# Supplementary material for: Crystal structure of the thermochromic bis­(di­ethyl­ammonium) tetra­chlorido­cuprate(II) complex
Source: Acta Crystallogr E Crystallogr Commun. 2016 Jan 1;72(Pt 1):40–3. doi: 10.1107/S2056989015023348 (PMC4704760; doi:10.1107/S2056989015023348)
Supplement: Supplementary file 1 [file e-72-00040-sup1.cif]

##############################################################################
#                                                                            #
# This CIF contains the data in a paper accepted for publication in          #
# Acta Crystallographica Section E. It conforms to the requirements of       #
# Notes for Authors for Acta Crystallographica Section E, and has been       #
# peer reviewed under the auspices of the IUCr Commission on Journals.       #
#                                                                            #
# Full details of the Crystallographic Information File format               #
# are given in the paper "The Crystallographic Information File (CIF):       #
# a New Standard Archive File for Crystallography" by S. R. Hall, F. H.      #
# Allen and I. D. Brown [Acta Cryst. (1991), A47, 655-685].                  #
#                                                                            #
# The current version of the core CIF dictionary is obtainable from          #
# ftp://ftp.iucr.org/pub/cif_core.dic.                                       #
#                                                                            #
# Software is freely available for graphical display of the structure(s)     #
# in this CIF. For information consult the CIF software page                 #
# http://www.iucr.org/resources/cif/software.                                #
#                                                                            #
# This file may be used for bona fide research purposes within the           #
# scientific community so long as proper attribution is given to the journal # 
# article from which it was obtained.                                        #
#                                                                            #
##############################################################################
data_I
_database_code_depnum_ccdc_archive 'CCDC 1440683'
_audit_creation_method     'SHELXL-2014/7'
_journal_date_recd_electronic     2015-10-05
_journal_date_accepted     2015-12-04
_journal_name_full     'Acta Crystallographica, Section E'
_journal_year     2016
_journal_volume     72
_journal_issue      1
_journal_page_first     40
_journal_page_last     43
_journal_paper_category     GM
_journal_paper_doi     10.1107/S2056989015023348
_journal_coeditor_code     PK2565
_publ_contact_author_name     'Kayode D. Oshin'
_publ_contact_author_address
;
Department of Chemistry & Physics, Saint Mary's College, Notre Dame, IN 46556,
USA
;
_publ_contact_author_email     'koshin@saintmarys.edu'
_publ_contact_author_fax     ?
_publ_contact_author_phone     '(574)-284-4663'
_publ_section_title
;
Crystal structure of the thermochromic bis(diethylammonium)
tetrachloridocuprate(III) complex
;
loop_
    _publ_author_name
    _publ_author_footnote
    _publ_author_address
    'Aldrich, Emily P.' .
;
Department of Chemistry & Physics, Saint Mary's College, Notre Dame, IN 46556,
USA
;
    'Bussey, Katherine A.' .
;
Department of Chemistry & Physics, Saint Mary's College, Notre Dame, IN 46556,
USA
;
    'Connell, Jennifer R.' .
;
Department of Chemistry & Physics, Saint Mary's College, Notre Dame, IN 46556,
USA
;
    'Reinhart, Erin F.' .
;
Department of Chemistry & Physics, Saint Mary's College, Notre Dame, IN 46556,
USA
;
    'Oshin, Kayode D.' .
;
Department of Chemistry & Physics, Saint Mary's College, Notre Dame, IN 46556,
USA
;
    'Mercado, Brandon Q.' .
;
Department of Chemistry, Yale University, New Haven, CT
06520,
USA
;
    'Oliver, Allen G.' .
;
Department of Chemistry & Biochemistry, University of Notre Dame,
Notre Dame, IN 46556, USA
;
_publ_section_synopsis
;
The low-temperature structure of bis(diethylammonium) tetrachloridocuprate is
reported. The complex exhibits thermochromism and has a two-dimensional
hydrogen-bonded network through N---H...Cl hydrogen bonds.
;
_chemical_name_systematic
;
Bis(diethylammonium) tetrachloridocuprate
;
_chemical_name_common     ?
_chemical_formula_moiety     '2(C4 H12 N +), Cl4 Cu 2-'
_chemical_formula_sum     'C8 H24 Cl4 Cu N2'
_chemical_formula_iupac     '(C4 H12 N) [Cl4 Cu]'
_chemical_formula_weight     353.63
_chemical_melting_point     ?
_shelx_space_group_comment
;
The symmetry employed for this shelxl refinement is uniquely defined
by the following loop, which should always be used as a source of
symmetry information in preference to the above space-group names.
They are only intended as comments.
;
_space_group_crystal_system     orthorhombic
_space_group_name_H-M_alt     'P 21 21 2'
_space_group_name_Hall     'P 2 2ab'
loop_
    _space_group_symop_operation_xyz
    'x, y, z'
    '-x, -y, z'
    'x+1/2, -y+1/2, -z'
    '-x+1/2, y+1/2, -z'
_cell_length_a     14.8766(13)
_cell_length_b     29.903(3)
_cell_length_c     7.3102(6)
_cell_angle_alpha     90
_cell_angle_beta     90
_cell_angle_gamma     90
_cell_volume     3252.0(5)
_cell_formula_units_Z     8
_cell_measurement_reflns_used     9060
_cell_measurement_theta_min     2.46
_cell_measurement_theta_max     26.38
_cell_measurement_temperature     120(2)
_exptl_crystal_description     Block
_exptl_crystal_colour     Green
_exptl_crystal_size_max     0.204
_exptl_crystal_size_mid     0.128
_exptl_crystal_size_min     0.094
_exptl_crystal_density_diffrn     1.445
_exptl_crystal_density_meas     ?
_exptl_crystal_density_method     ?
_exptl_crystal_F_000     1464
_exptl_absorpt_coefficient_mu     1.977
_exptl_absorpt_correction_type     multi-scan
_exptl_absorpt_process_details
;
(SADABS; Bruker, 2014)
;
_shelx_estimated_absorpt_T_min     0.688
_shelx_estimated_absorpt_T_max     0.836
_exptl_absorpt_correction_T_min     0.8684
_exptl_absorpt_correction_T_max     1.0000
_diffrn_ambient_temperature     120(2)
_diffrn_radiation_type     MoK\a
_diffrn_radiation_wavelength     0.71073
_diffrn_measurement_device_type     'Bruker APEXII'
_diffrn_measurement_method     'combination of \w and \f-scans '
_diffrn_detector_area_resol_mean     8.33
_diffrn_reflns_number     67459
_diffrn_reflns_av_R_equivalents     0.0396
_diffrn_reflns_theta_min     1.362
_diffrn_reflns_theta_max     26.446
_diffrn_reflns_theta_full     25.242
_diffrn_measured_fraction_theta_max     1.000
_diffrn_measured_fraction_theta_full     1.000
_diffrn_reflns_limit_h_min     -18
_diffrn_reflns_limit_h_max     18
_diffrn_reflns_limit_k_min     -37
_diffrn_reflns_limit_k_max     37
_diffrn_reflns_limit_l_min     -9
_diffrn_reflns_limit_l_max     9
_refine_special_details
;
Refined as a 2-component inversion twin.
;
_reflns_number_total     6699
_reflns_number_gt     6278
_reflns_threshold_expression     'I > 2\s(I)'
_refine_ls_structure_factor_coef     Fsqd
_refine_ls_matrix_type     full
_refine_ls_R_factor_all     0.0238
_refine_ls_R_factor_gt     0.0204
_refine_ls_wR_factor_gt     0.0417
_refine_ls_wR_factor_ref     0.0429
_refine_ls_goodness_of_fit_ref     1.095
_refine_ls_restrained_S_all     1.095
_refine_ls_number_reflns     6699
_refine_ls_number_parameters     313
_refine_ls_number_restraints     0
_refine_ls_hydrogen_treatment     mixed
_refine_ls_weighting_scheme     calc
_refine_ls_weighting_details
              'w=1/[\s^2^(Fo^2^)+(0.0186P)^2^+0.6108P] where P=(Fo^2^+2Fc^2^)/3'
_atom_sites_solution_hydrogens     mixed
_atom_sites_solution_primary     direct
_atom_sites_solution_secondary     difmap
_refine_ls_shift/su_max     0.001
_refine_ls_shift/su_mean     0.000
_refine_diff_density_max     0.341
_refine_diff_density_min     -0.217
_refine_ls_extinction_method     none
_refine_ls_extinction_coef     .
_refine_ls_abs_structure_details
;
Refined as an inversion twin
;
_refine_ls_abs_structure_Flack     0.523(10)
loop_
    _atom_type_symbol
    _atom_type_description
    _atom_type_scat_dispersion_real
    _atom_type_scat_dispersion_imag
    _atom_type_scat_source
    'C' 'C' 0.0033 0.0016
                         'International Tables Vol C Tables 4.2.6.8 and 6.1.1.4'
    'H' 'H' 0.0000 0.0000
                         'International Tables Vol C Tables 4.2.6.8 and 6.1.1.4'
    'Cl' 'Cl' 0.1484 0.1585
                         'International Tables Vol C Tables 4.2.6.8 and 6.1.1.4'
    'Cu' 'Cu' 0.3201 1.2651
                         'International Tables Vol C Tables 4.2.6.8 and 6.1.1.4'
    'N' 'N' 0.0061 0.0033
                         'International Tables Vol C Tables 4.2.6.8 and 6.1.1.4'
_computing_data_collection
;
APEX2 (Bruker, 2014)
;
_computing_cell_refinement
;
SAINT (Bruker, 2014)
;
_computing_data_reduction
;
SAINT (Bruker, 2014)
;
_computing_structure_solution
;
SHELXS (Sheldrick, 2008)
;
_computing_structure_refinement
;
SHELXL2014 (Sheldrick, 2015)
;
_computing_molecular_graphics
;
<i>OLEX2</i> (Dolomanov <i>et al.</i>,  2009)
;
_computing_publication_material
;
publCIF (Westrip, 2010)
;
loop_
    _atom_site_type_symbol
    _atom_site_label
    _atom_site_fract_x
    _atom_site_fract_y
    _atom_site_fract_z
    _atom_site_U_iso_or_equiv
    _atom_site_adp_type
    _atom_site_calc_flag
    _atom_site_occupancy
    _atom_site_disorder_assembly
    _atom_site_disorder_group
    Cu Cu1 0.50594(2) 0.24256(2) 0.71725(4) 0.01615(8) Uani d 1 . .
    Cl Cl1 0.44388(5) 0.30272(2) 0.85530(10) 0.02928(17) Uani d 1 . .
    Cl Cl2 0.63668(5) 0.27793(2) 0.66434(11) 0.02476(15) Uani d 1 . .
    Cl Cl3 0.56951(4) 0.17463(2) 0.67495(10) 0.02242(14) Uani d 1 . .
    Cl Cl4 0.36734(4) 0.21319(2) 0.66777(11) 0.02605(16) Uani d 1 . .
    Cu Cu2 0.5000 0.5000 0.17777(5) 0.01407(9) Uani d 1 . .
    Cl Cl5 0.36104(4) 0.53083(2) 0.16907(11) 0.02239(14) Uani d 1 . .
    Cl Cl6 0.43871(4) 0.43052(2) 0.17828(10) 0.02188(14) Uani d 1 . .
    Cu Cu3 0.5000 0.0000 0.23370(6) 0.01802(10) Uani d 1 . .
    Cl Cl7 0.57118(4) 0.06253(2) 0.32404(10) 0.02721(16) Uani d 1 . .
    Cl Cl8 0.37459(5) 0.03573(2) 0.14408(10) 0.02458(15) Uani d 1 . .
    N N1 0.59486(16) 0.37538(8) 0.9442(3) 0.0175(5) Uani d 1 . .
    H H1A 0.5680(18) 0.3946(8) 1.007(4) 0.010(7) Uiso d 1 . .
    H H1B 0.549(2) 0.3539(11) 0.914(4) 0.040(10) Uiso d 1 . .
    C C1 0.6240(2) 0.33898(9) 1.2396(4) 0.0286(7) Uani d 1 . .
    H H1C 0.5724 0.3196 1.2146 0.043 Uiso calc 1 . .
    H H1D 0.6042 0.3651 1.3098 0.043 Uiso calc 1 . .
    H H1E 0.6690 0.3224 1.3102 0.043 Uiso calc 1 . .
    C C2 0.66469(18) 0.35417(9) 1.0618(4) 0.0211(6) Uani d 1 . .
    H H2A 0.7134 0.3759 1.0865 0.025 Uiso calc 1 . .
    H H2B 0.6911 0.3282 0.9972 0.025 Uiso calc 1 . .
    C C3 0.62953(18) 0.39622(8) 0.7727(4) 0.0194(6) Uani d 1 . .
    H H3A 0.6612 0.3734 0.6989 0.023 Uiso calc 1 . .
    H H3B 0.6731 0.4201 0.8038 0.023 Uiso calc 1 . .
    C C4 0.55385(19) 0.41575(9) 0.6626(4) 0.0274(6) Uani d 1 . .
    H H4A 0.5779 0.4292 0.5506 0.041 Uiso calc 1 . .
    H H4B 0.5231 0.4387 0.7349 0.041 Uiso calc 1 . .
    H H4C 0.5111 0.3921 0.6306 0.041 Uiso calc 1 . .
    N N2 0.24950(17) 0.29865(7) 0.5700(3) 0.0179(5) Uani d 1 . .
    H H2C 0.209(2) 0.2864(10) 0.506(4) 0.026(9) Uiso d 1 . .
    H H2D 0.288(2) 0.2763(11) 0.604(5) 0.040(10) Uiso d 1 . .
    C C5 0.3393(2) 0.31134(10) 0.2914(4) 0.0360(8) Uani d 1 . .
    H H5A 0.2911 0.2986 0.2164 0.054 Uiso calc 1 . .
    H H5B 0.3811 0.2876 0.3275 0.054 Uiso calc 1 . .
    H H5C 0.3716 0.3341 0.2206 0.054 Uiso calc 1 . .
    C C6 0.29959(19) 0.33250(9) 0.4599(4) 0.0232(6) Uani d 1 . .
    H H6A 0.3482 0.3456 0.5352 0.028 Uiso calc 1 . .
    H H6B 0.2583 0.3569 0.4236 0.028 Uiso calc 1 . .
    C C7 0.20750(19) 0.31699(8) 0.7396(4) 0.0215(6) Uani d 1 . .
    H H7A 0.1604 0.3389 0.7060 0.026 Uiso calc 1 . .
    H H7B 0.2537 0.3328 0.8127 0.026 Uiso calc 1 . .
    C C8 0.1665(2) 0.28018(9) 0.8528(4) 0.0287(7) Uani d 1 . .
    H H8A 0.1200 0.2649 0.7814 0.043 Uiso calc 1 . .
    H H8B 0.1396 0.2930 0.9634 0.043 Uiso calc 1 . .
    H H8C 0.2133 0.2587 0.8874 0.043 Uiso calc 1 . .
    N N3 0.40456(16) 0.12593(8) 0.4264(3) 0.0175(5) Uani d 1 . .
    H H3C 0.446(2) 0.1091(9) 0.396(4) 0.022(8) Uiso d 1 . .
    H H3D 0.434(2) 0.1453(10) 0.504(5) 0.035(9) Uiso d 1 . .
    C C9 0.4391(2) 0.17652(10) 0.1694(5) 0.0391(8) Uani d 1 . .
    H H9A 0.4126 0.1933 0.0677 0.059 Uiso calc 1 . .
    H H9B 0.4839 0.1555 0.1218 0.059 Uiso calc 1 . .
    H H9C 0.4681 0.1973 0.2545 0.059 Uiso calc 1 . .
    C C10 0.36649(19) 0.15100(9) 0.2681(4) 0.0240(6) Uani d 1 . .
    H H10A 0.3200 0.1721 0.3120 0.029 Uiso calc 1 . .
    H H10B 0.3375 0.1298 0.1824 0.029 Uiso calc 1 . .
    C C11 0.33663(19) 0.10125(9) 0.5365(4) 0.0232(6) Uani d 1 . .
    H H11A 0.3053 0.0794 0.4574 0.028 Uiso calc 1 . .
    H H11B 0.2914 0.1225 0.5840 0.028 Uiso calc 1 . .
    C C12 0.3800(2) 0.07722(11) 0.6935(4) 0.0391(8) Uani d 1 . .
    H H12A 0.4234 0.0554 0.6464 0.059 Uiso calc 1 . .
    H H12B 0.3339 0.0617 0.7650 0.059 Uiso calc 1 . .
    H H12C 0.4112 0.0989 0.7717 0.059 Uiso calc 1 . .
    N N4 0.25278(17) 0.45225(7) -0.0543(3) 0.0170(5) Uani d 1 . .
    H H4D 0.2139(19) 0.4704(9) -0.082(4) 0.014(8) Uiso d 1 . .
    H H4E 0.289(2) 0.4666(10) 0.016(4) 0.029(9) Uiso d 1 . .
    C C13 0.1651(2) 0.43942(10) 0.2256(4) 0.0336(8) Uani d 1 . .
    H H13A 0.1388 0.4163 0.3039 0.050 Uiso calc 1 . .
    H H13B 0.1178 0.4598 0.1841 0.050 Uiso calc 1 . .
    H H13C 0.2103 0.4562 0.2950 0.050 Uiso calc 1 . .
    C C14 0.20883(19) 0.41794(9) 0.0629(4) 0.0215(6) Uani d 1 . .
    H H14A 0.2543 0.3960 0.1048 0.026 Uiso calc 1 . .
    H H14B 0.1630 0.4017 -0.0093 0.026 Uiso calc 1 . .
    C C15 0.29877(19) 0.43473(9) -0.2199(4) 0.0206(6) Uani d 1 . .
    H H15A 0.2558 0.4169 -0.2931 0.025 Uiso calc 1 . .
    H H15B 0.3487 0.4148 -0.1827 0.025 Uiso calc 1 . .
    C C16 0.3352(2) 0.47240(9) -0.3351(4) 0.0288(7) Uani d 1 . .
    H H16A 0.3787 0.4897 -0.2635 0.043 Uiso calc 1 . .
    H H16B 0.2857 0.4919 -0.3731 0.043 Uiso calc 1 . .
    H H16C 0.3648 0.4601 -0.4437 0.043 Uiso calc 1 . .
loop_
    _atom_site_aniso_label
    _atom_site_aniso_U_11
    _atom_site_aniso_U_22
    _atom_site_aniso_U_33
    _atom_site_aniso_U_12
    _atom_site_aniso_U_13
    _atom_site_aniso_U_23
    Cu1 0.01612(17) 0.01610(13) 0.01623(14) 0.00025(13) -0.00063(14)
                                                                    -0.00147(11)
    Cl1 0.0210(3) 0.0272(3) 0.0396(4) -0.0021(3) 0.0045(3) -0.0171(3)
    Cl2 0.0235(4) 0.0192(3) 0.0315(4) -0.0043(3) 0.0095(3) -0.0028(3)
    Cl3 0.0173(3) 0.0171(3) 0.0329(4) 0.0018(2) -0.0008(3) -0.0020(3)
    Cl4 0.0167(3) 0.0195(3) 0.0420(4) 0.0020(3) -0.0057(3) -0.0080(3)
    Cu2 0.0138(2) 0.01348(18) 0.01494(19) 0.00051(18) 0.000 0.000
    Cl5 0.0150(3) 0.0156(3) 0.0366(4) 0.0012(2) -0.0013(3) -0.0009(3)
    Cl6 0.0176(3) 0.0145(3) 0.0336(4) -0.0004(2) -0.0002(3) 0.0003(3)
    Cu3 0.0163(2) 0.0211(2) 0.0167(2) -0.0010(2) 0.000 0.000
    Cl7 0.0163(3) 0.0299(3) 0.0353(4) -0.0014(3) 0.0005(3) -0.0148(3)
    Cl8 0.0244(4) 0.0192(3) 0.0301(4) -0.0011(3) -0.0110(3) 0.0005(3)
    N1 0.0179(12) 0.0165(11) 0.0180(12) 0.0017(10) 0.0007(10) -0.0014(10)
    C1 0.0357(18) 0.0244(14) 0.0257(16) 0.0045(13) -0.0027(14) 0.0024(12)
    C2 0.0201(15) 0.0195(13) 0.0237(15) 0.0045(11) -0.0048(12) -0.0033(11)
    C3 0.0209(14) 0.0177(12) 0.0197(14) 0.0010(11) 0.0029(12) -0.0016(11)
    C4 0.0304(16) 0.0282(14) 0.0237(14) 0.0006(13) -0.0008(14) 0.0042(12)
    N2 0.0162(12) 0.0170(11) 0.0206(12) -0.0007(10) 0.0002(10) -0.0025(10)
    C5 0.042(2) 0.0366(16) 0.0295(18) -0.0040(15) 0.0156(15) 0.0008(14)
    C6 0.0229(15) 0.0222(14) 0.0244(15) -0.0025(12) 0.0024(12) 0.0023(12)
    C7 0.0227(15) 0.0207(13) 0.0209(14) 0.0027(11) 0.0015(12) -0.0053(11)
    C8 0.0299(16) 0.0290(14) 0.0271(16) 0.0044(13) 0.0086(14) 0.0009(13)
    N3 0.0147(12) 0.0180(12) 0.0198(12) 0.0004(10) 0.0008(10) -0.0011(10)
    C9 0.0379(19) 0.0448(17) 0.0347(18) -0.0064(15) -0.0010(17) 0.0159(16)
    C10 0.0227(15) 0.0254(13) 0.0237(15) 0.0007(12) -0.0074(13) 0.0031(12)
    C11 0.0201(15) 0.0245(14) 0.0251(15) -0.0035(12) 0.0050(12) -0.0008(12)
    C12 0.0382(19) 0.0482(19) 0.0310(18) -0.0069(15) 0.0045(15) 0.0184(16)
    N4 0.0147(13) 0.0158(11) 0.0204(12) -0.0008(10) -0.0018(10) -0.0014(10)
    C13 0.043(2) 0.0294(15) 0.0285(17) -0.0068(14) 0.0100(15) 0.0024(13)
    C14 0.0207(15) 0.0183(13) 0.0255(15) -0.0030(11) 0.0001(12) 0.0043(11)
    C15 0.0183(14) 0.0217(12) 0.0217(14) 0.0024(11) 0.0020(12) -0.0046(11)
    C16 0.0289(16) 0.0312(15) 0.0264(15) 0.0032(13) 0.0082(14) 0.0031(14)
_geom_special_details
;
 All esds (except the esd in the dihedral angle between two l.s. planes)
 are estimated using the full covariance matrix.  The cell esds are taken
 into account individually in the estimation of esds in distances, angles
 and torsion angles; correlations between esds in cell parameters are only
 used when they are defined by crystal symmetry.  An approximate (isotropic)
 treatment of cell esds is used for estimating esds involving l.s. planes.
;
loop_
    _geom_bond_atom_site_label_1
    _geom_bond_atom_site_label_2
    _geom_bond_site_symmetry_2
    _geom_bond_distance
    _geom_bond_publ_flag
    Cu1 Cl2 . 2.2474(7) y
    Cu1 Cl1 . 2.2598(7) y
    Cu1 Cl3 . 2.2620(7) y
    Cu1 Cl4 . 2.2702(7) y
    Cu2 Cl5 . 2.2644(6) y
    Cu2 Cl5 2_665 2.2644(6) y
    Cu2 Cl6 2_665 2.2689(6) y
    Cu2 Cl6 . 2.2689(6) y
    Cu3 Cl8 . 2.2475(7) y
    Cu3 Cl8 2_655 2.2475(7) y
    Cu3 Cl7 . 2.2481(6) y
    Cu3 Cl7 2_655 2.2481(6) y
    N1 C2 . 1.490(3) ?
    N1 C3 . 1.492(3) ?
    N1 H1A . 0.84(3) ?
    N1 H1B . 0.96(3) ?
    C1 C2 . 1.504(4) ?
    C1 H1C . 0.9800 ?
    C1 H1D . 0.9800 ?
    C1 H1E . 0.9800 ?
    C2 H2A . 0.9900 ?
    C2 H2B . 0.9900 ?
    C3 C4 . 1.502(4) ?
    C3 H3A . 0.9900 ?
    C3 H3B . 0.9900 ?
    C4 H4A . 0.9800 ?
    C4 H4B . 0.9800 ?
    C4 H4C . 0.9800 ?
    N2 C6 . 1.492(3) ?
    N2 C7 . 1.493(3) ?
    N2 H2C . 0.84(3) ?
    N2 H2D . 0.91(3) ?
    C5 C6 . 1.506(4) ?
    C5 H5A . 0.9800 ?
    C5 H5B . 0.9800 ?
    C5 H5C . 0.9800 ?
    C6 H6A . 0.9900 ?
    C6 H6B . 0.9900 ?
    C7 C8 . 1.506(4) ?
    C7 H7A . 0.9900 ?
    C7 H7B . 0.9900 ?
    C8 H8A . 0.9800 ?
    C8 H8B . 0.9800 ?
    C8 H8C . 0.9800 ?
    N3 C11 . 1.488(3) ?
    N3 C10 . 1.491(3) ?
    N3 H3C . 0.82(3) ?
    N3 H3D . 0.92(3) ?
    C9 C10 . 1.507(4) ?
    C9 H9A . 0.9800 ?
    C9 H9B . 0.9800 ?
    C9 H9C . 0.9800 ?
    C10 H10A . 0.9900 ?
    C10 H10B . 0.9900 ?
    C11 C12 . 1.500(4) ?
    C11 H11A . 0.9900 ?
    C11 H11B . 0.9900 ?
    C12 H12A . 0.9800 ?
    C12 H12B . 0.9800 ?
    C12 H12C . 0.9800 ?
    N4 C15 . 1.486(3) ?
    N4 C14 . 1.488(3) ?
    N4 H4D . 0.82(3) ?
    N4 H4E . 0.86(3) ?
    C13 C14 . 1.500(4) ?
    C13 H13A . 0.9800 ?
    C13 H13B . 0.9800 ?
    C13 H13C . 0.9800 ?
    C14 H14A . 0.9900 ?
    C14 H14B . 0.9900 ?
    C15 C16 . 1.507(4) ?
    C15 H15A . 0.9900 ?
    C15 H15B . 0.9900 ?
    C16 H16A . 0.9800 ?
    C16 H16B . 0.9800 ?
    C16 H16C . 0.9800 ?
loop_
    _geom_angle_atom_site_label_1
    _geom_angle_atom_site_label_2
    _geom_angle_atom_site_label_3
    _geom_angle_site_symmetry_1
    _geom_angle_site_symmetry_3
    _geom_angle
    _geom_angle_publ_flag
    Cl2 Cu1 Cl1 . . 93.20(3) y
    Cl2 Cu1 Cl3 . . 92.13(3) y
    Cl1 Cu1 Cl3 . . 161.22(3) y
    Cl2 Cu1 Cl4 . . 160.16(3) y
    Cl1 Cu1 Cl4 . . 90.46(3) y
    Cl3 Cu1 Cl4 . . 90.60(3) y
    Cl5 Cu2 Cl5 . 2_665 176.78(4) y
    Cl5 Cu2 Cl6 . 2_665 89.66(2) y
    Cl5 Cu2 Cl6 2_665 2_665 90.34(2) y
    Cl5 Cu2 Cl6 . . 90.34(2) y
    Cl5 Cu2 Cl6 2_665 . 89.66(2) y
    Cl6 Cu2 Cl6 2_665 . 179.81(4) y
    Cl8 Cu3 Cl8 . 2_655 146.10(4) y
    Cl8 Cu3 Cl7 . . 94.66(2) y
    Cl8 Cu3 Cl7 2_655 . 95.17(2) y
    Cl8 Cu3 Cl7 . 2_655 95.17(2) y
    Cl8 Cu3 Cl7 2_655 2_655 94.66(2) y
    Cl7 Cu3 Cl7 . 2_655 145.83(4) y
    C2 N1 C3 . . 114.9(2) ?
    C2 N1 H1A . . 108.0(18) ?
    C3 N1 H1A . . 109.8(18) ?
    C2 N1 H1B . . 109.9(19) ?
    C3 N1 H1B . . 109(2) ?
    H1A N1 H1B . . 104(3) ?
    C2 C1 H1C . . 109.5 ?
    C2 C1 H1D . . 109.5 ?
    H1C C1 H1D . . 109.5 ?
    C2 C1 H1E . . 109.5 ?
    H1C C1 H1E . . 109.5 ?
    H1D C1 H1E . . 109.5 ?
    N1 C2 C1 . . 110.3(2) ?
    N1 C2 H2A . . 109.6 ?
    C1 C2 H2A . . 109.6 ?
    N1 C2 H2B . . 109.6 ?
    C1 C2 H2B . . 109.6 ?
    H2A C2 H2B . . 108.1 ?
    N1 C3 C4 . . 110.7(2) ?
    N1 C3 H3A . . 109.5 ?
    C4 C3 H3A . . 109.5 ?
    N1 C3 H3B . . 109.5 ?
    C4 C3 H3B . . 109.5 ?
    H3A C3 H3B . . 108.1 ?
    C3 C4 H4A . . 109.5 ?
    C3 C4 H4B . . 109.5 ?
    H4A C4 H4B . . 109.5 ?
    C3 C4 H4C . . 109.5 ?
    H4A C4 H4C . . 109.5 ?
    H4B C4 H4C . . 109.5 ?
    C6 N2 C7 . . 114.1(2) ?
    C6 N2 H2C . . 110(2) ?
    C7 N2 H2C . . 109(2) ?
    C6 N2 H2D . . 109(2) ?
    C7 N2 H2D . . 108(2) ?
    H2C N2 H2D . . 106(3) ?
    C6 C5 H5A . . 109.5 ?
    C6 C5 H5B . . 109.5 ?
    H5A C5 H5B . . 109.5 ?
    C6 C5 H5C . . 109.5 ?
    H5A C5 H5C . . 109.5 ?
    H5B C5 H5C . . 109.5 ?
    N2 C6 C5 . . 110.6(2) ?
    N2 C6 H6A . . 109.5 ?
    C5 C6 H6A . . 109.5 ?
    N2 C6 H6B . . 109.5 ?
    C5 C6 H6B . . 109.5 ?
    H6A C6 H6B . . 108.1 ?
    N2 C7 C8 . . 110.9(2) ?
    N2 C7 H7A . . 109.5 ?
    C8 C7 H7A . . 109.5 ?
    N2 C7 H7B . . 109.5 ?
    C8 C7 H7B . . 109.5 ?
    H7A C7 H7B . . 108.0 ?
    C7 C8 H8A . . 109.5 ?
    C7 C8 H8B . . 109.5 ?
    H8A C8 H8B . . 109.5 ?
    C7 C8 H8C . . 109.5 ?
    H8A C8 H8C . . 109.5 ?
    H8B C8 H8C . . 109.5 ?
    C11 N3 C10 . . 114.3(2) ?
    C11 N3 H3C . . 110(2) ?
    C10 N3 H3C . . 112(2) ?
    C11 N3 H3D . . 108(2) ?
    C10 N3 H3D . . 110(2) ?
    H3C N3 H3D . . 102(3) ?
    C10 C9 H9A . . 109.5 ?
    C10 C9 H9B . . 109.5 ?
    H9A C9 H9B . . 109.5 ?
    C10 C9 H9C . . 109.5 ?
    H9A C9 H9C . . 109.5 ?
    H9B C9 H9C . . 109.5 ?
    N3 C10 C9 . . 110.7(2) ?
    N3 C10 H10A . . 109.5 ?
    C9 C10 H10A . . 109.5 ?
    N3 C10 H10B . . 109.5 ?
    C9 C10 H10B . . 109.5 ?
    H10A C10 H10B . . 108.1 ?
    N3 C11 C12 . . 111.0(2) ?
    N3 C11 H11A . . 109.4 ?
    C12 C11 H11A . . 109.4 ?
    N3 C11 H11B . . 109.4 ?
    C12 C11 H11B . . 109.4 ?
    H11A C11 H11B . . 108.0 ?
    C11 C12 H12A . . 109.5 ?
    C11 C12 H12B . . 109.5 ?
    H12A C12 H12B . . 109.5 ?
    C11 C12 H12C . . 109.5 ?
    H12A C12 H12C . . 109.5 ?
    H12B C12 H12C . . 109.5 ?
    C15 N4 C14 . . 115.4(2) ?
    C15 N4 H4D . . 111(2) ?
    C14 N4 H4D . . 106.8(19) ?
    C15 N4 H4E . . 112(2) ?
    C14 N4 H4E . . 106(2) ?
    H4D N4 H4E . . 105(3) ?
    C14 C13 H13A . . 109.5 ?
    C14 C13 H13B . . 109.5 ?
    H13A C13 H13B . . 109.5 ?
    C14 C13 H13C . . 109.5 ?
    H13A C13 H13C . . 109.5 ?
    H13B C13 H13C . . 109.5 ?
    N4 C14 C13 . . 110.6(2) ?
    N4 C14 H14A . . 109.5 ?
    C13 C14 H14A . . 109.5 ?
    N4 C14 H14B . . 109.5 ?
    C13 C14 H14B . . 109.5 ?
    H14A C14 H14B . . 108.1 ?
    N4 C15 C16 . . 110.9(2) ?
    N4 C15 H15A . . 109.5 ?
    C16 C15 H15A . . 109.5 ?
    N4 C15 H15B . . 109.5 ?
    C16 C15 H15B . . 109.5 ?
    H15A C15 H15B . . 108.0 ?
    C15 C16 H16A . . 109.5 ?
    C15 C16 H16B . . 109.5 ?
    H16A C16 H16B . . 109.5 ?
    C15 C16 H16C . . 109.5 ?
    H16A C16 H16C . . 109.5 ?
    H16B C16 H16C . . 109.5 ?
loop_
    _geom_torsion_atom_site_label_1
    _geom_torsion_atom_site_label_2
    _geom_torsion_atom_site_label_3
    _geom_torsion_atom_site_label_4
    _geom_torsion_site_symmetry_1
    _geom_torsion_site_symmetry_2
    _geom_torsion_site_symmetry_3
    _geom_torsion_site_symmetry_4
    _geom_torsion
    _geom_torsion_publ_flag
    C3 N1 C2 C1 . . . . 173.6(2) ?
    C2 N1 C3 C4 . . . . 178.9(2) ?
    C7 N2 C6 C5 . . . . -179.7(2) ?
    C6 N2 C7 C8 . . . . -174.1(2) ?
    C11 N3 C10 C9 . . . . 177.6(2) ?
    C10 N3 C11 C12 . . . . -179.6(2) ?
    C15 N4 C14 C13 . . . . 179.8(2) ?
    C14 N4 C15 C16 . . . . 176.0(2) ?
loop_
    _geom_hbond_atom_site_label_D
    _geom_hbond_atom_site_label_H
    _geom_hbond_atom_site_label_A
    _geom_hbond_site_symmetry_A
    _geom_hbond_distance_DH
    _geom_hbond_distance_HA
    _geom_hbond_distance_DA
    _geom_hbond_angle_DHA
    N1 H1A Cl5 2_666 0.84(3) 2.74(3) 3.316(2) 128(2)
    N1 H1A Cl6 1_556 0.84(3) 2.53(3) 3.323(2) 158(2)
    N1 H1B Cl1 . 0.96(3) 2.23(3) 3.192(2) 178(3)
    N2 H2C Cl2 3_456 0.84(3) 2.53(3) 3.316(2) 155(3)
    N2 H2C Cl3 3_456 0.84(3) 2.72(3) 3.319(3) 129(2)
    N2 H2D Cl4 . 0.91(3) 2.28(3) 3.180(2) 171(3)
    N3 H3C Cl7 . 0.82(3) 2.39(3) 3.209(3) 176(3)
    N3 H3D Cl3 . 0.92(3) 2.53(3) 3.383(2) 154(3)
    N3 H3D Cl4 . 0.92(3) 2.56(3) 3.198(3) 127(2)
    N4 H4D Cl7 3_455 0.82(3) 2.93(3) 3.374(3) 116(2)
    N4 H4D Cl8 4 0.82(3) 2.40(3) 3.202(3) 167(2)
    N4 H4E Cl5 . 0.86(3) 2.47(3) 3.283(2) 159(3)
    N4 H4E Cl6 . 0.86(3) 2.75(3) 3.311(3) 125(2)
_shelx_hkl_file
;
   0   0  -1   -0.15    0.12
   0   0  -1    0.18    0.14
   0   0  -1    0.28    0.14
   0   0  -1    0.09    0.17
   0   0  -1    0.31    0.13
   0   0  -1   -0.13    0.11
   0   0   1    0.12    0.14
   0   0   1   -0.10    0.12
   0   0   1    0.23    0.15
   0   0   1    0.41    0.13
   0   0   1   -0.42    0.13
   0   0   1    0.43    0.14
   0   0  -2 1000.00   23.22
   0   0  -2  940.50   22.55
   0   0   2  926.29   22.51
   0   0   2  886.13   22.66
   0   0   2  961.65   22.53
   0   0   2  956.62   22.66
   0   0   2  959.35   22.85
   0   0  -3    0.68    0.21
   0   0  -3    0.86    0.15
   0   0  -3    0.81    0.19
   0   0   3    0.85    0.22
   0   0   3    1.23    0.19
   0   0   3    0.94    0.19
   0   0   3    0.73    0.24
   0   0  -4    0.08    0.20
   0   0  -4    0.50    0.23
   0   0  -4    0.08    0.14
   0   0   4    0.40    0.23
   0   0   4   -0.03    0.22
   0   0   4    0.04    0.20
   0   0   4   -0.06    0.18
   0   0  -5   14.24    0.64
   0   0  -5   14.60    0.51
   0   0  -5   14.52    0.61
   0   0   5   14.77    0.61
   0   0   5   13.64    0.66
   0   0   5   14.62    0.69
   0   0   5   14.25    0.56
   0   0  -6   50.50    1.53
   0   0  -6   50.39    1.51
   0   0   6   50.71    1.62
   0   0   6   49.29    1.58
   0   0   6   51.18    1.51
   0   0  -7    6.16    0.56
   0   0  -7    7.98    0.58
   0   0   7    8.08    0.70
   0   0   7    8.17    0.60
   0   0   7    9.13    0.76
   0   0  -8   20.90    1.01
   0   0  -8   19.47    0.95
   0   0   8   20.70    1.12
   0   0   8   20.94    1.06
   0   0   8   21.85    0.99
   0   0  -9    0.82    0.49
   0   0  -9    0.98    0.42
   0   0   9    0.82    0.51
   0   0   9    1.15    0.48
   0   0   9    1.31    0.44
  -1   0   9   -0.34    0.47
  -1   0   9    0.49    0.47
   1   0  -9    0.10    0.38
   1   0  -9   -0.20    0.45
  -1   0   8    0.03    0.35
  -1   0   8    1.00    0.45
  -1   0   8   -0.49    0.39
   1   0  -8   -0.41    0.38
   1   0  -8   -0.36    0.32
  -1   0   7    0.54    0.33
  -1   0   7    0.34    0.39
  -1   0   7   -0.03    0.36
   1   0  -7    0.68    0.39
   1   0  -7    0.38    0.32
  -1   0   6   24.16    0.86
  -1   0   6   24.26    0.98
  -1   0   6   23.72    0.90
  -1   0   6   24.42    1.01
   1   0  -6   23.18    0.93
   1   0  -6   24.83    0.91
  -1   0   5    1.27    0.30
  -1   0   5    1.03    0.32
  -1   0   5    1.46    0.28
  -1   0   5    1.43    0.28
   1   0  -5    1.35    0.27
   1   0  -5    1.36    0.15
   1   0  -5    1.29    0.30
  -1   0   4  218.75    5.49
  -1   0   4  223.14    5.45
  -1   0   4  222.47    5.52
  -1   0   4  236.67    5.43
  -1   0   4  216.66    5.42
   1   0  -4  231.30    5.33
   1   0  -4  223.61    5.45
   1   0  -4  224.17    5.45
  -1   0   3    0.41    0.19
  -1   0   3    0.24    0.12
  -1   0   3    0.31    0.21
  -1   0   3    0.42    0.22
  -1   0   3    0.15    0.21
   1   0  -3    0.52    0.11
   1   0  -3    0.49    0.19
   1   0  -3    0.17    0.21
  -1   0   2  279.48    6.67
  -1   0   2  271.80    6.67
  -1   0   2  281.28    6.69
  -1   0   2  299.77    6.81
  -1   0   2  272.92    6.72
   1   0  -2  281.14    6.64
   1   0  -2  274.27    6.68
   1   0  -2  279.84    6.64
  -1   0   1   -0.19    0.07
  -1   0   1   -0.22    0.13
  -1   0   1   -0.24    0.11
  -1   0   1   -0.27    0.07
  -1   0   1   -0.17    0.10
  -1   0   1   -0.39    0.12
   1   0  -1   -0.19    0.13
   1   0  -1   -0.37    0.11
   1   0  -1   -0.34    0.13
   1   0  -1   -0.25    0.07
   1   0  -1   -0.19    0.11
  -1   0   0   -0.29    0.03
  -1   0   0   -0.20    0.03
  -1   0   0   -0.33    0.04
  -1   0   0   -0.43    0.04
  -1   0   0   -0.24    0.05
   1   0   0   -0.28    0.04
   1   0   0   -0.30    0.03
   1   0   0   -0.32    0.07
   1   0   0   -0.31    0.03
   1   0   0   -0.19    0.04
   1   0   0   -0.40    0.03
  -1   0  -1   -0.25    0.10
  -1   0  -1   -0.30    0.10
  -1   0  -1   -0.06    0.13
  -1   0  -1   -0.15    0.12
  -1   0  -1   -0.15    0.16
   1   0   1   -0.29    0.11
   1   0   1   -0.16    0.17
   1   0   1   -0.51    0.14
   1   0   1   -0.17    0.12
   1   0   1   -0.19    0.10
   1   0   1   -0.08    0.11
   1   0   1   -0.15    0.06
   1   0   1    0.03    0.06
  -1   0  -2  276.34    6.79
  -1   0  -2  286.46    6.75
  -1   0  -2  278.11    6.65
   1   0   2  281.61    6.66
   1   0   2  282.17    6.77
   1   0   2  264.06    6.63
   1   0   2  289.89    6.69
   1   0   2  280.07    6.79
  -1   0  -3    0.53    0.18
  -1   0  -3    0.17    0.17
   1   0   3    0.29    0.21
   1   0   3    0.17    0.22
   1   0   3    0.29    0.14
   1   0   3    0.57    0.18
  -1   0  -4  225.02    5.40
  -1   0  -4  217.23    5.41
   1   0   4  233.31    5.33
   1   0   4  218.64    5.41
   1   0   4  221.71    5.50
   1   0   4  223.60    5.44
  -1   0  -5    1.54    0.23
  -1   0  -5    0.98    0.28
  -1   0  -5    1.01    0.25
   1   0   5    1.40    0.25
   1   0   5    1.30    0.35
   1   0   5    1.66    0.31
   1   0   5    1.54    0.23
  -1   0  -6   24.87    0.92
  -1   0  -6   24.10    0.93
   1   0   6   25.10    0.92
   1   0   6   23.04    0.96
   1   0   6   24.96    1.05
  -1   0  -7   -0.10    0.29
  -1   0  -7   -0.45    0.32
   1   0   7    0.50    0.31
   1   0   7    1.00    0.38
   1   0   7   -0.07    0.36
  -1   0  -8   -0.01    0.33
  -1   0  -8    0.12    0.38
   1   0   8    0.33    0.44
   1   0   8    0.01    0.35
   1   0   8    0.87    0.41
  -1   0  -9    0.06    0.44
  -1   0  -9   -0.12    0.37
   1   0   9    0.08    0.39
   1   0   9    0.59    0.46
   1   0   9   -0.01    0.48
  -2   0   9    2.58    0.58
  -2   0   9    2.72    0.59
   2   0  -9    2.27    0.54
   2   0  -9    2.70    0.50
  -2   0   8    0.73    0.42
  -2   0   8    0.91    0.45
   2   0  -8    0.57    0.39
   2   0  -8    0.45    0.42
  -2   0   7    7.49    0.64
  -2   0   7    7.78    0.62
  -2   0   7    7.28    0.69
   2   0  -7    6.87    0.64
   2   0  -7    7.71    0.62
  -2   0   6    9.16    0.65
  -2   0   6    9.87    0.61
  -2   0   6    9.02    0.66
  -2   0   6    9.95    0.58
   2   0  -6    8.83    0.58
   2   0  -6    9.53    0.63
  -2   0   5    2.30    0.35
  -2   0   5    2.76    0.39
  -2   0   5    2.53    0.33
  -2   0   5    2.23    0.31
   2   0  -5    2.04    0.29
   2   0  -5    1.99    0.33
  -2   0   4    0.79    0.23
  -2   0   4    0.54    0.26
  -2   0   4    0.83    0.26
  -2   0   4    0.61    0.27
   2   0  -4    0.95    0.26
   2   0  -4    0.80    0.23
  -2   0   3    0.38    0.20
  -2   0   3   -0.01    0.22
  -2   0   3    0.23    0.09
  -2   0   3    0.21    0.10
  -2   0   3    0.42    0.19
  -2   0   3    0.17    0.23
   2   0  -3    0.32    0.21
   2   0  -3    0.45    0.20
  -2   0   2  314.88    7.36
  -2   0   2  314.11    7.34
  -2   0   2  296.87    7.38
  -2   0   2  295.81    7.31
  -2   0   2  316.91    7.41
   2   0  -2  306.55    7.36
   2   0  -2  309.94    7.43
  -2   0   1    0.83    0.21
  -2   0   1    1.90    0.21
  -2   0   1    0.87    0.16
  -2   0   1    1.60    0.16
   2   0  -1    1.23    0.15
   2   0  -1    1.34    0.16
   2   0  -1    1.41    0.17
  -2   0   0  215.37    5.18
  -2   0   0  214.17    5.38
  -2   0   0  209.15    5.12
  -2   0   0  207.24    5.03
  -2   0   0  210.76    5.07
   2   0   0  212.88    5.08
   2   0   0  204.60    5.06
   2   0   0  220.24    5.17
   2   0   0  206.09    5.17
  -2   0  -1    1.23    0.12
  -2   0  -1    1.69    0.28
  -2   0  -1    1.10    0.12
  -2   0  -1    1.35    0.14
   2   0   1    1.17    0.23
   2   0   1    0.99    0.12
   2   0   1    1.20    0.13
   2   0   1    1.31    0.16
  -2   0  -2  293.21    7.60
  -2   0  -2  314.70    7.45
  -2   0  -2  307.36    7.24
   2   0   2  308.53    7.32
   2   0   2  305.82    7.25
   2   0   2  303.40    7.23
   2   0   2  285.23    7.26
   2   0   2  311.92    7.29
   2   0   2  311.14    7.39
  -2   0  -3    0.32    0.18
  -2   0  -3   -0.11    0.21
   2   0   3    0.49    0.19
   2   0   3    0.22    0.10
   2   0   3    0.47    0.12
   2   0   3    0.30    0.24
   2   0   3    0.11    0.20
  -2   0  -4    0.74    0.22
  -2   0  -4    0.41    0.20
   2   0   4    0.82    0.22
   2   0   4    0.29    0.26
   2   0   4    1.36    0.17
   2   0   4    0.92    0.25
  -2   0  -5    2.08    0.31
  -2   0  -5    2.57    0.31
   2   0   5    2.38    0.31
   2   0   5    2.23    0.22
   2   0   5    2.12    0.38
   2   0   5    1.85    0.32
  -2   0  -6    9.51    0.56
  -2   0  -6    9.12    0.60
   2   0   6   10.54    0.74
   2   0   6    9.72    0.62
   2   0   6    9.35    0.57
  -2   0  -7    6.96    0.63
  -2   0  -7    7.32    0.57
   2   0   7    7.76    0.58
   2   0   7    9.15    0.79
   2   0   7    7.02    0.65
  -2   0  -8    0.96    0.44
  -2   0  -8    1.09    0.37
   2   0   8    0.62    0.49
   2   0   8    0.57    0.36
   2   0   8    1.26    0.44
  -2   0  -9    1.96    0.52
  -2   0  -9    2.43    0.54
   2   0   9    2.47    0.51
   2   0   9    4.00    0.60
   2   0   9    1.98    0.60
  -3   0   9    0.58    0.49
  -3   0   9   -0.06    0.44
   3   0  -9    0.34    0.40
   3   0  -9    0.17    0.45
  -3   0   8   36.00    1.46
  -3   0   8   37.46    1.46
   3   0  -8   36.20    1.35
   3   0  -8   36.41    1.38
  -3   0   7    5.13    0.58
  -3   0   7    4.62    0.54
   3   0  -7    5.15    0.54
   3   0  -7    4.03    0.47
  -3   0   6   60.69    1.74
  -3   0   6   60.42    1.84
  -3   0   6   62.37    1.86
   3   0  -6   59.12    1.77
   3   0  -6   58.51    1.75
  -3   0   5    2.19    0.35
  -3   0   5    2.17    0.36
  -3   0   5    2.29    0.34
   3   0  -5    1.72    0.30
   3   0  -5    1.59    0.32
  -3   0   4   11.78    0.56
  -3   0   4   10.97    0.54
  -3   0   4   11.07    0.57
   3   0  -4   11.82    0.52
   3   0  -4   11.62    0.52
  -3   0   3    0.15    0.22
  -3   0   3    0.07    0.25
  -3   0   3    0.36    0.11
  -3   0   3    0.46    0.12
  -3   0   3    0.15    0.20
   3   0  -3    0.16    0.20
   3   0  -3    0.05    0.19
  -3   0   2   17.96    0.61
  -3   0   2   19.45    0.57
  -3   0   2   19.17    0.67
  -3   0   2   18.96    0.55
  -3   0   2   18.35    0.62
   3   0  -2   18.83    0.55
   3   0  -2   18.68    0.61
   3   0  -2   18.95    0.60
  -3   0   1   -0.08    0.15
  -3   0   1   -0.50    0.23
  -3   0   1   -0.27    0.16
   3   0  -1    0.20    0.15
   3   0  -1    0.10    0.15
   3   0  -1   -0.22    0.15
  -3   0   0   -0.04    0.10
  -3   0   0   -0.57    0.17
   3   0   0    0.00    0.16
   3   0   0   -0.08    0.10
   3   0   0    0.05    0.14
   3   0   0   -0.09    0.11
  -3   0  -1   -0.31    0.13
  -3   0  -1    0.32    0.34
   3   0   1    0.09    0.26
   3   0   1   -0.28    0.17
   3   0   1    0.19    0.13
   3   0   1   -0.06    0.12
  -3   0  -2   18.75    0.56
  -3   0  -2   18.17    0.51
  -3   0  -2   18.03    0.70
   3   0   2   18.19    0.51
   3   0   2   17.74    0.56
   3   0   2   16.94    0.66
   3   0   2   19.66    0.59
   3   0   2   18.31    0.60
  -3   0  -3    0.28    0.17
  -3   0  -3    0.02    0.25
   3   0   3    0.13    0.24
   3   0   3    0.28    0.10
   3   0   3    0.43    0.22
   3   0   3    0.18    0.10
   3   0   3    0.21    0.19
  -3   0  -4   10.91    0.56
  -3   0  -4   10.92    0.50
   3   0   4   11.01    0.53
   3   0   4   11.96    0.62
   3   0   4   12.28    0.38
   3   0   4   12.12    0.52
  -3   0  -5    2.26    0.32
  -3   0  -5    1.49    0.28
   3   0   5    1.63    0.30
   3   0   5    1.95    0.37
   3   0   5    2.31    0.32
   3   0   5    1.79    0.29
  -3   0  -6   58.88    1.71
  -3   0  -6   59.71    1.74
   3   0   6   60.06    1.89
   3   0   6   56.53    1.75
   3   0   6   60.44    1.73
  -3   0  -7    4.19    0.50
  -3   0  -7    4.37    0.46
   3   0   7    4.71    0.49
   3   0   7    4.67    0.61
   3   0   7    4.68    0.52
  -3   0  -8   37.18    1.36
  -3   0  -8   36.80    1.35
   3   0   8   38.44    1.35
   3   0   8   37.72    1.44
   3   0   8   38.85    1.59
  -3   0  -9   -0.37    0.44
   3   0   9   -0.22    0.45
   3   0   9    0.45    0.44
   3   0   9    0.03    0.51
  -4   0   8    0.09    0.38
  -4   0   8    0.22    0.42
   4   0  -8   -0.07    0.35
   4   0  -8    0.16    0.42
  -4   0   7    2.97    0.48
  -4   0   7    2.77    0.48
   4   0  -7    2.33    0.42
   4   0  -7    2.49    0.45
  -4   0   6   37.22    1.23
  -4   0   6   34.86    1.28
  -4   0   6   36.93    1.29
   4   0  -6   33.78    1.19
   4   0  -6   37.33    1.23
  -4   0   5    0.81    0.32
  -4   0   5    1.55    0.33
  -4   0   5    0.95    0.31
   4   0  -5    1.04    0.28
   4   0  -5    1.38    0.29
  -4   0   4   63.98    1.80
  -4   0   4   65.62    1.80
  -4   0   4   65.56    1.58
  -4   0   4   64.39    1.79
  -4   0   4   62.69    1.56
   4   0  -4   65.48    1.75
   4   0  -4   62.82    1.75
  -4   0   3    5.55    0.46
  -4   0   3    5.62    0.42
  -4   0   3    5.70    0.33
  -4   0   3    5.79    0.39
   4   0  -3    5.92    0.40
   4   0  -3    6.26    0.40
  -4   0   2    0.00    0.20
  -4   0   2    0.24    0.23
  -4   0   2    0.42    0.20
  -4   0   2    0.15    0.18
   4   0  -2    0.39    0.20
   4   0  -2    0.31    0.18
  -4   0   1    3.21    0.39
  -4   0   1    2.94    0.30
  -4   0   1    3.49    0.29
  -4   0   1    3.10    0.28
   4   0  -1    3.36    0.28
   4   0  -1    3.44    0.31
   4   0  -1    2.57    0.25
  -4   0   0   75.08    1.93
  -4   0   0   69.62    1.82
  -4   0   0   70.67    1.75
   4   0   0   72.97    1.81
   4   0   0   69.26    1.74
  -4   0  -1    2.91    0.40
  -4   0  -1    2.76    0.27
   4   0   1    3.46    0.22
   4   0   1    3.65    0.23
   4   0   1    3.05    0.28
   4   0   1    3.36    0.38
  -4   0  -2    0.32    0.30
  -4   0  -2    0.32    0.16
  -4   0  -2    0.16    0.13
   4   0   2    0.11    0.25
   4   0   2    0.26    0.19
   4   0   2    0.36    0.19
   4   0   2    0.33    0.15
  -4   0  -3    6.11    0.25
  -4   0  -3    5.30    0.34
  -4   0  -3    4.59    0.51
   4   0   3    6.07    0.25
   4   0   3    6.29    0.34
   4   0   3    5.44    0.40
   4   0   3    6.21    0.38
   4   0   3    4.75    0.46
  -4   0  -4   62.78    1.83
  -4   0  -4   65.04    1.71
   4   0   4   65.10    1.73
   4   0   4   60.94    1.83
   4   0   4   65.60    1.57
   4   0   4   62.83    1.72
  -4   0  -5    1.47    0.32
  -4   0  -5    1.31    0.28
   4   0   5    0.87    0.28
   4   0   5    0.46    0.31
   4   0   5    1.36    0.29
  -4   0  -6   37.00    1.26
  -4   0  -6   36.57    1.20
   4   0   6   37.83    1.24
   4   0   6   38.22    1.38
   4   0   6   35.52    1.24
  -4   0  -7    2.01    0.41
   4   0   7    1.86    0.39
   4   0   7    2.42    0.54
   4   0   7    2.31    0.40
  -4   0  -8   -0.22    0.37
  -4   0  -8   -0.07    0.33
   4   0   8    0.51    0.40
   4   0   8    0.44    0.49
   4   0   8    0.50    0.37
  -5   0   8   11.58    0.88
  -5   0   8   12.16    0.89
   5   0  -8   11.96    0.84
   5   0  -8   10.92    0.77
  -5   0   7    1.89    0.48
  -5   0   7    2.07    0.46
   5   0  -7    1.80    0.40
   5   0  -7    1.56    0.40
  -5   0   6   21.44    0.93
  -5   0   6   20.92    0.93
  -5   0   6   22.27    0.95
   5   0  -6   21.11    0.89
   5   0  -6   21.48    0.92
  -5   0   5    1.83    0.37
  -5   0   5    1.57    0.33
  -5   0   5    1.22    0.32
   5   0  -5    1.21    0.33
   5   0  -5    1.51    0.32
  -5   0   4    3.43    0.36
  -5   0   4    4.08    0.42
  -5   0   4    3.86    0.39
  -5   0   4    3.27    0.31
   5   0  -4    4.29    0.37
   5   0  -4    4.16    0.39
  -5   0   3    1.92    0.27
  -5   0   3    1.90    0.26
  -5   0   3    1.64    0.28
  -5   0   3    1.87    0.33
   5   0  -3    1.89    0.27
   5   0  -3    1.97    0.28
  -5   0   2    0.86    0.21
  -5   0   2    1.13    0.27
  -5   0   2    0.70    0.28
  -5   0   2    0.96    0.21
   5   0  -2    0.80    0.20
   5   0  -2    0.77    0.21
   5   0  -2    0.72    0.21
  -5   0   1    1.88    0.32
  -5   0   1    1.50    0.25
  -5   0   1    1.97    0.21
   5   0  -1    1.76    0.19
   5   0  -1    1.78    0.21
   5   0  -1    1.77    0.25
  -5   0   0    0.13    0.13
  -5   0   0    0.19    0.30
  -5   0   0   -0.11    0.20
   5   0   0    0.35    0.22
   5   0   0   -0.12    0.12
   5   0   0   -0.03    0.18
  -5   0  -1    2.50    0.41
  -5   0  -1    1.69    0.22
   5   0   1    1.82    0.25
   5   0   1    1.66    0.27
   5   0   1    1.62    0.16
   5   0   1    1.89    0.17
  -5   0  -2    1.02    0.38
  -5   0  -2    0.87    0.17
  -5   0  -2    0.46    0.17
   5   0   2    0.62    0.28
   5   0   2    1.15    0.20
   5   0   2    1.03    0.17
   5   0   2    1.04    0.23
  -5   0  -3    1.86    0.37
  -5   0  -3    1.63    0.22
  -5   0  -3    1.80    0.17
   5   0   3    1.55    0.25
   5   0   3    2.01    0.27
   5   0   3    1.64    0.22
   5   0   3    1.54    0.33
  -5   0  -4    3.56    0.42
  -5   0  -4    3.83    0.35
   5   0   4    3.97    0.40
   5   0   4    3.50    0.34
   5   0   4    3.91    0.21
   5   0   4    3.82    0.44
  -5   0  -5    2.37    0.38
  -5   0  -5    1.15    0.27
   5   0   5    1.32    0.30
   5   0   5    1.69    0.31
   5   0   5    1.52    0.39
  -5   0  -6   19.96    0.84
  -5   0  -6   23.23    0.97
   5   0   6   21.97    1.06
   5   0   6   20.61    0.86
   5   0   6   20.61    0.87
  -5   0  -7    1.23    0.37
   5   0   7    1.33    0.38
   5   0   7    2.21    0.41
   5   0   7    2.73    0.56
  -5   0  -8   10.48    0.76
   5   0   8   12.28    0.80
   5   0   8   11.98    0.77
   5   0   8   11.84    0.92
  -6   0   8    1.94    0.50
  -6   0   8    1.45    0.47
   6   0  -8    1.07    0.43
   6   0  -8    1.04    0.43
  -6   0   7    1.51    0.43
  -6   0   7    2.64    0.42
  -6   0   7    1.52    0.46
   6   0  -7    1.13    0.39
   6   0  -7    0.85    0.37
  -6   0   6    2.73    0.43
  -6   0   6    3.70    0.52
  -6   0   6    3.24    0.45
   6   0  -6    2.87    0.44
   6   0  -6    2.61    0.44
  -6   0   5    0.46    0.34
  -6   0   5    0.85    0.31
  -6   0   5    0.82    0.33
   6   0  -5    0.88    0.30
   6   0  -5    0.95    0.33
  -6   0   4   44.45    1.35
  -6   0   4   45.67    1.38
  -6   0   4   45.92    1.25
  -6   0   4   42.43    1.40
   6   0  -4   47.19    1.33
   6   0  -4   44.45    1.34
  -6   0   3    4.69    0.40
  -6   0   3    4.55    0.44
  -6   0   3    4.48    0.36
  -6   0   3    3.91    0.43
   6   0  -3    4.70    0.37
   6   0  -3    4.45    0.37
   6   0  -3    4.01    0.34
  -6   0   2  112.76    2.89
  -6   0   2  124.27    2.98
  -6   0   2  115.26    2.89
  -6   0   2  111.79    2.97
   6   0  -2  115.41    2.89
   6   0  -2  113.73    2.85
   6   0  -2  114.46    2.90
  -6   0   1    0.17    0.24
  -6   0   1    0.44    0.33
  -6   0   1    0.21    0.17
   6   0  -1    0.13    0.22
   6   0  -1    0.13    0.18
   6   0  -1    0.22    0.15
  -6   0   0   56.88    1.58
  -6   0   0   57.94    1.49
  -6   0   0   58.77    1.70
   6   0   0   61.18    1.58
   6   0   0   57.77    1.47
   6   0   0   58.86    1.56
  -6   0  -1    0.43    0.14
  -6   0  -1    0.18    0.19
  -6   0  -1    0.31    0.38
   6   0   1    0.47    0.23
   6   0   1    0.42    0.13
   6   0   1    0.37    0.14
   6   0   1    0.55    0.29
  -6   0  -2  117.36    3.13
  -6   0  -2  113.04    2.88
   6   0   2  117.27    2.95
   6   0   2  123.29    2.88
   6   0   2  116.13    2.86
   6   0   2  115.72    3.02
  -6   0  -3    3.93    0.27
  -6   0  -3    4.80    0.32
  -6   0  -3    3.88    0.48
   6   0   3    4.22    0.38
   6   0   3    4.10    0.32
   6   0   3    4.64    0.39
   6   0   3    4.40    0.45
  -6   0  -4   46.86    1.20
  -6   0  -4   44.28    1.51
  -6   0  -4   48.16    1.32
   6   0   4   47.84    1.34
   6   0   4   48.24    1.38
   6   0   4   44.40    1.49
   6   0   4   46.33    1.20
  -6   0  -5    0.94    0.38
  -6   0  -5    0.41    0.25
   6   0   5    0.56    0.36
   6   0   5    0.43    0.27
   6   0   5    0.70    0.29
  -6   0  -6    2.70    0.46
  -6   0  -6    2.26    0.36
   6   0   6    2.41    0.50
   6   0   6    2.81    0.42
   6   0   6    2.55    0.37
  -6   0  -7    1.39    0.37
   6   0   7    1.87    0.40
   6   0   7    1.61    0.48
   6   0   7    1.90    0.42
  -6   0  -8    1.14    0.41
   6   0   8    1.45    0.43
   6   0   8    2.31    0.60
   6   0   8    1.48    0.58
  -7   0   8    0.03    0.45
  -7   0   8    0.28    0.41
   7   0  -8    0.39    0.44
   7   0  -8   -0.02    0.39
  -7   0   7    0.92    0.41
  -7   0   7    0.97    0.43
   7   0  -7    0.35    0.38
   7   0  -7   -0.27    0.36
  -7   0   6   13.47    0.79
  -7   0   6   13.65    0.82
  -7   0   6   13.27    0.79
   7   0  -6   13.43    0.75
   7   0  -6   12.62    0.74
  -7   0   5    1.93    0.41
  -7   0   5    2.45    0.42
  -7   0   5    2.13    0.38
   7   0  -5    2.00    0.37
   7   0  -5    2.28    0.38
  -7   0   4   60.59    1.67
  -7   0   4   57.19    1.80
  -7   0   4   62.62    1.75
  -7   0   4   62.95    1.78
   7   0  -4   60.25    1.74
   7   0  -4   60.91    1.74
   7   0  -4   62.53    1.71
  -7   0   3    6.93    0.47
  -7   0   3    6.91    0.55
  -7   0   3    7.39    0.46
  -7   0   3    6.40    0.52
   7   0  -3    7.13    0.46
   7   0  -3    7.12    0.43
   7   0  -3    6.90    0.44
  -7   0   2  187.78    4.65
  -7   0   2  197.83    4.76
  -7   0   2  190.19    4.65
  -7   0   2  180.27    4.72
   7   0  -2  186.15    4.60
   7   0  -2  194.59    4.68
   7   0  -2  193.22    4.66
  -7   0   1    0.79    0.20
  -7   0   1    0.58    0.36
  -7   0   1    0.34    0.25
   7   0  -1    0.54    0.17
   7   0  -1    0.67    0.22
   7   0  -1    0.84    0.28
  -7   0   0   -0.34    0.23
  -7   0   0    0.03    0.37
  -7   0   0   -0.34    0.14
   7   0   0   -0.21    0.14
   7   0   0   -0.24    0.22
   7   0   0   -0.49    0.25
  -7   0  -1    0.40    0.22
  -7   0  -1    0.85    0.17
  -7   0  -1    0.74    0.40
   7   0   1    0.64    0.16
   7   0   1    0.67    0.16
   7   0   1    0.89    0.32
   7   0   1    0.70    0.25
  -7   0  -2  184.88    4.58
  -7   0  -2  182.21    4.82
   7   0   2  188.48    4.54
   7   0   2  188.55    4.72
   7   0   2  202.02    4.55
   7   0   2  184.98    4.63
  -7   0  -3    7.23    0.66
  -7   0  -3    7.02    0.36
  -7   0  -3    7.46    0.40
   7   0   3    7.39    0.47
   7   0   3    7.12    0.39
   7   0   3    6.89    0.59
   7   0   3    8.03    0.44
  -7   0  -4   62.08    1.58
  -7   0  -4   61.03    1.93
  -7   0  -4   63.32    1.67
   7   0   4   61.15    1.86
   7   0   4   61.69    1.67
   7   0   4   60.86    1.74
   7   0   4   60.64    1.68
  -7   0  -5    2.85    0.34
  -7   0  -5    3.41    0.53
   7   0   5    2.49    0.38
   7   0   5    2.29    0.47
   7   0   5    2.71    0.36
  -7   0  -6   12.81    0.66
  -7   0  -6   14.92    0.92
   7   0   6   12.86    0.68
   7   0   6   12.06    0.83
   7   0   6   12.89    0.71
  -7   0  -7    0.69    0.34
   7   0   7    0.36    0.37
   7   0   7    0.95    0.35
   7   0   7    0.52    0.42
  -7   0  -8    0.19    0.40
   7   0   8    0.43    0.40
   7   0   8    0.21    0.49
  -8   0   8    0.56    0.48
  -8   0   8    0.43    0.45
   8   0  -8    0.05    0.40
   8   0  -8    0.79    0.46
  -8   0   7    2.83    0.50
  -8   0   7    3.80    0.51
  -8   0   7    3.09    0.53
   8   0  -7    2.65    0.48
   8   0  -7    2.70    0.49
  -8   0   6    6.08    0.64
  -8   0   6    4.85    0.54
  -8   0   6    6.62    0.71
   8   0  -6    6.33    0.57
   8   0  -6    4.65    0.51
  -8   0   5    0.80    0.37
  -8   0   5    0.25    0.35
  -8   0   5    0.04    0.29
   8   0  -5    0.33    0.32
   8   0  -5    0.52    0.30
   8   0  -5    0.07    0.30
  -8   0   4   11.16    0.71
  -8   0   4   12.09    0.64
  -8   0   4   13.02    0.63
  -8   0   4   12.52    0.66
   8   0  -4   12.58    0.67
   8   0  -4   12.81    0.61
   8   0  -4   11.53    0.61
  -8   0   3    0.22    0.29
  -8   0   3    0.08    0.23
  -8   0   3    0.30    0.25
  -8   0   3   -0.12    0.32
   8   0  -3   -0.05    0.22
   8   0  -3    0.23    0.21
   8   0  -3    0.66    0.28
  -8   0   2   57.72    1.59
  -8   0   2   60.94    1.74
  -8   0   2   54.52    1.69
   8   0  -2   58.12    1.61
   8   0  -2   57.99    1.64
   8   0  -2   58.26    1.55
  -8   0   1   -0.19    0.25
  -8   0   1    0.04    0.37
  -8   0   1   -0.14    0.16
   8   0  -1    0.09    0.27
   8   0  -1   -0.04    0.16
   8   0  -1   -0.12    0.21
  -8   0   0   82.54    2.15
  -8   0   0   87.35    2.46
  -8   0   0   85.08    2.28
   8   0   0   84.72    2.14
   8   0   0   85.52    2.26
   8   0   0   88.64    2.27
  -8   0  -1   -0.06    0.38
  -8   0  -1    0.20    0.15
  -8   0  -1   -0.08    0.21
   8   0   1   -0.05    0.14
   8   0   1   -0.22    0.22
   8   0   1    0.20    0.30
   8   0   1    0.01    0.15
  -8   0  -2   56.82    1.87
  -8   0  -2   56.71    1.59
   8   0   2   62.31    1.55
   8   0   2   57.02    1.52
   8   0   2   58.59    1.65
   8   0   2   60.52    1.75
  -8   0  -3    0.46    0.37
  -8   0  -3    0.17    0.18
  -8   0  -3    0.21    0.18
   8   0   3    0.32    0.33
   8   0   3    0.24    0.18
   8   0   3    0.04    0.22
   8   0   3    0.08    0.25
  -8   0  -4   12.70    0.56
  -8   0  -4   13.98    0.89
  -8   0  -4   12.67    0.49
   8   0   4   12.69    0.56
   8   0   4   14.19    0.67
   8   0   4   12.51    0.77
   8   0   4   12.95    0.62
  -8   0  -5    1.20    0.48
  -8   0  -5    0.05    0.23
   8   0   5   -0.06    0.29
   8   0   5    0.23    0.39
   8   0   5    0.35    0.29
  -8   0  -6    8.51    0.83
  -8   0  -6    5.38    0.47
   8   0   6    5.80    0.54
   8   0   6    5.20    0.64
   8   0   6    5.37    0.53
  -8   0  -7    2.80    0.42
   8   0   7    2.81    0.48
   8   0   7    3.35    0.63
  -8   0  -8    0.31    0.37
   8   0   8    0.42    0.40
   8   0   8    0.09    0.52
  -9   0   8    4.72    0.66
  -9   0   8    5.86    0.74
   9   0  -8    4.56    0.63
   9   0  -8    4.61    0.63
   9   0  -8    4.76    0.61
  -9   0   7    0.37    0.41
  -9   0   7    0.82    0.42
  -9   0   7    1.84    0.46
   9   0  -7    0.33    0.38
   9   0  -7    0.57    0.38
   9   0  -7    0.78    0.42
  -9   0   6    0.69    0.40
  -9   0   6    0.97    0.39
   9   0  -6    1.18    0.38
   9   0  -6    0.83    0.36
   9   0  -6    0.61    0.39
  -9   0   5    3.67    0.53
  -9   0   5    3.36    0.45
  -9   0   5    3.28    0.47
   9   0  -5    2.77    0.42
   9   0  -5    3.80    0.45
   9   0  -5    3.26    0.45
  -9   0   4   38.93    1.28
  -9   0   4   38.91    1.25
  -9   0   4   37.22    1.37
  -9   0   4   38.43    1.28
   9   0  -4   37.80    1.25
   9   0  -4   38.87    1.21
   9   0  -4   37.00    1.27
  -9   0   3    2.91    0.35
  -9   0   3    2.32    0.41
  -9   0   3    2.75    0.35
  -9   0   3    2.86    0.46
   9   0  -3    2.98    0.33
   9   0  -3    2.61    0.39
   9   0  -3    3.17    0.35
  -9   0   2   16.28    0.64
  -9   0   2   16.59    0.86
  -9   0   2   15.79    0.77
   9   0  -2   16.81    0.69
   9   0  -2   16.52    0.60
   9   0  -2   15.73    0.71
  -9   0   1    0.00    0.40
  -9   0   1    0.07    0.27
  -9   0   1   -0.09    0.18
   9   0  -1    0.17    0.27
   9   0  -1    0.27    0.16
   9   0  -1    0.22    0.23
  -9   0   0   -0.20    0.24
  -9   0   0   -0.14    0.15
  -9   0   0   -0.18    0.41
   9   0   0   -0.12    0.15
   9   0   0    0.09    0.29
   9   0   0    0.20    0.25
  -9   0  -1    0.05    0.22
  -9   0  -1    0.07    0.38
  -9   0  -1    0.08    0.16
   9   0   1    0.17    0.16
   9   0   1    0.05    0.23
   9   0   1    0.35    0.32
   9   0   1    0.00    0.15
  -9   0  -2   16.92    0.93
  -9   0  -2   16.97    0.67
   9   0   2   17.33    0.85
   9   0   2   17.97    0.73
   9   0   2   17.11    0.59
   9   0   2   16.98    0.59
  -9   0  -3    3.08    0.34
  -9   0  -3    2.85    0.28
  -9   0  -3    3.31    0.56
   9   0   3    2.55    0.44
   9   0   3    3.24    0.40
   9   0   3    2.92    0.28
   9   0   3    2.69    0.31
  -9   0  -4   38.37    1.17
  -9   0  -4   37.22    1.53
   9   0   4   40.29    1.30
   9   0   4   40.98    1.17
   9   0   4   36.88    1.40
   9   0   4   40.18    1.20
  -9   0  -5    3.43    0.37
  -9   0  -5    4.05    0.63
   9   0   5    3.57    0.58
   9   0   5    3.55    0.46
   9   0   5    3.35    0.41
  -9   0  -6    2.65    0.56
  -9   0  -6    0.72    0.31
   9   0   6    0.95    0.39
   9   0   6    0.90    0.43
  -9   0  -7    0.07    0.34
   9   0   7    0.58    0.50
   9   0   7   -0.04    0.35
  -9   0  -8    4.09    0.82
   9   0   8    5.27    0.62
   9   0   8    5.46    0.78
 -10   0   7    0.18    0.44
 -10   0   7    1.21    0.44
 -10   0   7    0.06    0.38
  10   0  -7    0.48    0.42
  10   0  -7    0.48    0.39
  10   0  -7    0.32    0.39
 -10   0   6   34.49    1.42
 -10   0   6   34.18    1.30
 -10   0   6   33.41    1.34
  10   0  -6   32.85    1.26
  10   0  -6   32.63    1.27
  10   0  -6   32.92    1.23
 -10   0   5    0.18    0.35
 -10   0   5    0.21    0.31
 -10   0   5    0.84    0.41
  10   0  -5    0.47    0.32
  10   0  -5    0.00    0.35
  10   0  -5    0.12    0.30
 -10   0   4   46.78    1.47
 -10   0   4   45.53    1.45
 -10   0   4   44.42    1.57
  10   0  -4   46.31    1.39
  10   0  -4   43.03    1.45
  10   0  -4   46.30    1.45
 -10   0   3    0.41    0.27
 -10   0   3    0.45    0.41
 -10   0   3    0.10    0.35
  10   0  -3    0.27    0.25
  10   0  -3    0.13    0.33
  10   0  -3    0.46    0.25
 -10   0   2    4.20    0.55
 -10   0   2    4.03    0.46
 -10   0   2    4.19    0.41
  10   0  -2    4.22    0.36
  10   0  -2    5.02    0.48
  10   0  -2    4.87    0.44
 -10   0   1    0.36    0.43
 -10   0   1    0.14    0.30
 -10   0   1    0.26    0.20
  10   0  -1    0.46    0.32
  10   0  -1    0.07    0.24
  10   0  -1    0.21    0.18
 -10   0   0    1.79    0.23
 -10   0   0    1.99    0.53
 -10   0   0    1.92    0.32
  10   0   0    1.87    0.37
  10   0   0    1.55    0.21
  10   0   0    1.75    0.34
 -10   0  -1    0.36    0.25
 -10   0  -1    0.29    0.18
 -10   0  -1    0.66    0.49
  10   0   1    0.17    0.17
  10   0   1    0.19    0.17
  10   0   1    0.12    0.29
  10   0   1    0.18    0.33
 -10   0  -2    4.47    0.42
 -10   0  -2    5.90    0.72
  10   0   2    3.78    0.32
  10   0   2    5.24    0.50
  10   0   2    4.04    0.33
  10   0   2    5.05    0.57
 -10   0  -3    0.43    0.22
 -10   0  -3    0.65    0.23
 -10   0  -3    0.28    0.47
  10   0   3    0.41    0.25
  10   0   3    0.07    0.37
  10   0   3    0.44    0.31
  10   0   3    0.40    0.20
 -10   0  -4   45.65    1.36
 -10   0  -4   46.47    1.79
  10   0   4   48.12    1.37
  10   0   4   51.24    1.68
  10   0   4   46.64    1.51
  10   0   4   46.36    1.62
 -10   0  -5    0.44    0.26
 -10   0  -5    1.43    0.56
  10   0   5    0.25    0.33
  10   0   5    0.53    0.44
 -10   0  -6   33.93    1.18
 -10   0  -6   38.86    1.60
  10   0   6   33.48    1.30
  10   0   6   32.73    1.47
  10   0   7    0.73    0.52
  10   0   7    0.76    0.42
 -11   0   7    0.54    0.46
 -11   0   7    0.99    0.49
  11   0  -7    0.81    0.44
  11   0  -7    0.54    0.40
 -11   0   6    6.02    0.64
 -11   0   6    9.24    0.89
 -11   0   6    6.21    0.62
  11   0  -6    6.91    0.67
  11   0  -6    6.42    0.63
  11   0  -6    7.31    0.67
 -11   0   5    3.49    0.50
 -11   0   5    4.22    0.50
 -11   0   5    4.43    0.60
  11   0  -5    4.14    0.49
  11   0  -5    3.81    0.46
  11   0  -5    3.03    0.49
 -11   0   4    0.37    0.32
 -11   0   4    0.34    0.31
 -11   0   4    0.60    0.40
  11   0  -4   -0.05    0.29
  11   0  -4   -0.14    0.27
  11   0  -4    0.07    0.37
 -11   0   3    3.72    0.55
 -11   0   3    2.83    0.38
 -11   0   3    2.97    0.49
  11   0  -3    2.69    0.37
  11   0  -3    2.97    0.42
  11   0  -3    3.20    0.36
 -11   0   2    6.51    0.46
 -11   0   2    6.92    0.64
 -11   0   2    6.95    0.73
  11   0  -2    7.04    0.53
  11   0  -2    7.04    0.45
  11   0  -2    5.60    0.53
 -11   0   1    1.20    0.25
 -11   0   1    1.07    0.34
 -11   0   1    1.61    0.54
  11   0  -1    1.29    0.35
  11   0  -1    1.03    0.31
  11   0  -1    0.93    0.21
 -11   0   0   -0.02    0.28
 -11   0   0    0.25    0.18
 -11   0   0    0.39    0.49
  11   0   0    0.08    0.18
  11   0   0    0.10    0.29
  11   0   0    0.26    0.34
 -11   0  -1    1.23    0.52
 -11   0  -1    1.20    0.30
 -11   0  -1    1.25    0.22
  11   0   1    1.09    0.36
  11   0   1    1.29    0.22
  11   0   1    1.05    0.21
  11   0   1    0.78    0.40
 -11   0  -2    6.81    0.51
 -11   0  -2    6.70    0.77
  11   0   2    6.81    0.41
  11   0   2    7.12    0.39
  11   0   2    7.69    0.73
  11   0   2    7.57    0.59
 -11   0  -3    3.35    0.36
 -11   0  -3    2.85    0.31
 -11   0  -3    3.10    0.64
  11   0   3    3.20    0.44
  11   0   3    3.43    0.54
  11   0   3    2.65    0.29
 -11   0  -4    0.90    0.55
 -11   0  -4   -0.22    0.22
  11   0   4    0.89    0.45
  11   0   4   -0.14    0.22
  11   0   4    0.25    0.34
 -11   0  -5    3.42    0.38
  11   0   5    4.38    0.62
  11   0   5    4.20    0.51
  11   0   5    4.07    0.40
  11   0   6    6.63    0.63
  11   0   6    7.25    0.80
  11   0   7    1.65    0.58
  11   0   7    0.47    0.42
  12   0  -7    0.02    0.49
 -12   0   6    4.06    0.59
 -12   0   6    3.91    0.59
 -12   0   6    3.63    0.54
  12   0  -6    4.06    0.51
  12   0  -6    3.24    0.52
  12   0  -6    2.85    0.54
 -12   0   5    0.65    0.36
 -12   0   5    1.47    0.49
 -12   0   5    0.78    0.38
  12   0  -5    0.53    0.35
  12   0  -5    0.29    0.44
  12   0  -5    0.17    0.34
 -12   0   4   18.33    0.87
 -12   0   4   19.65    1.06
  12   0  -4   17.76    0.86
  12   0  -4   19.85    0.82
  12   0  -4   18.58    0.96
 -12   0   3    3.20    0.49
 -12   0   3    3.41    0.43
 -12   0   3    4.49    0.60
  12   0  -3    4.11    0.45
  12   0  -3    3.82    0.49
  12   0  -3    3.32    0.37
 -12   0   2    6.32    0.82
 -12   0   2    6.69    0.65
 -12   0   2    5.88    0.49
  12   0  -2    6.30    0.55
  12   0  -2    6.86    0.62
  12   0  -2    6.31    0.46
 -12   0   1    1.08    0.26
 -12   0   1    1.31    0.41
 -12   0   1    1.45    0.54
  12   0  -1    1.45    0.42
  12   0  -1    1.30    0.25
  12   0  -1    0.96    0.33
 -12   0   0   13.75    1.01
 -12   0   0   13.72    0.57
 -12   0   0   13.24    0.74
  12   0   0   13.39    0.78
  12   0   0   14.04    0.56
  12   0   0   14.24    0.58
  12   0   0   14.34    0.80
 -12   0  -1    1.18    0.57
 -12   0  -1    1.34    0.24
 -12   0  -1    1.13    0.33
  12   0   1    1.20    0.23
  12   0   1    1.11    0.35
  12   0   1    1.49    0.45
  12   0   1    1.48    0.24
 -12   0  -2    6.11    0.79
 -12   0  -2    5.96    0.53
  12   0   2    6.11    0.57
  12   0   2    6.79    0.69
  12   0   2    6.36    0.41
 -12   0  -3    3.38    0.39
 -12   0  -3    3.84    0.35
 -12   0  -3    3.47    0.70
  12   0   3    3.76    0.34
  12   0   3    3.85    0.47
  12   0   3    3.49    0.56
 -12   0  -4   20.76    1.26
 -12   0  -4   17.56    0.75
  12   0   4   19.77    0.76
  12   0   4   20.17    1.07
  12   0   4   19.75    0.93
 -12   0  -5    4.11    0.72
  12   0   5    0.45    0.39
  12   0   5    1.75    0.55
  12   0   6    3.88    0.58
  12   0   6    5.51    0.77
 -13   0   6   16.78    0.98
 -13   0   6   18.09    1.16
  13   0  -6   15.03    0.86
  13   0  -6   14.21    1.00
 -13   0   5    1.77    0.45
 -13   0   5    2.99    0.57
  13   0  -5    1.50    0.51
  13   0  -5    1.30    0.41
  13   0  -5    2.40    0.43
 -13   0   4   14.03    0.79
 -13   0   4   14.28    0.97
  13   0  -4   12.11    0.88
  13   0  -4   14.47    0.80
  13   0  -4   15.33    0.73
 -13   0   3    0.46    0.45
 -13   0   3    0.88    0.45
 -13   0   3    0.08    0.31
  13   0  -3    0.41    0.31
  13   0  -3   -0.24    0.41
  13   0  -3    0.31    0.26
 -13   0   2    9.47    0.86
 -13   0   2    9.92    0.59
 -13   0   2   10.52    0.81
  13   0  -2    8.28    0.75
  13   0  -2    8.62    0.64
  13   0  -2   10.16    0.55
 -13   0   1    1.16    0.28
 -13   0   1    1.02    0.39
 -13   0   1    1.44    0.55
  13   0  -1    1.26    0.26
  13   0  -1    1.13    0.37
  13   0  -1    1.53    0.46
 -13   0   0    0.71    0.56
 -13   0   0   -0.22    0.32
 -13   0   0   -0.16    0.20
  13   0   0   -0.53    0.36
  13   0   0    0.14    0.21
  13   0   0   -0.11    0.21
  13   0   0   -0.27    0.37
 -13   0  -1    0.98    0.36
 -13   0  -1    0.83    0.59
  13   0   1    0.86    0.47
  13   0   1    1.22    0.24
  13   0   1    1.24    0.42
 -13   0  -2    9.82    0.62
 -13   0  -2    8.22    0.94
  13   0   2    9.68    0.49
  13   0   2    9.49    0.72
  13   0   2    8.81    0.84
 -13   0  -3   -0.11    0.26
 -13   0  -3    1.56    0.61
  13   0   3    0.49    0.31
  13   0   3   -0.23    0.43
  13   0   3    0.44    0.34
 -13   0  -4   17.74    1.24
  13   0   4   14.57    0.86
  13   0   4   15.01    1.01
  13   0   5    3.01    0.60
  13   0   5    2.10    0.47
  13   0   6   15.35    0.94
  13   0   6   17.00    1.19
 -14   0   6   19.14    1.10
 -14   0   6   21.51    1.27
  14   0  -6   17.25    1.11
  14   0  -6   19.14    0.96
 -14   0   5    2.38    0.55
 -14   0   5    1.29    0.46
  14   0  -5    0.75    0.54
  14   0  -5    2.06    0.41
 -14   0   4    0.74    0.38
 -14   0   4    1.61    0.51
  14   0  -4   -0.06    0.34
  14   0  -4    0.45    0.32
  14   0  -4   -0.06    0.44
 -14   0   3    2.23    0.54
 -14   0   3    2.17    0.41
 -14   0   3    1.93    0.53
  14   0  -3    1.57    0.49
  14   0  -3    1.55    0.34
  14   0  -3    1.39    0.40
 -14   0   2  104.94    2.98
 -14   0   2  103.88    2.74
 -14   0   2   97.37    3.06
  14   0  -2  104.60    2.69
  14   0  -2  102.55    2.85
  14   0  -2   97.44    2.88
 -14   0   1    1.42    0.59
 -14   0   1    0.66    0.41
 -14   0   1    0.38    0.26
  14   0  -1    0.31    0.25
  14   0  -1   -0.11    0.43
  14   0  -1    0.62    0.39
 -14   0   0  185.29    4.79
 -14   0   0  171.29    5.00
  14   0   0  184.94    4.76
  14   0   0  184.26    4.78
  14   0   0  189.38    4.52
 -14   0  -1    0.67    0.36
 -14   0  -1    0.83    0.60
  14   0   1   -0.12    0.47
  14   0   1    0.26    0.41
  14   0   1    0.49    0.24
 -14   0  -2   94.06    3.12
 -14   0  -2  103.89    2.82
  14   0   2  104.70    2.87
  14   0   2  101.60    2.96
 -14   0  -3    2.73    0.66
  14   0   3    1.64    0.53
  14   0   3    1.56    0.46
  14   0   4    0.77    0.49
  14   0   4    0.57    0.42
  14   0   5    3.28    0.64
  14   0   5    2.03    0.50
  14   0   6   21.42    1.32
  14   0   6   19.25    1.07
 -15   0   5    0.83    0.51
 -15   0   5   -0.06    0.42
  15   0  -5   -0.37    0.51
  15   0  -5    0.70    0.36
 -15   0   4   46.37    1.78
 -15   0   4   44.91    1.58
  15   0  -4   45.56    1.45
  15   0  -4   41.99    1.67
 -15   0   3    1.18    0.48
 -15   0   3    0.18    0.33
 -15   0   3    1.82    0.54
  15   0  -3    0.40    0.30
  15   0  -3    0.82    0.51
  15   0  -3    0.10    0.36
 -15   0   2   39.99    1.56
 -15   0   2   39.66    1.64
 -15   0   2   40.00    1.32
  15   0  -2   37.61    1.49
  15   0  -2   38.99    1.42
  15   0  -2   41.29    1.27
 -15   0   1    1.49    0.58
 -15   0   1    0.45    0.41
  15   0  -1    0.15    0.26
  15   0  -1    0.26    0.41
  15   0  -1    0.49    0.47
 -15   0   0    1.30    0.59
 -15   0   0    0.35    0.38
  15   0   0    0.61    0.40
  15   0   0    0.06    0.48
 -15   0  -1    1.26    0.60
 -15   0  -1    0.69    0.38
  15   0   1   -0.70    0.49
  15   0   1    0.43    0.43
 -15   0  -2   39.79    1.42
 -15   0  -2   37.32    1.74
  15   0   2   38.76    1.57
  15   0   2   41.61    1.49
  15   0   3    1.33    0.46
  15   0   3    0.82    0.51
 -15   0  -4   48.26    2.05
  15   0   4   44.42    1.65
  15   0   4   46.62    1.83
  15   0   5    0.86    0.46
 -16   0   4    0.00    0.36
 -16   0   4    1.44    0.52
  16   0  -4    0.49    0.35
  16   0  -4   -0.19    0.55
 -16   0   3    1.48    0.52
 -16   0   3    0.69    0.41
  16   0  -3    0.79    0.32
  16   0  -3    1.15    0.50
 -16   0   2   55.95    1.96
 -16   0   2   54.64    2.06
  16   0  -2   54.05    1.82
  16   0  -2   54.62    1.90
 -16   0   1    0.03    0.42
  16   0  -1   -0.27    0.45
  16   0  -1    0.53    0.44
 -16   0   0  124.77    3.93
 -16   0   0  133.80    3.72
  16   0   0  141.46    3.76
  16   0   0  136.12    3.69
 -16   0  -1    0.79    0.40
  16   0   1    0.62    0.46
  16   0   1   -0.84    0.50
 -16   0  -2   55.82    2.19
 -16   0  -2   56.47    1.82
  16   0   2   57.37    1.90
  16   0   2   53.12    1.97
  16   0   3    0.78    0.46
  16   0   3    0.67    0.52
  16   0   4    1.86    0.59
  16   0   4    0.90    0.46
 -17   0   3    0.47    0.48
  17   0  -3    0.73    0.54
 -17   0   2   10.04    0.98
 -17   0   2    8.40    0.91
  17   0  -2    7.30    0.80
 -17   0   1    2.18    0.63
 -17   0   1    0.57    0.42
  17   0  -1   -0.83    0.48
  17   0  -1    1.00    0.52
 -17   0   0    2.53    0.64
 -17   0   0    0.71    0.43
  17   0   0   -1.37    0.49
  17   0   0    0.94    0.44
 -17   0  -1    0.30    0.39
  17   0   1    1.02    0.50
  17   0   1   -1.09    0.53
 -17   0  -2    8.73    0.80
  17   0   2    8.70    0.77
  17   0   2    6.17    0.80
  17   0   3    0.03    0.54
  17   0   3    0.58    0.45
 -18   0   2    4.64    0.69
  18   0  -2    5.22    0.72
 -18   0   1    3.35    0.61
  18   0  -1    3.45    0.66
 -18   0   0   10.54    1.09
 -18   0   0    8.01    0.82
  18   0   0    5.77    0.71
  18   0   0    3.46    0.77
 -18   0  -1    4.73    0.78
 -18   0  -1    3.20    0.55
  18   0   1    0.28    0.65
  18   0   1    2.97    0.56
  18   0   2    5.66    0.70
  18   0   2    4.71    0.79
  18  -1   2    2.13    0.55
  18  -1   2    0.46    0.64
  18  -1   1    3.49    0.62
 -18   1  -1    3.26    0.57
  18  -1   0    4.09    0.66
  18  -1   0    0.59    0.63
 -18   1   0    3.17    0.60
  18  -1  -1    2.13    0.60
 -18   1   1    3.09    0.60
  18  -1  -2    1.15    0.52
 -18   1   2    2.69    0.60
  17  -1   3    2.39    0.54
  17  -1   3    1.73    0.61
 -17   1  -3    4.12    0.78
  17  -1   2    0.85    0.47
  17  -1   2   -0.02    0.57
 -17   1  -2    0.65    0.39
  17  -1   1    2.60    0.69
  17  -1   1    4.42    0.62
 -17   1  -1    3.72    0.57
  17  -1   0   -1.01    0.52
  17  -1   0    1.03    0.51
 -17   1   0    1.00    0.46
  17  -1  -1    2.58    0.55
  17  -1  -1    2.83    0.63
 -17   1   1    3.86    0.60
  17  -1  -2    0.01    0.52
  17  -1  -2    0.47    0.52
 -17   1   2    3.18    0.61
 -17   1   2    1.52    0.52
  17  -1  -3    0.78    0.50
 -17   1   3    2.39    0.59
  16  -1   4    1.31    0.48
  16  -1   4    2.17    0.61
  16  -1   3    1.77    0.48
  16  -1   3    1.63    0.60
 -16   1  -3    4.52    0.81
  16  -1   2    5.10    0.61
  16  -1   2    4.18    0.68
 -16   1  -2    5.33    0.58
  16  -1   1   -0.61    0.52
  16  -1   1    1.00    0.46
 -16   1  -1    0.95    0.41
  16  -1   0    9.97    0.97
  16  -1   0   13.34    0.92
 -16   1   0   15.87    1.14
 -16   1   0   11.79    0.87
  16  -1  -1    0.43    0.45
  16  -1  -1    0.05    0.45
 -16   1   1    0.44    0.41
  16  -1  -2    4.65    0.60
  16  -1  -2    4.54    0.67
 -16   1   2    5.82    0.70
  16  -1  -3    1.29    0.49
  16  -1  -3    1.31    0.58
 -16   1   3    1.44    0.40
 -16   1   3    2.03    0.56
  16  -1  -4    1.78    0.39
  16  -1  -4    0.94    0.57
 -16   1   4    1.93    0.57
 -16   1   4    0.79    0.41
  15  -1   5   10.38    0.89
  15  -1   5   14.67    1.17
  15  -1   4    3.25    0.64
  15  -1   4    2.97    0.54
  15  -1   3   27.21    1.23
  15  -1   3   28.64    1.38
 -15   1  -3   31.19    1.63
  15  -1   2    1.35    0.46
  15  -1   2    0.65    0.55
 -15   1  -2    1.16    0.38
 -15   1  -2    2.50    0.64
  15  -1   1    8.67    0.78
 -15   1  -1    7.65    0.70
 -15   1  -1    9.41    1.01
  15  -1   0   -0.42    0.43
  15  -1   0   -0.91    0.43
 -15   1   0    0.23    0.37
 -15   1   0    0.92    0.55
  15  -1  -1    6.91    0.71
  15  -1  -1    6.64    0.70
  15  -1  -1    7.10    0.65
 -15   1   1    7.68    0.79
 -15   1   1    9.38    0.94
  15  -1  -2    1.07    0.30
  15  -1  -2    0.59    0.46
  15  -1  -2    0.20    0.38
 -15   1   2    0.66    0.32
 -15   1   2    1.79    0.49
 -15   1   2    2.54    0.55
  15  -1  -3   24.35    1.21
  15  -1  -3   26.04    1.12
  15  -1  -3   27.02    1.00
 -15   1   3   26.41    1.06
 -15   1   3   27.94    1.31
  15  -1  -4    2.98    0.41
  15  -1  -4    1.85    0.59
  15  -1  -4    2.67    0.54
 -15   1   4    3.15    0.51
 -15   1   4    3.24    0.58
  15  -1  -5    8.47    0.84
  15  -1  -5   10.55    0.71
 -15   1   5    9.62    0.81
 -15   1   5   12.15    1.01
  14  -1   5    8.82    0.96
  14  -1   4    4.60    0.58
  14  -1   4    6.05    0.73
  14  -1   3    6.23    0.65
  14  -1   3    6.78    0.77
 -14   1  -3    8.98    1.06
  14  -1   2   13.24    1.00
  14  -1   2   13.96    0.85
 -14   1  -2   13.84    0.79
 -14   1  -2   14.84    1.14
  14  -1   1    2.56    0.57
  14  -1   1    3.69    0.53
 -14   1  -1    3.49    0.48
 -14   1  -1    3.27    0.69
  14  -1   0   15.21    0.91
  14  -1   0   15.39    0.63
  14  -1   0   14.82    0.91
  14  -1   0   15.91    0.89
 -14   1   0   16.62    0.89
 -14   1   0   15.00    0.72
 -14   1   0   15.77    1.09
  14  -1  -1    3.44    0.51
  14  -1  -1    3.55    0.35
  14  -1  -1    3.54    0.56
 -14   1   1    3.27    0.38
 -14   1   1    3.71    0.63
 -14   1   1    4.39    0.58
  14  -1  -2   13.66    0.63
  14  -1  -2   13.84    0.79
  14  -1  -2   11.46    0.86
 -14   1   2   14.15    1.02
 -14   1   2   13.03    0.91
 -14   1   2   14.49    0.72
  14  -1  -3    5.39    0.59
  14  -1  -3    5.41    0.49
  14  -1  -3    4.85    0.58
 -14   1   3    6.50    0.61
 -14   1   3    7.13    0.78
 -14   1   3    8.44    0.78
  14  -1  -4    4.87    0.56
  14  -1  -4    3.68    0.61
  14  -1  -4    5.24    0.49
 -14   1   4    5.74    0.58
 -14   1   4    5.88    0.69
  14  -1  -5    6.17    1.00
  14  -1  -5    6.82    0.61
  14  -1  -5    4.92    0.68
 -14   1   5    6.69    0.77
 -14   1   5    6.87    0.68
  14  -1  -6    1.19    0.42
  14  -1  -6    0.51    0.53
 -14   1   6    0.83    0.49
 -14   1   6    2.68    0.58
  13  -1   6    5.80    0.65
  13  -1   6    6.07    0.78
  13  -1   5    0.93    0.43
  13  -1   5    2.28    0.57
 -13   1  -5    4.49    0.76
  13  -1   4    7.74    0.68
  13  -1   4    8.54    0.87
 -13   1  -4    8.78    0.95
  13  -1   3   13.28    0.96
  13  -1   3   13.97    0.83
 -13   1  -3   14.42    0.72
 -13   1  -3   15.03    1.18
  13  -1   2    0.92    0.39
  13  -1   2    1.62    0.26
  13  -1   2    1.53    0.54
 -13   1  -2    2.19    0.63
 -13   1  -2    1.61    0.37
  13  -1   1   10.56    0.74
  13  -1   1    8.84    0.84
  13  -1   1   10.46    0.49
  13  -1   1   11.23    0.58
 -13   1  -1    9.31    0.95
 -13   1  -1    9.52    0.51
 -13   1  -1   10.30    0.70
  13  -1   0   -0.20    0.33
  13  -1   0   -0.05    0.22
  13  -1   0    0.17    0.39
  13  -1   0    0.18    0.20
 -13   1   0    0.58    0.55
 -13   1   0    0.00    0.33
 -13   1   0    0.07    0.22
  13  -1  -1   10.58    0.77
  13  -1  -1    9.74    0.67
  13  -1  -1    9.79    0.51
 -13   1   1   10.10    0.93
 -13   1   1    9.26    0.74
 -13   1   1    9.71    0.55
  13  -1  -2    1.94    0.29
  13  -1  -2    1.49    0.38
  13  -1  -2    0.98    0.44
 -13   1   2    1.72    0.34
 -13   1   2    2.07    0.54
 -13   1   2    1.98    0.47
  13  -1  -3   13.64    0.64
  13  -1  -3   13.05    0.86
  13  -1  -3   12.13    0.75
 -13   1   3   12.76    0.90
 -13   1   3   13.91    0.73
 -13   1   3   13.34    0.87
  13  -1  -4    6.16    0.62
  13  -1  -4    7.57    0.65
  13  -1  -4    8.09    0.57
 -13   1   4    7.20    0.68
 -13   1   4    8.78    0.84
  13  -1  -5    1.10    0.49
  13  -1  -5    1.66    0.40
  13  -1  -5    0.74    0.39
 -13   1   5    1.42    0.45
 -13   1   5    1.95    0.53
  13  -1  -6    4.87    0.67
  13  -1  -6    6.16    0.59
 -13   1   6    8.82    0.91
 -13   1   6    5.72    0.67
  12  -1   6    2.47    0.62
  12  -1   6    1.26    0.45
 -12   1  -6    4.28    0.74
  12  -1   5    6.20    0.71
  12  -1   5    5.29    0.59
  12  -1   4    5.71    0.67
  12  -1   4    4.91    0.54
 -12   1  -4    7.97    0.98
  12  -1   3    6.32    0.61
  12  -1   3    6.64    0.41
  12  -1   3    5.36    0.65
 -12   1  -3    6.03    0.44
 -12   1  -3    5.95    0.51
 -12   1  -3    6.30    0.78
  12  -1   2    7.66    0.42
  12  -1   2    7.17    0.79
  12  -1   2    6.76    0.61
  12  -1   2    7.92    0.45
 -12   1  -2    7.13    0.88
 -12   1  -2    7.54    0.58
  12  -1   1    5.61    0.35
  12  -1   1    5.61    0.52
  12  -1   1    4.61    0.57
  12  -1   1    5.38    0.39
 -12   1  -1    4.91    0.54
 -12   1  -1    5.08    0.67
 -12   1  -1    5.06    0.38
  12  -1   0    1.85    0.25
  12  -1   0    1.47    0.37
  12  -1   0    1.47    0.40
  12  -1   0    1.98    0.28
 -12   1   0    2.15    0.59
 -12   1   0    1.81    0.28
 -12   1   0    1.13    0.36
  12  -1  -1    5.59    0.53
  12  -1  -1    6.92    0.59
  12  -1  -1    5.20    0.39
 -12   1   1    5.33    0.43
 -12   1   1    5.98    0.78
 -12   1   1    5.41    0.55
  12  -1  -2    7.27    0.46
  12  -1  -2    6.29    0.59
  12  -1  -2    6.84    0.57
 -12   1   2    7.11    0.49
 -12   1   2    6.91    0.79
 -12   1   2    7.53    0.69
  12  -1  -3    6.35    0.56
  12  -1  -3    6.18    0.61
  12  -1  -3    7.77    0.52
 -12   1   3    6.89    0.71
 -12   1   3    5.79    0.62
 -12   1   3    6.72    0.55
  12  -1  -4    4.81    0.50
  12  -1  -4    4.76    0.53
  12  -1  -4    5.02    0.45
 -12   1   4    5.14    0.52
 -12   1   4    6.04    0.65
  12  -1  -5    4.61    0.53
  12  -1  -5    4.58    0.60
  12  -1  -5    5.58    0.53
 -12   1   5    4.93    0.63
 -12   1   5    4.19    0.54
 -12   1   5    5.01    0.56
  12  -1  -6    1.18    0.42
  12  -1  -6    1.24    0.46
  12  -1  -6    1.90    0.42
 -12   1   6    0.86    0.45
 -12   1   6    1.46    0.44
 -12   1   6    2.86    0.57
  12  -1  -7    3.64    0.63
 -12   1   7    3.87    0.62
  11  -1   7    0.91    0.44
  11  -1   7    1.01    0.56
  11  -1   6    3.53    0.52
  11  -1   6    3.98    0.66
  11  -1   5    3.21    0.59
  11  -1   5    2.43    0.47
 -11   1  -5    2.37    0.34
 -11   1  -5    4.14    0.71
  11  -1   4    3.05    0.56
  11  -1   4    3.50    0.35
  11  -1   4    3.08    0.45
 -11   1  -4    4.49    0.71
 -11   1  -4    3.40    0.35
  11  -1   3    4.14    0.38
  11  -1   3    3.88    0.35
  11  -1   3    3.99    0.58
  11  -1   3    4.47    0.47
 -11   1  -3    3.78    0.67
 -11   1  -3    3.43    0.38
 -11   1  -3    4.04    0.34
  11  -1   2    7.08    0.38
  11  -1   2    6.84    0.41
  11  -1   2    6.33    0.57
  11  -1   2    5.52    0.60
 -11   1  -2    6.56    0.75
 -11   1  -2    6.79    0.52
  11  -1   1    1.13    0.20
  11  -1   1    0.96    0.34
  11  -1   1    1.00    0.22
  11  -1   1    0.65    0.38
 -11   1  -1    1.22    0.31
 -11   1  -1    0.93    0.50
 -11   1  -1    1.09    0.22
  11  -1   0    6.22    0.40
  11  -1   0    6.00    0.53
  11  -1   0    6.24    0.55
  11  -1   0    6.09    0.36
 -11   1   0    5.91    0.75
 -11   1   0    6.26    0.39
 -11   1   0    6.17    0.54
  11  -1  -1    0.97    0.30
  11  -1  -1    0.91    0.39
  11  -1  -1    1.13    0.22
 -11   1   1    0.90    0.46
 -11   1   1    0.94    0.24
 -11   1   1    0.82    0.34
  11  -1  -2    6.93    0.44
  11  -1  -2    6.09    0.55
  11  -1  -2    7.16    0.54
 -11   1   2    6.86    0.50
 -11   1   2    7.24    0.65
 -11   1   2    7.15    0.75
  11  -1  -3    3.95    0.43
  11  -1  -3    3.85    0.37
  11  -1  -3    3.89    0.50
 -11   1   3    4.01    0.52
 -11   1   3    3.73    0.41
 -11   1   3    4.26    0.54
  11  -1  -4    2.70    0.48
  11  -1  -4    3.19    0.39
  11  -1  -4    2.94    0.42
 -11   1   4    2.84    0.44
 -11   1   4    2.85    0.47
 -11   1   4    2.79    0.43
  11  -1  -5    1.98    0.45
  11  -1  -5    2.94    0.43
  11  -1  -5    1.93    0.41
 -11   1   5    2.33    0.49
 -11   1   5    2.11    0.44
 -11   1   5    3.07    0.46
  11  -1  -6    3.09    0.50
  11  -1  -6    4.07    0.49
  11  -1  -6    3.74    0.57
 -11   1   6    4.21    0.59
 -11   1   6    4.04    0.54
 -11   1   6    3.57    0.56
  11  -1  -7   -0.07    0.39
  11  -1  -7    0.95    0.44
  11  -1  -7    0.52    0.44
 -11   1   7    0.81    0.43
 -11   1   7    0.84    0.49
 -11   1   7    2.65    0.54
  10  -1   7    4.53    0.71
  10  -1   7    2.83    0.50
 -10   1  -7    4.65    0.69
  10  -1   6    2.23    0.52
  10  -1   6    2.89    0.48
 -10   1  -6    2.23    0.36
  10  -1   5    5.60    0.53
  10  -1   5    5.33    0.65
 -10   1  -5    4.33    0.41
 -10   1  -5    7.93    0.97
  10  -1   4    6.44    0.66
  10  -1   4    5.45    0.51
  10  -1   4    5.57    0.55
  10  -1   4    5.86    0.42
 -10   1  -4    5.46    0.42
 -10   1  -4    6.42    0.76
  10  -1   3   13.41    0.60
  10  -1   3   13.25    0.68
  10  -1   3   13.02    0.53
  10  -1   3   12.64    0.84
 -10   1  -3   13.11    0.54
 -10   1  -3   12.41    0.88
 -10   1  -3   12.42    0.59
  10  -1   2    1.28    0.41
  10  -1   2    1.49    0.24
  10  -1   2    1.35    0.21
  10  -1   2    0.88    0.30
 -10   1  -2    1.20    0.28
 -10   1  -2    1.34    0.50
  10  -1   1    3.06    0.30
  10  -1   1    3.22    0.45
  10  -1   1    3.18    0.37
  10  -1   1    3.22    0.28
 -10   1  -1    3.10    0.30
 -10   1  -1    3.22    0.37
 -10   1  -1    2.89    0.52
  10  -1   0    0.21    0.32
  10  -1   0   -0.21    0.25
  10  -1   0   -0.04    0.16
 -10   1   0    0.06    0.28
 -10   1   0   -0.14    0.17
 -10   1   0    0.39    0.43
  10  -1  -1    3.55    0.39
  10  -1  -1    2.98    0.41
  10  -1  -1    3.36    0.30
 -10   1   1    3.56    0.33
 -10   1   1    3.35    0.55
 -10   1   1    3.14    0.42
  10  -1  -2    1.34    0.35
  10  -1  -2    1.30    0.24
  10  -1  -2    0.97    0.29
 -10   1   2    1.20    0.28
 -10   1   2    1.30    0.37
 -10   1   2    1.18    0.43
  10  -1  -3   12.33    0.57
  10  -1  -3   11.74    0.66
  10  -1  -3   11.66    0.62
 -10   1   3   11.85    0.76
 -10   1   3   13.12    0.66
 -10   1   3   12.40    0.78
  10  -1  -4    5.97    0.52
  10  -1  -4    6.27    0.56
  10  -1  -4    6.25    0.51
 -10   1   4    5.74    0.52
 -10   1   4    5.77    0.59
 -10   1   4    6.53    0.57
  10  -1  -5    4.68    0.53
  10  -1  -5    4.53    0.45
  10  -1  -5    4.49    0.50
 -10   1   5    5.12    0.57
 -10   1   5    4.54    0.52
 -10   1   5    4.84    0.59
  10  -1  -6    2.26    0.45
  10  -1  -6    2.13    0.48
  10  -1  -6    2.54    0.45
 -10   1   6    3.24    0.54
 -10   1   6    2.78    0.48
 -10   1   6    2.42    0.52
  10  -1  -7    3.07    0.51
  10  -1  -7    2.49    0.53
  10  -1  -7    2.60    0.50
 -10   1   7    2.89    0.54
 -10   1   7    3.28    0.60
 -10   1   7    5.17    0.62
   9  -1   8    2.21    0.54
   9  -1   8    2.87    0.65
   9  -1   7    2.00    0.45
   9  -1   7    2.17    0.59
  -9   1  -7    1.71    0.39
  -9   1  -7    2.37    0.63
   9  -1   6    3.27    0.58
   9  -1   6    2.88    0.47
  -9   1  -6    4.52    0.66
  -9   1  -6    2.25    0.37
   9  -1   5    0.45    0.42
   9  -1   5    0.16    0.31
   9  -1   5   -0.09    0.29
  -9   1  -5    0.74    0.49
  -9   1  -5    0.03    0.24
   9  -1   4    1.87    0.27
   9  -1   4    1.96    0.35
   9  -1   4    1.53    0.45
   9  -1   4    2.31    0.38
  -9   1  -4    2.16    0.54
  -9   1  -4    2.04    0.42
  -9   1  -4    2.11    0.28
   9  -1   3   13.08    0.57
   9  -1   3   12.69    0.51
   9  -1   3   13.19    0.80
   9  -1   3   12.21    0.64
  -9   1  -3   13.41    0.53
  -9   1  -3   12.91    0.89
  -9   1  -3   13.92    0.57
   9  -1   2    2.75    0.36
   9  -1   2    2.33    0.43
   9  -1   2    2.34    0.26
   9  -1   2    2.23    0.22
  -9   1  -2    2.32    0.52
  -9   1  -2    2.17    0.29
   9  -1   1    3.95    0.39
   9  -1   1    3.87    0.27
   9  -1   1    3.51    0.30
   9  -1   1    3.75    0.45
  -9   1  -1    3.55    0.36
  -9   1  -1    3.00    0.52
  -9   1  -1    3.95    0.29
   9  -1   0    8.07    0.55
   9  -1   0    7.33    0.50
   9  -1   0    7.43    0.35
  -9   1   0    7.11    0.38
  -9   1   0    6.63    0.49
  -9   1   0    7.50    0.72
   9  -1  -1    4.36    0.40
   9  -1  -1    4.50    0.42
   9  -1  -1    3.63    0.30
  -9   1   1    3.78    0.42
  -9   1   1    3.65    0.34
  -9   1   1    3.52    0.51
   9  -1  -2    2.43    0.26
   9  -1  -2    1.98    0.31
   9  -1  -2    2.36    0.32
  -9   1   2    2.09    0.29
  -9   1   2    2.17    0.36
  -9   1   2    2.34    0.45
   9  -1  -3   12.58    0.57
   9  -1  -3   12.48    0.63
   9  -1  -3   12.29    0.67
  -9   1   3   11.54    0.68
  -9   1   3   13.46    0.64
  -9   1   3   13.69    0.64
  -9   1   3   12.64    0.73
   9  -1  -4    1.68    0.36
   9  -1  -4    1.81    0.32
   9  -1  -4    2.04    0.35
  -9   1   4    2.19    0.38
  -9   1   4    1.80    0.35
  -9   1   4    2.32    0.45
   9  -1  -5    0.00    0.30
   9  -1  -5    0.06    0.34
   9  -1  -5   -0.14    0.30
  -9   1   5    0.29    0.32
  -9   1   5    0.33    0.34
  -9   1   5    0.36    0.36
   9  -1  -6    2.28    0.47
   9  -1  -6    2.61    0.45
   9  -1  -6    2.92    0.47
  -9   1   6    2.93    0.49
  -9   1   6    4.15    0.56
  -9   1   6    2.83    0.47
   9  -1  -7    2.08    0.48
   9  -1  -7    1.47    0.46
   9  -1  -7    1.47    0.45
  -9   1   7    2.87    0.50
  -9   1   7    1.89    0.52
  -9   1   7    1.74    0.49
   9  -1  -8    2.33    0.53
   9  -1  -8    2.37    0.52
   9  -1  -8    2.13    0.53
  -9   1   8    2.44    0.56
  -9   1   8    1.74    0.53
   8  -1   8    0.12    0.40
   8  -1   8   -0.16    0.52
  -8   1  -8    0.45    0.38
   8  -1   7    5.75    0.73
   8  -1   7    5.59    0.57
  -8   1  -7    4.64    0.49
   8  -1   6    0.52    0.32
   8  -1   6    0.70    0.45
   8  -1   6    0.17    0.32
  -8   1  -6    0.32    0.29
  -8   1  -6    1.77    0.50
   8  -1   5   15.46    0.73
   8  -1   5   14.04    0.85
   8  -1   5   14.79    0.73
  -8   1  -5   14.19    0.65
  -8   1  -5   16.06    1.01
   8  -1   4    0.58    0.29
   8  -1   4    0.37    0.36
   8  -1   4    0.12    0.28
   8  -1   4    0.43    0.22
  -8   1  -4    0.04    0.21
  -8   1  -4    0.31    0.41
  -8   1  -4    0.41    0.18
   8  -1   3   -0.16    0.22
   8  -1   3    0.22    0.24
   8  -1   3    0.44    0.31
   8  -1   3    0.22    0.17
  -8   1  -3    0.13    0.39
  -8   1  -3    0.25    0.18
  -8   1  -3    0.14    0.18
   8  -1   2    3.87    0.28
   8  -1   2    3.69    0.46
   8  -1   2    3.91    0.32
   8  -1   2    3.56    0.35
  -8   1  -2    4.09    0.36
  -8   1  -2    3.10    0.48
   8  -1   1    0.65    0.15
   8  -1   1    0.57    0.17
   8  -1   1    0.55    0.27
   8  -1   1    0.59    0.30
  -8   1  -1    0.65    0.42
  -8   1  -1    0.55    0.17
  -8   1  -1    0.48    0.21
   8  -1   0    0.25    0.23
   8  -1   0   -0.06    0.27
   8  -1   0    0.15    0.14
  -8   1   0    0.12    0.16
  -8   1   0   -0.04    0.39
  -8   1   0   -0.08    0.23
   8  -1  -1    0.71    0.25
   8  -1  -1    0.68    0.23
   8  -1  -1    0.48    0.17
  -8   1   1    0.63    0.39
  -8   1   1    0.47    0.19
  -8   1   1    1.03    0.30
   8  -1  -2    4.08    0.37
   8  -1  -2    3.55    0.36
   8  -1  -2    3.69    0.33
  -8   1   2    3.56    0.42
  -8   1   2    4.11    0.46
  -8   1   2    3.53    0.35
   8  -1  -3    0.08    0.23
   8  -1  -3   -0.04    0.20
   8  -1  -3    0.34    0.27
  -8   1   3   -0.20    0.30
  -8   1   3    0.14    0.31
  -8   1   3    0.08    0.23
  -8   1   3   -0.01    0.23
   8  -1  -4    0.87    0.28
   8  -1  -4    0.43    0.28
   8  -1  -4    0.08    0.29
  -8   1   4    0.60    0.27
  -8   1   4    0.20    0.33
  -8   1   4    0.47    0.28
  -8   1   4    0.32    0.29
   8  -1  -5   14.34    0.74
   8  -1  -5   14.32    0.76
   8  -1  -5   14.81    0.73
  -8   1   5   14.64    0.80
  -8   1   5   15.14    0.84
  -8   1   5   14.85    0.75
   8  -1  -6    0.09    0.33
   8  -1  -6    0.51    0.36
  -8   1   6    1.27    0.39
  -8   1   6    0.27    0.36
  -8   1   6    0.84    0.42
   8  -1  -7    5.57    0.60
   8  -1  -7    5.38    0.60
  -8   1   7    7.46    0.72
  -8   1   7    6.03    0.64
  -8   1   7    4.50    0.60
   8  -1  -8    0.57    0.43
   8  -1  -8    0.12    0.44
  -8   1   8    0.35    0.44
  -8   1   8   -0.02    0.47
   7  -1   8   10.49    0.98
   7  -1   8    7.38    0.71
  -7   1  -8    6.44    0.61
   7  -1   7    0.95    0.35
   7  -1   7    0.25    0.47
   7  -1   7    0.01    0.34
  -7   1  -7    0.12    0.32
   7  -1   6   10.54    0.65
   7  -1   6   10.21    0.65
   7  -1   6   10.62    0.85
  -7   1  -6   13.03    0.88
  -7   1  -6   10.56    0.61
   7  -1   5    1.71    0.45
   7  -1   5    2.11    0.35
   7  -1   5    1.94    0.35
  -7   1  -5    1.89    0.30
  -7   1  -5    2.18    0.46
   7  -1   4    9.08    0.55
   7  -1   4    8.68    0.65
   7  -1   4    8.41    0.53
  -7   1  -4    9.41    0.71
  -7   1  -4    8.70    0.46
  -7   1  -4    8.46    0.38
   7  -1   3   13.73    0.75
   7  -1   3   15.16    0.60
   7  -1   3   13.82    0.61
   7  -1   3   14.03    0.52
  -7   1  -3   14.63    0.54
  -7   1  -3   14.48    0.53
  -7   1  -3   14.08    0.81
   7  -1   2   13.62    0.51
   7  -1   2   13.47    0.58
   7  -1   2   13.88    0.72
   7  -1   2   12.92    0.46
  -7   1  -2   12.68    0.53
  -7   1  -2   12.74    0.75
   7  -1   1    4.91    0.41
   7  -1   1    4.72    0.29
   7  -1   1    4.44    0.25
   7  -1   1    5.05    0.49
  -7   1  -1    4.30    0.37
  -7   1  -1    4.69    0.30
  -7   1  -1    4.40    0.54
   7  -1   0    1.74    0.26
   7  -1   0    1.48    0.27
   7  -1   0    1.82    0.18
  -7   1   0    1.49    0.20
  -7   1   0    1.89    0.45
  -7   1   0    1.39    0.27
   7  -1  -1    4.63    0.29
   7  -1  -1    5.70    0.43
   7  -1  -1    5.05    0.37
  -7   1   1    5.01    0.56
  -7   1   1    4.70    0.32
  -7   1   1    4.59    0.45
   7  -1  -2   12.97    0.56
   7  -1  -2   12.77    0.50
   7  -1  -2   13.89    0.61
  -7   1   2   12.99    0.55
  -7   1   2   13.49    0.68
  -7   1   2   13.16    0.56
  -7   1   2   13.38    0.65
   7  -1  -3   15.17    0.64
   7  -1  -3   14.23    0.63
   7  -1  -3   14.49    0.58
  -7   1   3   13.72    0.65
  -7   1   3   14.93    0.63
  -7   1   3   14.29    0.63
  -7   1   3   12.73    0.65
   7  -1  -4    7.93    0.53
   7  -1  -4    8.63    0.52
   7  -1  -4    8.49    0.48
  -7   1   4    8.38    0.46
  -7   1   4    7.81    0.62
  -7   1   4    8.29    0.55
  -7   1   4    8.43    0.57
   7  -1  -5    1.89    0.36
   7  -1  -5    2.22    0.38
  -7   1   5    1.69    0.39
  -7   1   5    1.92    0.37
  -7   1   5    1.81    0.40
   7  -1  -6    9.87    0.68
   7  -1  -6    9.51    0.64
  -7   1   6    9.77    0.69
  -7   1   6   11.41    0.73
  -7   1   6   10.32    0.77
   7  -1  -7    0.40    0.42
   7  -1  -7    0.37    0.36
  -7   1   7    0.39    0.39
  -7   1   7    0.31    0.42
   7  -1  -8    6.88    0.68
   7  -1  -8    6.60    0.64
  -7   1   8    7.09    0.79
  -7   1   8    6.41    0.71
   6  -1   8    2.76    0.61
   6  -1   8    2.12    0.44
   6  -1   8    2.83    0.47
  -6   1  -8    1.27    0.45
   6  -1   7    9.48    0.66
   6  -1   7   10.00    0.71
   6  -1   7   10.96    0.91
  -6   1  -7    9.24    0.67
   6  -1   6    1.27    0.34
   6  -1   6    0.92    0.32
   6  -1   6    0.83    0.43
  -6   1  -6    0.84    0.31
  -6   1  -6    1.54    0.40
   6  -1   5   10.97    0.59
   6  -1   5   11.15    0.61
   6  -1   5   10.65    0.75
  -6   1  -5    9.75    0.55
  -6   1  -5   11.69    0.75
   6  -1   4    1.87    0.31
   6  -1   4    1.95    0.35
   6  -1   4    2.20    0.31
   6  -1   4    2.06    0.23
  -6   1  -4    2.20    0.23
  -6   1  -4    2.41    0.41
  -6   1  -4    1.88    0.26
   6  -1   3   57.08    1.50
   6  -1   3   56.06    1.67
   6  -1   3   56.94    1.57
   6  -1   3   59.92    1.55
  -6   1  -3   59.46    1.51
  -6   1  -3   53.53    1.74
  -6   1  -3   57.21    1.48
   6  -1   2    4.91    0.33
   6  -1   2    4.33    0.37
   6  -1   2    4.57    0.45
   6  -1   2    4.37    0.27
  -6   1  -2    4.30    0.51
  -6   1  -2    4.65    0.29
  -6   1  -2    4.34    0.32
   6  -1   1   13.67    0.45
   6  -1   1   13.78    0.57
   6  -1   1   15.43    0.65
   6  -1   1   14.81    0.48
  -6   1  -1   14.55    0.49
  -6   1  -1   13.25    0.54
  -6   1  -1   14.99    0.78
   6  -1   0   -0.19    0.23
   6  -1   0   -0.09    0.12
   6  -1   0    0.10    0.20
  -6   1   0    0.17    0.22
  -6   1   0    0.21    0.34
  -6   1   0    0.10    0.15
   6  -1  -1   13.71    0.54
   6  -1  -1   14.26    0.48
   6  -1  -1   14.15    0.55
  -6   1   1   14.37    0.62
  -6   1   1   13.95    0.51
  -6   1   1   15.09    0.72
   6  -1  -2    4.10    0.36
   6  -1  -2    4.43    0.35
   6  -1  -2    4.23    0.32
  -6   1   2    4.26    0.37
  -6   1   2    4.44    0.33
  -6   1   2    4.90    0.49
  -6   1   2    4.04    0.40
   6  -1  -3   58.64    1.61
   6  -1  -3   58.47    1.61
   6  -1  -3   57.92    1.56
  -6   1   3   56.57    1.66
  -6   1   3   57.25    1.57
  -6   1   3   57.27    1.61
  -6   1   3   57.26    1.61
   6  -1  -4    1.88    0.29
   6  -1  -4    1.81    0.31
  -6   1   4    1.81    0.31
  -6   1   4    1.86    0.35
  -6   1   4    2.15    0.34
  -6   1   4    2.79    0.29
   6  -1  -5   11.22    0.62
   6  -1  -5   11.32    0.63
  -6   1   5   10.32    0.66
  -6   1   5   10.70    0.67
  -6   1   5   10.91    0.66
   6  -1  -6    0.60    0.33
   6  -1  -6    0.89    0.38
  -6   1   6    0.55    0.34
  -6   1   6    0.91    0.36
  -6   1   6    1.21    0.36
   6  -1  -7   10.35    0.75
   6  -1  -7    8.67    0.68
  -6   1   7   11.74    0.75
  -6   1   7    8.65    0.72
  -6   1   7    8.93    0.78
   6  -1  -8    2.69    0.49
   6  -1  -8    3.23    0.55
  -6   1   8    1.85    0.51
  -6   1   8    2.28    0.50
   5  -1   8    3.35    0.62
   5  -1   8    4.88    0.56
   5  -1   8    4.49    0.53
  -5   1  -8    3.14    0.50
   5  -1   7    5.73    0.59
   5  -1   7    6.25    0.60
   5  -1   7    7.42    0.76
  -5   1  -7    5.74    0.54
   5  -1   6   18.20    0.98
   5  -1   6   17.96    0.80
   5  -1   6   18.12    0.80
  -5   1  -6   18.80    0.88
  -5   1  -6   18.23    0.77
   5  -1   5    1.13    0.30
   5  -1   5    0.78    0.27
   5  -1   5    0.85    0.37
  -5   1  -5    0.98    0.25
  -5   1  -5    1.31    0.35
   5  -1   4   23.36    0.67
   5  -1   4   23.29    0.93
   5  -1   4   23.50    0.81
   5  -1   4   23.51    0.83
  -5   1  -4   24.37    0.67
  -5   1  -4   24.11    0.78
  -5   1  -4   22.32    0.95
   5  -1   3    0.59    0.27
   5  -1   3    0.95    0.25
   5  -1   3    0.67    0.22
   5  -1   3    1.02    0.19
  -5   1  -3    0.59    0.33
  -5   1  -3    1.01    0.16
  -5   1  -3    0.89    0.19
   5  -1   2    1.15    0.16
   5  -1   2    1.01    0.32
   5  -1   2    1.03    0.23
   5  -1   2    1.28    0.21
  -5   1  -2    1.21    0.19
  -5   1  -2    0.89    0.35
  -5   1  -2    1.17    0.17
   5  -1   1    6.09    0.27
   5  -1   1    6.39    0.45
   5  -1   1    6.37    0.30
   5  -1   1    6.41    0.38
  -5   1  -1    5.96    0.34
  -5   1  -1    6.18    0.51
   5  -1   0   10.05    0.34
   5  -1   0   10.80    0.47
   5  -1   0   10.19    0.45
  -5   1   0    9.17    0.47
  -5   1   0   10.58    0.56
  -5   1   0   10.01    0.38
   5  -1  -1    6.43    0.38
   5  -1  -1    5.84    0.30
   5  -1  -1    6.41    0.35
  -5   1   1    5.33    0.42
  -5   1   1    5.90    0.32
  -5   1   1    6.00    0.46
   5  -1  -2    1.36    0.26
   5  -1  -2    1.25    0.23
   5  -1  -2    1.57    0.23
  -5   1   2    0.85    0.22
  -5   1   2    1.45    0.28
  -5   1   2    0.99    0.27
  -5   1   2    1.36    0.23
   5  -1  -3    0.99    0.22
   5  -1  -3    0.75    0.22
  -5   1   3    0.78    0.23
  -5   1   3    0.69    0.23
  -5   1   3    0.87    0.29
  -5   1   3    0.82    0.25
   5  -1  -4   21.84    0.82
   5  -1  -4   23.81    0.80
  -5   1   4   23.84    0.85
  -5   1   4   24.21    0.85
  -5   1   4   22.37    0.86
  -5   1   4   22.60    0.64
  -5   1   4   23.54    0.63
   5  -1  -5    1.60    0.32
   5  -1  -5    0.70    0.29
  -5   1   5    0.88    0.31
  -5   1   5    1.28    0.32
  -5   1   5    0.94    0.33
   5  -1  -6   16.89    0.81
   5  -1  -6   18.35    0.85
  -5   1   6   18.21    0.90
  -5   1   6   19.33    0.90
  -5   1   6   18.77    0.85
   5  -1  -7    4.87    0.53
   5  -1  -7    6.41    0.60
  -5   1   7    5.39    0.60
  -5   1   7    6.32    0.65
   5  -1  -8    3.21    0.54
   5  -1  -8    3.36    0.52
  -5   1   8    2.59    0.53
  -5   1   8    3.91    0.59
   4  -1   8    3.99    0.55
   4  -1   8    4.89    0.68
   4  -1   8    3.27    0.48
  -4   1  -8    3.58    0.49
  -4   1  -8    3.91    0.52
   4  -1   7    3.65    0.49
   4  -1   7    3.12    0.43
   4  -1   7    3.39    0.58
  -4   1  -7    2.75    0.44
   4  -1   6    2.75    0.39
   4  -1   6    3.28    0.51
   4  -1   6    2.10    0.35
  -4   1  -6    2.15    0.38
  -4   1  -6    2.90    0.38
   4  -1   5   20.81    0.81
   4  -1   5   22.20    0.81
   4  -1   5   21.34    0.91
  -4   1  -5   21.33    0.88
  -4   1  -5   21.19    0.78
   4  -1   4    7.45    0.55
   4  -1   4    7.18    0.44
   4  -1   4    6.95    0.48
   4  -1   4    7.10    0.29
  -4   1  -4    7.32    0.41
  -4   1  -4    7.45    0.53
   4  -1   3   71.14    1.86
   4  -1   3   69.76    1.95
   4  -1   3   74.11    1.87
   4  -1   3   73.83    1.77
  -4   1  -3   71.39    1.83
  -4   1  -3   67.45    1.97
  -4   1  -3   72.09    1.77
   4  -1   2    4.53    0.33
   4  -1   2    4.22    0.39
   4  -1   2    4.68    0.32
   4  -1   2    4.46    0.26
  -4   1  -2    4.69    0.28
  -4   1  -2    4.43    0.26
  -4   1  -2    4.47    0.45
   4  -1   1   71.93    1.75
   4  -1   1   73.28    1.78
   4  -1   1   70.65    1.81
   4  -1   1   74.16    1.88
  -4   1  -1   70.93    1.95
  -4   1  -1   70.90    1.81
   4  -1   0    1.08    0.20
   4  -1   0    1.81    0.24
   4  -1   0    1.47    0.14
  -4   1   0    0.92    0.20
  -4   1   0    1.50    0.17
  -4   1   0    1.32    0.31
   4  -1  -1   71.66    1.74
   4  -1  -1   69.79    1.78
   4  -1  -1   70.59    1.79
  -4   1   1   72.28    1.85
  -4   1   1   67.50    1.82
  -4   1   1   70.44    1.78
  -4   1   1   72.45    1.79
   4  -1  -2    4.95    0.35
   4  -1  -2    4.84    0.32
  -4   1   2    4.98    0.34
  -4   1   2    4.10    0.39
  -4   1   2    4.70    0.35
  -4   1   2    4.67    0.35
   4  -1  -3   73.41    1.89
   4  -1  -3   73.93    1.92
   4  -1  -3   75.46    1.79
  -4   1   3   69.74    1.92
  -4   1   3   73.12    1.81
  -4   1   3   72.54    1.79
  -4   1   3   73.56    1.93
  -4   1   3   70.85    1.94
   4  -1  -4    8.09    0.47
   4  -1  -4    7.45    0.46
  -4   1   4    6.35    0.45
  -4   1   4    7.33    0.51
  -4   1   4    7.18    0.47
   4  -1  -5   20.39    0.80
   4  -1  -5   21.98    0.83
  -4   1   5   21.87    0.85
  -4   1   5   20.39    0.87
  -4   1   5   21.85    0.87
   4  -1  -6    2.48    0.37
   4  -1  -6    2.77    0.43
  -4   1   6    2.97    0.39
  -4   1   6    2.91    0.43
  -4   1   6    2.87    0.47
   4  -1  -7    2.87    0.48
   4  -1  -7    3.24    0.46
  -4   1   7    3.15    0.49
  -4   1   7    3.70    0.53
   4  -1  -8    2.62    0.48
   4  -1  -8    3.79    0.52
  -4   1   8    3.65    0.57
  -4   1   8    3.68    0.58
   3  -1   9    3.92    0.60
   3  -1   9    4.06    0.71
  -3   1  -9    3.35    0.58
   3  -1   8    1.79    0.47
   3  -1   8    1.38    0.39
   3  -1   8    1.64    0.53
  -3   1  -8    1.26    0.38
  -3   1  -8    0.51    0.40
   3  -1   7    4.93    0.53
   3  -1   7    5.09    0.61
   3  -1   7    4.94    0.49
  -3   1  -7    3.89    0.46
  -3   1  -7    4.93    0.49
   3  -1   6    8.88    0.71
   3  -1   6    8.24    0.54
   3  -1   6    8.66    0.61
  -3   1  -6    8.17    0.57
  -3   1  -6    8.59    0.55
   3  -1   5    1.50    0.27
   3  -1   5    1.24    0.20
   3  -1   5    1.73    0.32
   3  -1   5    1.39    0.35
  -3   1  -5    1.73    0.30
  -3   1  -5    1.55    0.29
   3  -1   4   14.06    0.61
   3  -1   4   13.73    0.55
   3  -1   4   13.40    0.66
   3  -1   4   13.94    0.44
  -3   1  -4   12.42    0.62
  -3   1  -4   13.60    0.54
   3  -1   3   14.72    0.43
   3  -1   3   13.48    0.60
   3  -1   3   13.40    0.52
   3  -1   3   13.89    0.55
  -3   1  -3   13.09    0.50
  -3   1  -3   12.98    0.60
   3  -1   2   17.03    0.52
   3  -1   2   17.42    0.57
   3  -1   2   17.69    0.57
   3  -1   2   15.98    0.65
  -3   1  -2   17.02    0.50
  -3   1  -2   16.25    0.68
  -3   1  -2   17.28    0.53
   3  -1   1   31.38    0.81
   3  -1   1   31.73    0.92
   3  -1   1   30.13    0.83
   3  -1   1   30.77    0.78
  -3   1  -1   28.10    0.94
  -3   1  -1   30.62    0.82
   3  -1   0    0.13    0.15
   3  -1   0    0.42    0.17
   3  -1   0   -0.02    0.09
  -3   1   0   -0.44    0.16
  -3   1   0   -0.06    0.10
  -3   1   0    0.22    0.26
  -3   1   0    0.10    0.12
   3  -1  -1   30.74    0.81
   3  -1  -1   30.55    0.84
   3  -1  -1   30.66    0.83
  -3   1   1   28.44    0.88
  -3   1   1   31.16    0.88
  -3   1   1   30.91    0.84
  -3   1   1   31.51    0.85
   3  -1  -2   17.02    0.50
   3  -1  -2   16.92    0.56
   3  -1  -2   17.90    0.58
  -3   1   2   17.72    0.53
  -3   1   2   17.12    0.59
  -3   1   2   16.06    0.62
  -3   1   2   17.26    0.59
   3  -1  -3   14.06    0.54
   3  -1  -3   14.59    0.55
  -3   1   3   12.97    0.56
  -3   1   3   13.85    0.57
  -3   1   3   13.42    0.57
   3  -1  -4   13.65    0.57
   3  -1  -4   13.99    0.58
  -3   1   4   12.89    0.60
  -3   1   4   13.78    0.62
  -3   1   4   14.07    0.62
   3  -1  -5    1.71    0.33
   3  -1  -5    1.59    0.29
  -3   1   5    1.06    0.32
  -3   1   5    1.97    0.32
  -3   1   5    1.39    0.31
   3  -1  -6    7.19    0.54
   3  -1  -6    6.82    0.54
  -3   1   6    7.74    0.63
  -3   1   6    8.89    0.65
  -3   1   6    8.57    0.56
   3  -1  -7    4.25    0.48
   3  -1  -7    4.84    0.54
  -3   1   7    5.08    0.58
  -3   1   7    4.44    0.55
   3  -1  -8    1.13    0.43
   3  -1  -8    0.83    0.39
  -3   1   8    1.16    0.45
  -3   1   8    1.24    0.46
   3  -1  -9    3.19    0.54
   3  -1  -9    3.02    0.57
  -3   1   9    4.55    0.65
  -3   1   9    3.47    0.60
   2  -1   9    3.31    0.66
   2  -1   9    3.70    0.58
  -2   1  -9    1.36    0.48
   2  -1   8    3.59    0.56
   2  -1   8    3.99    0.50
   2  -1   8    4.13    0.64
  -2   1  -8    3.44    0.53
  -2   1  -8    4.47    0.51
   2  -1   7   12.55    0.70
   2  -1   7   11.41    0.76
   2  -1   7   11.77    0.84
  -2   1  -7   10.40    0.70
  -2   1  -7   10.87    0.67
   2  -1   6    0.16    0.26
   2  -1   6    0.90    0.33
   2  -1   6    0.01    0.35
  -2   1  -6    0.41    0.26
  -2   1  -6    0.20    0.30
   2  -1   5    9.80    0.44
   2  -1   5   10.14    0.51
   2  -1   5   10.14    0.64
   2  -1   5    9.41    0.56
  -2   1  -5    9.83    0.53
  -2   1  -5   10.05    0.52
   2  -1   4    8.54    0.43
   2  -1   4    8.79    0.54
   2  -1   4    9.14    0.37
   2  -1   4    8.91    0.49
  -2   1  -4    8.60    0.47
  -2   1  -4    8.90    0.45
   2  -1   3   36.71    1.07
   2  -1   3   38.35    0.97
   2  -1   3   37.67    1.04
   2  -1   3   38.00    1.14
  -2   1  -3   36.38    1.10
  -2   1  -3   37.26    1.03
   2  -1   2   15.16    0.49
   2  -1   2   14.61    0.43
   2  -1   2   14.61    0.43
   2  -1   2   13.75    0.56
   2  -1   2   15.20    0.54
  -2   1  -2   14.49    0.48
  -2   1  -2   14.64    0.43
  -2   1  -2   13.75    0.58
   2  -1   1    3.63    0.23
   2  -1   1    3.57    0.21
   2  -1   1    4.81    0.37
   2  -1   1    3.67    0.19
   2  -1   1    4.68    0.25
  -2   1  -1    2.90    0.36
  -2   1  -1    3.84    0.21
  -2   1  -1    3.89    0.20
  -2   1  -1    3.91    0.19
   2  -1   0    1.19    0.16
   2  -1   0    1.63    0.16
   2  -1   0    1.55    0.14
   2  -1   0    1.63    0.15
   2  -1   0    1.35    0.10
   2  -1   0    1.49    0.21
  -2   1   0    1.33    0.11
  -2   1   0    1.71    0.16
  -2   1   0    1.21    0.14
  -2   1   0    1.37    0.14
  -2   1   0    1.47    0.19
  -2   1   0    1.39    0.11
   2  -1  -1    4.91    0.26
   2  -1  -1    4.49    0.24
  -2   1   1    5.24    0.29
  -2   1   1    3.75    0.26
   2  -1  -2   14.68    0.49
   2  -1  -2   14.34    0.50
  -2   1   2   14.82    0.49
  -2   1   2   14.33    0.52
  -2   1   2   13.55    0.52
  -2   1   2   14.88    0.38
  -2   1   2   13.83    0.52
   2  -1  -3   38.30    1.07
   2  -1  -3   37.18    1.06
  -2   1   3   38.08    1.07
  -2   1   3   37.34    1.10
  -2   1   3   37.41    1.08
  -2   1   3   38.62    1.11
   2  -1  -4    8.24    0.45
   2  -1  -4    8.51    0.48
  -2   1   4    8.85    0.48
  -2   1   4    9.20    0.51
  -2   1   4    8.59    0.46
  -2   1   4    9.23    0.52
   2  -1  -5    9.41    0.55
   2  -1  -5    9.31    0.54
  -2   1   5    9.17    0.58
  -2   1   5    9.39    0.57
  -2   1   5    9.36    0.51
  -2   1   5   10.23    0.53
   2  -1  -6    0.37    0.32
   2  -1  -6    0.60    0.28
  -2   1   6    1.07    0.27
  -2   1   6    0.80    0.29
  -2   1   6    0.47    0.33
  -2   1   6    0.64    0.35
   2  -1  -7   10.14    0.71
   2  -1  -7   10.66    0.67
  -2   1   7   11.31    0.69
  -2   1   7   11.21    0.80
  -2   1   7   11.42    0.78
   2  -1  -8    3.67    0.49
   2  -1  -8    3.45    0.50
  -2   1   8    3.31    0.58
  -2   1   8    4.05    0.59
   2  -1  -9    1.75    0.54
   2  -1  -9    2.66    0.52
  -2   1   9    2.82    0.61
  -2   1   9    2.30    0.56
   1  -1   9    7.86    0.85
   1  -1   9    7.74    0.76
  -1   1  -9    7.56    0.74
   1  -1   8    6.04    0.70
   1  -1   8    5.88    0.57
   1  -1   8    5.81    0.64
  -1   1  -8    4.96    0.53
  -1   1  -8    4.77    0.57
   1  -1   7    0.58    0.32
   1  -1   7    1.13    0.39
   1  -1   7    0.44    0.39
  -1   1  -7    0.52    0.37
  -1   1  -7    0.72    0.32
   1  -1   6   10.48    0.66
   1  -1   6   10.68    0.58
   1  -1   6   11.67    0.74
  -1   1  -6   10.38    0.59
  -1   1  -6   10.39    0.57
   1  -1   5   18.50    0.82
   1  -1   5   17.55    0.75
   1  -1   5   18.19    0.69
   1  -1   5   19.07    0.64
  -1   1  -5   19.02    0.67
  -1   1  -5   18.59    0.70
  -1   1  -5   17.92    0.73
   1  -1   4    8.10    0.51
   1  -1   4    8.26    0.47
   1  -1   4    8.02    0.39
   1  -1   4    8.07    0.41
  -1   1  -4    7.75    0.41
  -1   1  -4    8.28    0.45
   1  -1   3   57.32    1.45
   1  -1   3   58.21    1.41
   1  -1   3   55.16    1.53
   1  -1   3   52.48    1.47
  -1   1  -3   53.87    1.46
  -1   1  -3   55.46    1.45
   1  -1   2    5.77    0.37
   1  -1   2    5.30    0.35
   1  -1   2    6.02    0.26
   1  -1   2    5.83    0.24
   1  -1   2    5.95    0.28
  -1   1  -2    5.16    0.33
  -1   1  -2    6.03    0.30
  -1   1  -2    6.01    0.25
   1  -1   1   50.18    1.29
   1  -1   1   52.82    1.27
   1  -1   1   53.78    1.24
   1  -1   1   52.98    1.25
   1  -1   1   52.41    1.24
   1  -1   1   49.85    1.24
   1  -1   1   47.38    1.29
  -1   1  -1   48.33    1.24
  -1   1  -1   50.77    1.24
  -1   1  -1   51.43    1.30
  -1   1  -1   53.35    1.25
  -1   1  -1   53.04    1.24
  -1   1  -1   48.05    1.29
   1  -1   0    0.03    0.07
   1  -1   0   -0.01    0.04
   1  -1   0    0.03    0.02
   1  -1   0    0.03    0.04
   1  -1   0    0.08    0.05
  -1   1   0    0.11    0.05
  -1   1   0    0.05    0.05
  -1   1   0   -0.03    0.04
  -1   1   0    0.04    0.05
  -1   1   0   -0.02    0.04
   1  -1  -1   49.12    1.24
   1  -1  -1   51.52    1.23
  -1   1   1   51.85    1.26
  -1   1   1   47.92    1.24
   1  -1  -2    5.98    0.31
   1  -1  -2    6.17    0.32
  -1   1   2    6.12    0.35
  -1   1   2    5.44    0.33
  -1   1   2    6.31    0.32
  -1   1   2    6.04    0.36
   1  -1  -3   57.15    1.49
   1  -1  -3   57.31    1.36
   1  -1  -3   55.80    1.49
  -1   1   3   55.82    1.48
  -1   1   3   55.83    1.52
  -1   1   3   55.73    1.53
  -1   1   3   55.66    1.47
  -1   1   3   58.04    1.38
   1  -1  -4    8.00    0.47
   1  -1  -4    8.41    0.28
   1  -1  -4    8.48    0.44
  -1   1   4    8.56    0.51
  -1   1   4    7.82    0.42
  -1   1   4    7.86    0.48
  -1   1   4    7.63    0.30
  -1   1   4    8.34    0.44
   1  -1  -5   18.36    0.74
   1  -1  -5   17.94    0.72
  -1   1   5   19.66    0.82
  -1   1   5   17.63    0.76
  -1   1   5   19.40    0.73
  -1   1   5   18.20    0.67
   1  -1  -6   10.45    0.64
   1  -1  -6    9.95    0.59
  -1   1   6   11.19    0.81
  -1   1   6   10.29    0.67
  -1   1   6   10.75    0.61
  -1   1   6   10.53    0.69
   1  -1  -7    0.39    0.37
   1  -1  -7    0.18    0.31
  -1   1   7    0.74    0.34
  -1   1   7    0.50    0.40
  -1   1   7    0.89    0.41
   1  -1  -8    4.87    0.56
   1  -1  -8    5.20    0.55
  -1   1   8    5.23    0.57
  -1   1   8    5.41    0.61
  -1   1   8    6.20    0.69
   1  -1  -9    8.34    0.75
   1  -1  -9    5.64    0.66
  -1   1   9    6.77    0.79
  -1   1   9    8.63    0.81
   0  -1   9    6.36    0.79
   0  -1   9    5.77    0.93
   0  -1   9    6.68    0.73
   0   1  -9    5.13    0.65
   0  -1   8    2.67    0.45
   0  -1   8    2.42    0.51
   0  -1   8    2.09    0.52
   0   1  -8    2.45    0.44
   0   1  -8    2.10    0.47
   0  -1   7   16.71    0.93
   0  -1   7   17.65    0.79
   0  -1   7   16.63    0.88
   0   1  -7   16.02    0.77
   0   1  -7   15.75    0.83
   0  -1   6    0.70    0.29
   0  -1   6    0.95    0.33
   0  -1   6    0.74    0.35
   0   1  -6    0.65    0.31
   0   1  -6    0.58    0.28
   0  -1   5    7.09    0.51
   0  -1   5    6.98    0.45
   0  -1   5    7.37    0.51
   0  -1   5    7.46    0.44
   0   1  -5    7.25    0.49
   0   1  -5    6.50    0.43
   0   1  -5    7.26    0.37
   0  -1   4   23.35    0.75
   0  -1   4   23.41    0.74
   0  -1   4   21.87    0.80
   0  -1   4   23.23    0.84
   0   1  -4   21.86    0.76
   0   1  -4   23.13    0.75
   0   1  -4   23.32    0.70
   0  -1   3    1.03    0.23
   0  -1   3    1.09    0.20
   0  -1   3    0.93    0.22
   0  -1   3    0.61    0.17
   0   1  -3    1.05    0.20
   0   1  -3    0.92    0.17
   0   1  -3    0.91    0.19
   0  -1   2   24.19    0.66
   0  -1   2   22.29    0.69
   0  -1   2   23.28    0.71
   0  -1   2   24.59    0.66
   0  -1   2   21.70    0.65
   0   1  -2   24.44    0.68
   0   1  -2   23.52    0.66
   0  -1   1    9.54    0.30
   0  -1   1    9.96    0.28
   0  -1   1    9.46    0.32
   0  -1   1    9.24    0.32
   0  -1   1   10.06    0.30
   0  -1   1    9.47    0.33
   0   1  -1    9.44    0.30
   0   1  -1    9.53    0.30
   0   1  -1    9.25    0.29
   0   1  -1    9.05    0.32
   0  -1   0    0.02    0.01
   0  -1   0    0.00    0.00
   0  -1   0    0.00    0.01
   0   1   0    0.00    0.00
   0  -1  -1    9.39    0.31
   0  -1  -1    9.55    0.30
   0  -1  -1    9.16    0.27
   0  -1  -1    9.73    0.28
   0  -1  -1    8.36    0.29
   0   1   1    9.43    0.27
   0   1   1    9.25    0.32
   0   1   1    8.79    0.29
   0   1   1    8.64    0.26
   0  -1  -2   21.24    0.63
   0  -1  -2   23.24    0.68
   0  -1  -2   24.74    0.64
   0   1   2   24.16    0.65
   0   1   2   23.71    0.67
   0   1   2   24.87    0.66
   0   1   2   22.64    0.69
   0   1   2   24.56    0.73
   0  -1  -3    1.06    0.22
   0  -1  -3    0.88    0.15
   0   1   3    0.95    0.18
   0   1   3    0.79    0.18
   0   1   3    0.81    0.25
   0   1   3    1.21    0.23
   0   1   3    0.89    0.23
   0  -1  -4   22.55    0.67
   0  -1  -4   22.64    0.76
   0  -1  -4   23.34    0.77
   0   1   4   23.68    0.71
   0   1   4   23.05    0.84
   0   1   4   22.32    0.76
   0   1   4   22.40    0.79
   0  -1  -5    7.57    0.47
   0  -1  -5    7.26    0.33
   0  -1  -5    7.37    0.46
   0   1   5    6.32    0.50
   0   1   5    7.10    0.48
   0   1   5    6.82    0.39
   0   1   5    7.51    0.52
   0  -1  -6    0.56    0.28
   0  -1  -6    0.87    0.35
   0   1   6    0.45    0.28
   0   1   6    0.54    0.32
   0   1   6    0.37    0.35
   0  -1  -7   17.23    0.81
   0  -1  -7   15.98    0.80
   0   1   7   18.19    0.91
   0   1   7   18.02    0.83
   0   1   7   16.96    0.95
   0  -1  -8    3.12    0.47
   0  -1  -8    2.85    0.51
   0   1   8    2.23    0.56
   0   1   8    2.38    0.46
   0   1   8    2.82    0.53
   0  -1  -9    5.01    0.63
   0  -1  -9    5.34    0.59
   0   1   9    6.10    0.63
   0   1   9    6.44    0.78
   0   1   9    5.95    0.69
  -1  -1   9    8.41    0.80
  -1  -1   9    8.18    0.87
   1   1  -9    6.69    0.69
  -1  -1   8    6.73    0.71
  -1  -1   8    6.45    0.66
  -1  -1   8    5.74    0.57
   1   1  -8    4.60    0.52
   1   1  -8    3.72    0.54
  -1  -1   7    0.24    0.30
  -1  -1   7    0.16    0.36
  -1  -1   7    0.42    0.37
   1   1  -7    0.37    0.36
   1   1  -7    0.35    0.31
  -1  -1   6   11.53    0.59
  -1  -1   6    9.79    0.58
  -1  -1   6   11.02    0.70
  -1  -1   6   10.38    0.68
   1   1  -6    9.89    0.59
   1   1  -6   11.55    0.60
  -1  -1   5   17.80    0.78
  -1  -1   5   19.84    0.73
  -1  -1   5   18.08    0.72
  -1  -1   5   20.03    0.82
   1   1  -5   18.16    0.74
   1   1  -5   18.91    0.58
   1   1  -5   19.11    0.73
  -1  -1   4    7.86    0.41
  -1  -1   4    8.09    0.44
  -1  -1   4    8.45    0.50
  -1  -1   4    7.52    0.48
   1   1  -4    8.11    0.46
   1   1  -4    7.82    0.42
   1   1  -4    8.19    0.33
  -1  -1   3   56.62    1.47
  -1  -1   3   52.25    1.45
  -1  -1   3   57.41    1.49
  -1  -1   3   56.90    1.53
  -1  -1   3   56.47    1.53
   1   1  -3   58.00    1.50
   1   1  -3   57.08    1.42
   1   1  -3   58.61    1.48
  -1  -1   2    6.39    0.34
  -1  -1   2    5.98    0.30
  -1  -1   2    5.65    0.33
  -1  -1   2    5.16    0.35
  -1  -1   2    5.78    0.25
   1   1  -2    6.24    0.30
   1   1  -2    6.03    0.25
   1   1  -2    5.87    0.31
  -1  -1   1   51.50    1.26
  -1  -1   1   52.06    1.25
  -1  -1   1   52.81    1.27
  -1  -1   1   53.08    1.26
  -1  -1   1   51.02    1.28
  -1  -1   1   47.07    1.27
   1   1  -1   51.40    1.26
   1   1  -1   50.46    1.26
   1   1  -1   52.64    1.26
   1   1  -1   52.23    1.26
   1   1  -1   50.68    1.26
  -1  -1   0   -0.02    0.05
  -1  -1   0    0.09    0.04
  -1  -1   0   -0.01    0.03
  -1  -1   0    0.11    0.06
  -1  -1   0    0.00    0.05
   1   1   0   -0.02    0.03
   1   1   0    0.00    0.06
   1   1   0   -0.04    0.03
   1   1   0   -0.02    0.04
   1   1   0   -0.02    0.05
  -1  -1  -1   52.66    1.29
  -1  -1  -1   49.87    1.24
  -1  -1  -1   50.77    1.24
   1   1   1   54.12    1.26
   1   1   1   47.51    1.23
   1   1   1   48.23    1.27
   1   1   1   51.46    1.28
   1   1   1   50.44    1.24
  -1  -1  -2    5.96    0.31
  -1  -1  -2    5.72    0.36
  -1  -1  -2    6.02    0.21
   1   1   2    6.50    0.32
   1   1   2    6.03    0.22
   1   1   2    5.52    0.32
   1   1   2    6.10    0.37
  -1  -1  -3   56.54    1.37
  -1  -1  -3   53.48    1.46
   1   1   3   57.78    1.39
   1   1   3   55.85    1.48
   1   1   3   55.20    1.53
   1   1   3   56.30    1.47
  -1  -1  -4    8.22    0.40
  -1  -1  -4    8.53    0.46
   1   1   4    8.11    0.49
   1   1   4    7.76    0.46
   1   1   4    7.86    0.43
   1   1   4    8.41    0.35
  -1  -1  -5   18.21    0.72
  -1  -1  -5   17.54    0.71
  -1  -1  -5   17.78    0.64
   1   1   5   17.92    0.73
   1   1   5   19.43    0.83
   1   1   5   18.19    0.59
   1   1   5   19.36    0.72
  -1  -1  -6   10.59    0.64
  -1  -1  -6   10.49    0.59
   1   1   6   10.25    0.72
   1   1   6   12.00    0.62
   1   1   6   10.31    0.65
  -1  -1  -7    0.44    0.32
  -1  -1  -7   -0.08    0.34
   1   1   7    0.47    0.32
   1   1   7    0.36    0.40
   1   1   7    0.50    0.36
  -1  -1  -8    5.56    0.56
  -1  -1  -8    4.14    0.54
   1   1   8    4.54    0.63
   1   1   8    5.56    0.63
   1   1   8    5.45    0.56
  -1  -1  -9    7.85    0.73
  -1  -1  -9    7.02    0.71
   1   1   9    7.18    0.68
   1   1   9    8.34    0.87
   1   1   9    9.78    0.83
  -2  -1   9    2.66    0.60
  -2  -1   9    4.37    0.63
   2   1  -9    2.52    0.54
   2   1  -9    2.35    0.54
  -2  -1   8    3.33    0.54
  -2  -1   8    3.91    0.60
   2   1  -8    3.25    0.53
   2   1  -8    3.54    0.49
  -2  -1   7   12.39    0.80
  -2  -1   7   11.72    0.82
   2   1  -7   10.18    0.67
   2   1  -7   11.48    0.69
  -2  -1   6    0.49    0.34
  -2  -1   6    0.68    0.33
  -2  -1   6    0.63    0.28
  -2  -1   6    0.80    0.31
   2   1  -6    0.21    0.26
   2   1  -6    0.49    0.34
  -2  -1   5    9.86    0.51
  -2  -1   5    9.66    0.56
  -2  -1   5    9.59    0.59
  -2  -1   5    9.78    0.36
  -2  -1   5   10.69    0.60
   2   1  -5    8.97    0.55
   2   1  -5    9.85    0.51
   2   1  -5    9.81    0.33
  -2  -1   4    8.74    0.50
  -2  -1   4    9.12    0.45
  -2  -1   4    9.49    0.35
  -2  -1   4    8.60    0.50
  -2  -1   4    9.36    0.33
  -2  -1   4    8.00    0.51
   2   1  -4    9.24    0.33
   2   1  -4    9.13    0.45
   2   1  -4    9.22    0.49
  -2  -1   3   36.60    1.09
  -2  -1   3   38.67    0.98
  -2  -1   3   38.38    1.10
  -2  -1   3   36.70    1.09
  -2  -1   3   38.25    1.06
  -2  -1   3   37.41    0.97
   2   1  -3   38.76    1.07
   2   1  -3   37.90    1.06
   2   1  -3   38.31    0.97
  -2  -1   2   14.27    0.44
  -2  -1   2   14.78    0.51
  -2  -1   2   14.83    0.56
  -2  -1   2   14.30    0.53
  -2  -1   2   14.69    0.44
   2   1  -2   15.04    0.49
   2   1  -2   14.46    0.50
  -2  -1   1    4.19    0.24
  -2  -1   1    4.23    0.22
  -2  -1   1    3.36    0.24
   2   1  -1    4.36    0.24
   2   1  -1    3.98    0.25
   2   1  -1    4.09    0.24
  -2  -1   0    1.74    0.22
  -2  -1   0    1.67    0.16
  -2  -1   0    1.55    0.15
  -2  -1   0    1.44    0.11
   2   1   0    1.37    0.11
   2   1   0    1.57    0.15
   2   1   0    1.38    0.15
   2   1   0    1.40    0.13
   2   1   0    1.88    0.18
   2   1   0    1.55    0.21
  -2  -1  -1    3.53    0.18
  -2  -1  -1    4.71    0.22
   2   1   1    3.60    0.27
   2   1   1    3.96    0.26
   2   1   1    4.04    0.21
   2   1   1    3.25    0.20
  -2  -1  -2   14.64    0.49
  -2  -1  -2   13.87    0.60
   2   1   2   14.94    0.51
   2   1   2   14.50    0.56
   2   1   2   14.52    0.48
   2   1   2   14.13    0.37
   2   1   2   14.60    0.48
  -2  -1  -3   38.66    1.06
  -2  -1  -3   35.01    1.09
   2   1   3   37.76    0.93
   2   1   3   39.56    1.07
   2   1   3   38.76    1.07
   2   1   3   37.70    0.93
   2   1   3   36.74    1.14
  -2  -1  -4    9.15    0.46
  -2  -1  -4    8.06    0.46
   2   1   4    8.38    0.54
   2   1   4    8.91    0.32
   2   1   4    8.49    0.45
   2   1   4    8.92    0.49
   2   1   4    8.98    0.31
  -2  -1  -5    9.70    0.54
  -2  -1  -5    9.93    0.50
   2   1   5    9.70    0.52
   2   1   5   10.36    0.65
   2   1   5   10.01    0.55
   2   1   5   10.36    0.37
  -2  -1  -6    0.26    0.30
   2   1   6    0.41    0.32
   2   1   6    0.69    0.37
   2   1   6    0.65    0.30
  -2  -1  -7   11.35    0.68
  -2  -1  -7   10.94    0.68
   2   1   7   12.01    0.76
   2   1   7   12.64    0.71
   2   1   7   12.34    0.87
  -2  -1  -8    3.19    0.50
  -2  -1  -8    2.88    0.47
   2   1   8    4.56    0.56
   2   1   8    2.76    0.58
   2   1   8    3.52    0.49
  -2  -1  -9    2.68    0.49
  -2  -1  -9    2.32    0.55
   2   1   9    3.39    0.68
   2   1   9    2.79    0.55
   2   1   9    3.61    0.54
  -3  -1   9    3.49    0.61
  -3  -1   9    4.13    0.64
   3   1  -9    2.78    0.58
   3   1  -9    3.28    0.53
  -3  -1   8    1.56    0.47
  -3  -1   8    1.49    0.46
   3   1  -8    0.75    0.42
   3   1  -8    1.50    0.41
  -3  -1   7    5.29    0.58
  -3  -1   7    4.72    0.53
   3   1  -7    5.08    0.54
   3   1  -7    4.97    0.49
  -3  -1   6    7.83    0.62
  -3  -1   6    8.57    0.61
  -3  -1   6    7.37    0.64
   3   1  -6    8.47    0.61
   3   1  -6    7.71    0.53
  -3  -1   5    1.21    0.29
  -3  -1   5    1.49    0.33
  -3  -1   5    1.63    0.34
   3   1  -5    1.51    0.28
   3   1  -5    1.70    0.32
  -3  -1   4   13.88    0.43
  -3  -1   4   13.54    0.63
  -3  -1   4   13.54    0.41
  -3  -1   4   13.39    0.60
  -3  -1   4   13.30    0.62
   3   1  -4   13.73    0.57
   3   1  -4   13.97    0.59
  -3  -1   3   13.77    0.56
  -3  -1   3   13.31    0.55
  -3  -1   3   13.82    0.57
  -3  -1   3   14.27    0.45
  -3  -1   3   14.17    0.61
   3   1  -3   13.70    0.53
   3   1  -3   14.62    0.54
  -3  -1   2   17.40    0.58
  -3  -1   2   16.94    0.64
  -3  -1   2   17.35    0.59
  -3  -1   2   17.64    0.55
   3   1  -2   17.08    0.57
   3   1  -2   17.34    0.57
  -3  -1   1   31.46    0.83
  -3  -1   1   30.92    0.88
  -3  -1   1   30.43    0.91
  -3  -1   1   30.31    0.83
   3   1  -1   31.18    0.82
   3   1  -1   29.87    0.82
   3   1  -1   31.69    0.85
  -3  -1   0    0.01    0.09
  -3  -1   0   -0.36    0.19
   3   1   0    0.27    0.18
   3   1   0    0.10    0.10
   3   1   0    0.09    0.13
   3   1   0   -0.03    0.11
  -3  -1  -1   33.83    1.02
  -3  -1  -1   29.71    0.81
  -3  -1  -1   30.89    0.78
   3   1   1   31.67    0.81
   3   1   1   32.17    0.79
   3   1   1   29.92    0.86
   3   1   1   30.04    0.85
   3   1   1   29.24    0.90
  -3  -1  -2   17.73    0.55
  -3  -1  -2   16.95    0.47
  -3  -1  -2   17.26    0.70
   3   1   2   17.08    0.55
   3   1   2   16.75    0.63
   3   1   2   17.66    0.54
   3   1   2   17.80    0.57
   3   1   2   16.68    0.47
  -3  -1  -3   13.09    0.60
  -3  -1  -3   14.14    0.52
   3   1   3   14.11    0.54
   3   1   3   13.82    0.37
   3   1   3   13.06    0.51
   3   1   3   13.63    0.62
  -3  -1  -4   13.83    0.56
  -3  -1  -4   13.60    0.63
   3   1   4   14.09    0.58
   3   1   4   13.97    0.58
   3   1   4   13.41    0.66
  -3  -1  -5    1.92    0.30
  -3  -1  -5    1.54    0.29
   3   1   5    1.55    0.29
   3   1   5    1.57    0.30
   3   1   5    2.27    0.41
  -3  -1  -6    7.76    0.55
  -3  -1  -6    8.24    0.63
   3   1   6    7.75    0.69
   3   1   6    7.63    0.54
   3   1   6    8.14    0.56
  -3  -1  -7    5.03    0.51
  -3  -1  -7    4.48    0.48
   3   1   7    4.71    0.53
   3   1   7    5.93    0.66
   3   1   7    4.88    0.50
  -3  -1  -8    1.30    0.39
  -3  -1  -8    1.47    0.44
   3   1   8    1.34    0.41
   3   1   8    1.02    0.53
   3   1   8    1.82    0.45
  -3  -1  -9    3.76    0.55
  -3  -1  -9    3.34    0.57
   3   1   9    4.37    0.60
   3   1   9    3.88    0.56
   3   1   9    4.50    0.73
  -4  -1   8    2.94    0.53
  -4  -1   8    3.18    0.54
   4   1  -8    3.41    0.50
   4   1  -8    2.72    0.51
  -4  -1   7    3.52    0.52
  -4  -1   7    2.94    0.48
   4   1  -7    2.62    0.45
   4   1  -7    3.17    0.44
  -4  -1   6    2.33    0.41
  -4  -1   6    2.33    0.40
  -4  -1   6    2.72    0.42
   4   1  -6    2.51    0.40
   4   1  -6    2.99    0.40
  -4  -1   5   22.10    0.88
  -4  -1   5   20.39    0.87
  -4  -1   5   21.25    0.85
   4   1  -5   21.29    0.81
   4   1  -5   22.15    0.84
  -4  -1   4    7.55    0.55
  -4  -1   4    6.80    0.45
  -4  -1   4    6.97    0.32
  -4  -1   4    7.21    0.50
   4   1  -4    7.52    0.47
   4   1  -4    7.34    0.44
  -4  -1   3   74.45    1.96
  -4  -1   3   71.73    1.90
  -4  -1   3   70.27    1.91
  -4  -1   3   74.84    1.83
   4   1  -3   69.66    1.87
   4   1  -3   73.08    1.89
  -4  -1   2    4.91    0.32
  -4  -1   2    4.55    0.42
  -4  -1   2    4.59    0.30
  -4  -1   2    4.60    0.32
   4   1  -2    4.79    0.32
   4   1  -2    4.42    0.34
  -4  -1   1   71.47    1.86
  -4  -1   1   72.49    1.86
  -4  -1   1   71.73    1.78
  -4  -1   1   70.70    1.78
   4   1  -1   72.28    1.81
   4   1  -1   71.25    1.78
   4   1  -1   69.51    1.77
  -4  -1   0    1.79    0.33
  -4  -1   0    1.52    0.14
  -4  -1   0    1.34    0.24
   4   1   0    1.56    0.19
   4   1   0    1.62    0.16
   4   1   0    1.42    0.24
  -4  -1  -1   68.79    1.79
  -4  -1  -1   72.47    1.77
  -4  -1  -1   75.14    1.97
   4   1   1   71.53    1.86
   4   1   1   71.87    1.75
   4   1   1   72.87    1.83
   4   1   1   71.28    1.77
  -4  -1  -2    4.53    0.51
  -4  -1  -2    4.44    0.30
  -4  -1  -2    4.52    0.24
   4   1   2    4.93    0.31
   4   1   2    4.96    0.29
   4   1   2    5.32    0.35
   4   1   2    4.24    0.42
  -4  -1  -3   71.85    1.87
  -4  -1  -3   74.63    1.76
  -4  -1  -3   68.73    2.00
   4   1   3   70.51    1.76
   4   1   3   75.14    1.76
   4   1   3   74.04    1.86
   4   1   3   73.02    1.87
   4   1   3   71.19    1.98
   4   1   3   74.35    1.91
  -4  -1  -4    6.74    0.40
  -4  -1  -4    6.55    0.52
   4   1   4    6.82    0.43
   4   1   4    7.19    0.44
   4   1   4    6.80    0.53
  -4  -1  -5   21.62    0.86
  -4  -1  -5   21.00    0.79
   4   1   5   21.49    0.95
   4   1   5   21.77    0.82
   4   1   5   21.99    0.82
  -4  -1  -6    2.49    0.37
  -4  -1  -6    2.86    0.40
   4   1   6    2.74    0.50
   4   1   6    2.42    0.39
   4   1   6    2.06    0.37
  -4  -1  -7    2.43    0.42
   4   1   7    2.99    0.44
   4   1   7    3.61    0.56
   4   1   7    3.45    0.46
  -4  -1  -8    3.24    0.51
  -4  -1  -8    3.58    0.50
   4   1   8    3.76    0.52
   4   1   8    4.76    0.69
   4   1   8    4.13    0.54
  -5  -1   8    3.39    0.57
  -5  -1   8    3.33    0.55
   5   1  -8    3.03    0.53
   5   1  -8    3.90    0.51
  -5  -1   7    4.66    0.55
  -5  -1   7    5.80    0.63
  -5  -1   7    6.65    0.64
   5   1  -7    4.30    0.52
   5   1  -7    5.56    0.54
  -5  -1   6   18.46    0.87
  -5  -1   6   17.93    0.88
  -5  -1   6   19.23    0.91
   5   1  -6   18.17    0.85
   5   1  -6   16.99    0.79
  -5  -1   5    1.28    0.31
  -5  -1   5    1.23    0.34
  -5  -1   5    0.95    0.35
   5   1  -5    1.21    0.29
   5   1  -5    1.10    0.32
  -5  -1   4   23.76    0.90
  -5  -1   4   22.70    0.72
  -5  -1   4   22.93    0.84
  -5  -1   4   22.42    0.82
   5   1  -4   23.94    0.82
   5   1  -4   24.21    0.83
  -5  -1   3    0.80    0.21
  -5  -1   3    0.53    0.22
  -5  -1   3    0.93    0.25
  -5  -1   3    0.64    0.30
   5   1  -3    0.52    0.23
   5   1  -3    1.20    0.25
  -5  -1   2    1.40    0.27
  -5  -1   2    0.94    0.22
  -5  -1   2    0.99    0.29
  -5  -1   2    1.21    0.21
   5   1  -2    1.33    0.21
   5   1  -2    1.25    0.22
   5   1  -2    1.18    0.22
  -5  -1   1    5.85    0.45
  -5  -1   1    6.03    0.40
  -5  -1   1    6.02    0.33
   5   1  -1    5.99    0.33
   5   1  -1    6.55    0.39
   5   1  -1    6.11    0.30
  -5  -1   0   10.56    0.36
  -5  -1   0    9.83    0.47
  -5  -1   0   11.28    0.62
   5   1   0   10.21    0.43
   5   1   0    9.95    0.38
   5   1   0   10.23    0.47
  -5  -1  -1    6.21    0.58
  -5  -1  -1    5.77    0.35
   5   1   1    6.65    0.27
   5   1   1    6.58    0.29
   5   1   1    6.40    0.39
   5   1   1    6.38    0.43
  -5  -1  -2    1.87    0.41
  -5  -1  -2    1.14    0.17
   5   1   2    0.98    0.24
   5   1   2    1.32    0.19
   5   1   2    1.30    0.19
   5   1   2    0.88    0.28
  -5  -1  -3    0.81    0.13
  -5  -1  -3    0.39    0.19
  -5  -1  -3    0.74    0.36
   5   1   3    0.84    0.20
   5   1   3    0.95    0.22
   5   1   3    1.16    0.25
   5   1   3    0.76    0.29
  -5  -1  -4   23.65    0.79
  -5  -1  -4   22.74    0.95
   5   1   4   24.89    0.62
   5   1   4   22.72    0.61
   5   1   4   23.39    0.79
   5   1   4   24.15    0.83
   5   1   4   22.05    0.92
  -5  -1  -5    0.67    0.26
  -5  -1  -5    1.84    0.37
   5   1   5    0.75    0.28
   5   1   5    0.77    0.31
   5   1   5    1.24    0.29
  -5  -1  -6   17.18    0.80
  -5  -1  -6   19.34    0.89
   5   1   6   19.50    0.84
   5   1   6   17.72    0.78
   5   1   6   19.54    0.96
  -5  -1  -7    4.79    0.50
   5   1   7    6.06    0.70
   5   1   7    5.96    0.59
   5   1   7    6.56    0.61
  -5  -1  -8    2.71    0.49
   5   1   8    3.94    0.64
   5   1   8    4.43    0.55
   5   1   8    3.86    0.53
  -6  -1   8    3.31    0.58
  -6  -1   8    2.74    0.53
   6   1  -8    2.66    0.53
   6   1  -8    2.28    0.48
  -6  -1   7    9.91    0.73
  -6  -1   7   10.27    0.73
  -6  -1   7    8.47    0.78
   6   1  -7    8.41    0.67
   6   1  -7    9.88    0.75
  -6  -1   6    0.94    0.36
  -6  -1   6    1.42    0.40
  -6  -1   6    0.63    0.34
   6   1  -6    0.52    0.37
   6   1  -6    0.83    0.34
  -6  -1   5   10.88    0.74
  -6  -1   5   11.08    0.62
  -6  -1   5   12.40    0.70
   6   1  -5   11.49    0.65
   6   1  -5   10.66    0.64
  -6  -1   4    2.57    0.32
  -6  -1   4    1.98    0.30
  -6  -1   4    1.94    0.35
  -6  -1   4    2.33    0.36
   6   1  -4    1.77    0.30
   6   1  -4    1.64    0.28
  -6  -1   3   58.72    1.62
  -6  -1   3   57.44    1.59
  -6  -1   3   56.79    1.69
  -6  -1   3   58.61    1.60
   6   1  -3   57.89    1.61
   6   1  -3   57.37    1.57
   6   1  -3   59.97    1.60
  -6  -1   2    4.03    0.33
  -6  -1   2    3.71    0.38
  -6  -1   2    5.37    0.49
  -6  -1   2    4.73    0.35
   6   1  -2    4.48    0.34
   6   1  -2    4.36    0.39
   6   1  -2    4.28    0.33
  -6  -1   1   15.55    0.72
  -6  -1   1   13.48    0.62
  -6  -1   1   13.60    0.50
   6   1  -1   14.70    0.58
   6   1  -1   13.46    0.49
   6   1  -1   14.57    0.53
  -6  -1   0    0.13    0.33
  -6  -1   0    0.00    0.21
  -6  -1   0   -0.04    0.13
   6   1   0    0.05    0.19
   6   1   0   -0.08    0.24
   6   1   0   -0.14    0.13
  -6  -1  -1   13.14    0.53
  -6  -1  -1   14.41    0.45
  -6  -1  -1   15.51    0.74
   6   1   1   14.15    0.47
   6   1   1   13.52    0.55
   6   1   1   15.27    0.65
   6   1   1   14.64    0.45
  -6  -1  -2    4.83    0.57
  -6  -1  -2    4.18    0.30
   6   1   2    4.98    0.31
   6   1   2    5.24    0.30
   6   1   2    4.32    0.39
   6   1   2    4.69    0.50
  -6  -1  -3   57.12    1.46
  -6  -1  -3   59.78    1.53
  -6  -1  -3   57.51    1.77
   6   1   3   57.34    1.52
   6   1   3   57.96    1.60
   6   1   3   57.69    1.52
   6   1   3   54.60    1.66
  -6  -1  -4    2.38    0.42
  -6  -1  -4    1.93    0.18
  -6  -1  -4    2.52    0.29
   6   1   4    2.09    0.27
   6   1   4    2.04    0.32
   6   1   4    2.06    0.28
   6   1   4    2.17    0.37
   6   1   4    1.99    0.18
  -6  -1  -5   11.82    0.80
  -6  -1  -5   11.32    0.56
   6   1   5   11.17    0.58
   6   1   5   11.22    0.61
   6   1   5   10.68    0.75
  -6  -1  -6    0.78    0.31
  -6  -1  -6    1.89    0.41
   6   1   6    1.14    0.31
   6   1   6    0.65    0.39
   6   1   6    0.93    0.34
  -6  -1  -7   10.16    0.66
   6   1   7   10.21    0.70
   6   1   7    9.88    0.66
   6   1   7    8.79    0.88
  -6  -1  -8    2.01    0.47
   6   1   8    2.26    0.48
   6   1   8    2.72    0.63
  -7  -1   8    6.64    0.74
  -7  -1   8    9.04    0.87
   7   1  -8    7.60    0.70
   7   1  -8    7.03    0.68
  -7  -1   7    1.77    0.42
  -7  -1   7    0.11    0.37
  -7  -1   7    0.53    0.41
   7   1  -7    0.40    0.40
   7   1  -7    0.34    0.37
  -7  -1   6   10.57    0.76
  -7  -1   6   10.02    0.73
  -7  -1   6   10.82    0.70
   7   1  -6    9.52    0.66
   7   1  -6   10.17    0.69
  -7  -1   5    1.76    0.35
  -7  -1   5    2.15    0.44
  -7  -1   5    2.27    0.42
   7   1  -5    1.39    0.33
   7   1  -5    1.02    0.31
  -7  -1   4    7.40    0.62
  -7  -1   4    8.53    0.52
  -7  -1   4    7.39    0.53
  -7  -1   4    8.35    0.55
   7   1  -4    9.33    0.53
   7   1  -4    8.56    0.52
   7   1  -4    7.56    0.52
  -7  -1   3   14.09    0.72
  -7  -1   3   13.76    0.62
  -7  -1   3   13.80    0.60
  -7  -1   3   13.60    0.67
   7   1  -3   14.51    0.60
   7   1  -3   14.50    0.63
   7   1  -3   13.94    0.56
  -7  -1   2   13.36    0.55
  -7  -1   2   13.21    0.70
  -7  -1   2   13.18    0.55
  -7  -1   2   13.14    0.67
   7   1  -2   14.18    0.61
   7   1  -2   12.97    0.52
   7   1  -2   13.53    0.55
  -7  -1   1    4.70    0.42
  -7  -1   1    5.63    0.56
  -7  -1   1    4.15    0.31
   7   1  -1    4.43    0.30
   7   1  -1    5.43    0.40
   7   1  -1    4.97    0.36
  -7  -1   0    2.33    0.46
  -7  -1   0    1.62    0.18
  -7  -1   0    1.65    0.31
   7   1   0    1.81    0.26
   7   1   0    1.47    0.19
   7   1   0    1.91    0.32
  -7  -1  -1    4.13    0.35
  -7  -1  -1    4.92    0.27
  -7  -1  -1    5.36    0.67
   7   1   1    4.50    0.27
   7   1   1    4.39    0.41
   7   1   1    5.37    0.47
   7   1   1    5.12    0.27
  -7  -1  -2   12.75    0.51
  -7  -1  -2   12.46    0.77
   7   1   2   13.26    0.48
   7   1   2   13.14    0.59
   7   1   2   14.10    0.49
   7   1   2   13.18    0.69
  -7  -1  -3   12.86    0.82
  -7  -1  -3   14.02    0.55
  -7  -1  -3   14.54    0.50
   7   1   3   14.33    0.73
   7   1   3   14.04    0.53
   7   1   3   14.64    0.56
   7   1   3   14.50    0.63
  -7  -1  -4    8.60    0.71
  -7  -1  -4    9.30    0.49
  -7  -1  -4    8.35    0.34
   7   1   4    8.47    0.49
   7   1   4    8.15    0.59
   7   1   4    8.43    0.47
   7   1   4    8.18    0.52
  -7  -1  -5    2.22    0.47
  -7  -1  -5    1.77    0.31
   7   1   5    2.07    0.36
   7   1   5    1.79    0.43
   7   1   5    2.06    0.32
  -7  -1  -6   10.90    0.62
  -7  -1  -6   12.72    0.86
   7   1   6   10.05    0.63
   7   1   6   10.99    0.68
   7   1   6   11.45    0.86
  -7  -1  -7    0.03    0.34
   7   1   7    0.04    0.36
   7   1   7    0.49    0.46
  -7  -1  -8    8.01    0.72
   7   1   8    7.13    0.70
   7   1   8    7.38    0.81
  -8  -1   8    0.81    0.46
  -8  -1   8    0.38    0.49
   8   1  -8    0.34    0.41
   8   1  -8    0.48    0.41
  -8  -1   7    8.52    0.75
  -8  -1   7    5.47    0.65
  -8  -1   7    5.45    0.61
   8   1  -7    5.21    0.58
   8   1  -7    6.54    0.62
  -8  -1   6    1.05    0.41
  -8  -1   6    1.37    0.43
  -8  -1   6    0.45    0.35
   8   1  -6    0.16    0.36
   8   1  -6    0.98    0.38
  -8  -1   5   14.13    0.75
  -8  -1   5   14.66    0.73
  -8  -1   5   13.81    0.84
   8   1  -5   15.11    0.72
   8   1  -5   13.51    0.74
   8   1  -5   15.04    0.73
  -8  -1   4    0.46    0.29
  -8  -1   4   -0.07    0.32
  -8  -1   4    0.54    0.27
  -8  -1   4    0.57    0.36
   8   1  -4    0.73    0.31
   8   1  -4    0.58    0.28
   8   1  -4    0.47    0.26
  -8  -1   3    0.08    0.21
  -8  -1   3    0.11    0.31
  -8  -1   3   -0.05    0.22
  -8  -1   3   -0.30    0.33
   8   1  -3    0.16    0.24
   8   1  -3    0.22    0.22
   8   1  -3    0.06    0.23
  -8  -1   2    3.48    0.40
  -8  -1   2    3.99    0.35
  -8  -1   2    3.98    0.49
   8   1  -2    3.53    0.35
   8   1  -2    4.36    0.34
   8   1  -2    3.98    0.35
  -8  -1   1    0.59    0.18
  -8  -1   1    0.25    0.28
  -8  -1   1    0.97    0.40
   8   1  -1    0.64    0.22
   8   1  -1    0.34    0.27
   8   1  -1    0.37    0.17
  -8  -1   0    0.17    0.43
  -8  -1   0    0.06    0.15
  -8  -1   0   -0.08    0.24
   8   1   0    0.19    0.16
   8   1   0   -0.03    0.22
   8   1   0    0.20    0.27
  -8  -1  -1    0.21    0.21
  -8  -1  -1    0.47    0.15
  -8  -1  -1    0.40    0.45
   8   1   1    0.41    0.30
   8   1   1    0.09    0.26
   8   1   1    0.66    0.16
   8   1   1    0.42    0.16
  -8  -1  -2    4.03    0.34
  -8  -1  -2    3.87    0.58
   8   1   2    3.73    0.46
   8   1   2    3.61    0.29
   8   1   2    3.30    0.35
   8   1   2    3.75    0.30
  -8  -1  -3    0.14    0.43
  -8  -1  -3    0.23    0.20
  -8  -1  -3   -0.03    0.17
   8   1   3    0.09    0.18
   8   1   3   -0.23    0.21
   8   1   3    0.08    0.34
   8   1   3    0.30    0.27
  -8  -1  -4    0.85    0.44
  -8  -1  -4    0.18    0.22
   8   1   4    0.59    0.25
   8   1   4    0.58    0.23
   8   1   4    0.31    0.33
   8   1   4    0.70    0.30
  -8  -1  -5   14.70    0.93
  -8  -1  -5   15.10    0.66
   8   1   5   14.76    0.75
   8   1   5   14.73    0.90
   8   1   5   15.05    0.67
  -8  -1  -6    1.86    0.47
  -8  -1  -6    0.45    0.30
   8   1   6    0.48    0.35
   8   1   6    0.87    0.45
  -8  -1  -7    5.70    0.53
   8   1   7    5.80    0.60
   8   1   7    5.34    0.72
  -8  -1  -8    0.11    0.37
   8   1   8    0.34    0.52
   8   1   8    0.81    0.42
  -9  -1   8    3.02    0.62
  -9  -1   8    1.76    0.55
   9   1  -8    2.57    0.54
   9   1  -8    2.52    0.54
  -9  -1   7    3.15    0.51
  -9  -1   7    1.12    0.48
  -9  -1   7    2.62    0.50
   9   1  -7    1.76    0.45
   9   1  -7    2.08    0.46
   9   1  -7    1.67    0.45
  -9  -1   6    2.71    0.48
  -9  -1   6    3.28    0.53
  -9  -1   6    3.23    0.48
   9   1  -6    2.06    0.44
   9   1  -6    3.04    0.46
   9   1  -6    2.90    0.45
  -9  -1   5    0.11    0.34
  -9  -1   5    0.16    0.29
  -9  -1   5    0.35    0.38
   9   1  -5    0.40    0.32
   9   1  -5    0.26    0.29
   9   1  -5    0.09    0.33
  -9  -1   4    1.95    0.42
  -9  -1   4    1.74    0.42
  -9  -1   4    1.92    0.33
  -9  -1   4    1.93    0.36
   9   1  -4    2.22    0.33
   9   1  -4    1.94    0.39
   9   1  -4    1.79    0.33
  -9  -1   3   12.18    0.59
  -9  -1   3   12.90    0.76
  -9  -1   3   13.17    0.62
  -9  -1   3   11.59    0.72
   9   1  -3   13.61    0.58
   9   1  -3   12.40    0.60
   9   1  -3   13.04    0.67
  -9  -1   2    1.91    0.37
  -9  -1   2    1.96    0.28
  -9  -1   2    2.03    0.46
   9   1  -2    2.57    0.28
   9   1  -2    2.24    0.35
   9   1  -2    2.02    0.30
  -9  -1   1    3.66    0.41
  -9  -1   1    4.32    0.56
  -9  -1   1    3.63    0.32
   9   1  -1    4.19    0.40
   9   1  -1    3.40    0.38
   9   1  -1    4.05    0.32
  -9  -1   0    6.83    0.50
  -9  -1   0    6.67    0.35
  -9  -1   0    7.28    0.74
   9   1   0    7.58    0.50
   9   1   0    7.02    0.37
   9   1   0    7.73    0.49
  -9  -1  -1    4.12    0.41
  -9  -1  -1    3.11    0.51
  -9  -1  -1    3.61    0.27
   9   1   1    3.25    0.28
   9   1   1    3.93    0.44
   9   1   1    3.13    0.35
   9   1   1    3.80    0.27
  -9  -1  -2    2.25    0.29
  -9  -1  -2    2.04    0.55
   9   1   2    2.31    0.43
   9   1   2    1.81    0.23
   9   1   2    2.39    0.24
   9   1   2    2.47    0.34
  -9  -1  -3   14.10    0.56
  -9  -1  -3   13.76    0.93
  -9  -1  -3   13.11    0.55
   9   1   3   11.71    0.75
   9   1   3   13.53    0.68
   9   1   3   12.97    0.56
   9   1   3   12.67    0.54
  -9  -1  -4    1.84    0.51
  -9  -1  -4    1.92    0.29
   9   1   4    2.01    0.44
   9   1   4    1.93    0.32
   9   1   4    2.57    0.31
   9   1   4    2.73    0.40
  -9  -1  -5    0.95    0.46
  -9  -1  -5   -0.30    0.24
   9   1   5   -0.01    0.30
   9   1   5    0.29    0.42
  -9  -1  -6    2.72    0.39
  -9  -1  -6    4.62    0.67
   9   1   6    2.87    0.60
   9   1   6    2.56    0.46
  -9  -1  -7    0.66    0.37
   9   1   7    2.02    0.47
   9   1   7    2.56    0.62
  -9  -1  -8    1.69    0.45
   9   1   8    2.19    0.64
   9   1   8    2.58    0.53
 -10  -1   7    4.38    0.60
 -10  -1   7    2.55    0.50
 -10  -1   7    3.31    0.60
  10   1  -7    2.85    0.53
  10   1  -7    3.17    0.51
  10   1  -7    2.45    0.47
 -10  -1   6    2.23    0.44
 -10  -1   6    2.92    0.52
 -10  -1   6    2.36    0.50
  10   1  -6    1.99    0.44
  10   1  -6    2.53    0.43
  10   1  -6    2.27    0.44
 -10  -1   5    5.64    0.64
 -10  -1   5    6.38    0.60
 -10  -1   5    4.94    0.54
  10   1  -5    5.25    0.55
  10   1  -5    4.77    0.55
  10   1  -5    6.31    0.57
 -10  -1   4    6.45    0.70
 -10  -1   4    5.51    0.52
 -10  -1   4    6.19    0.56
  10   1  -4    5.56    0.51
  10   1  -4    6.19    0.52
  10   1  -4    6.31    0.56
 -10  -1   3   12.21    0.62
 -10  -1   3   11.31    0.75
 -10  -1   3   12.39    0.82
  10   1  -3   12.77    0.63
  10   1  -3   12.85    0.59
  10   1  -3   11.53    0.69
 -10  -1   2    0.83    0.45
 -10  -1   2    0.83    0.33
 -10  -1   2    0.90    0.25
  10   1  -2    1.32    0.35
  10   1  -2    1.33    0.28
  10   1  -2    0.79    0.23
 -10  -1   1    3.18    0.56
 -10  -1   1    3.06    0.29
 -10  -1   1    2.88    0.38
  10   1  -1    3.27    0.36
  10   1  -1    3.26    0.41
  10   1  -1    3.19    0.28
 -10  -1   0    0.24    0.46
 -10  -1   0    0.02    0.15
 -10  -1   0   -0.18    0.25
  10   1   0    0.02    0.27
  10   1   0   -0.07    0.31
  10   1   0   -0.04    0.17
 -10  -1  -1    3.67    0.40
 -10  -1  -1    2.51    0.53
 -10  -1  -1    3.55    0.29
  10   1   1    3.38    0.30
  10   1   1    3.36    0.28
  10   1   1    2.68    0.42
  10   1   1    3.38    0.40
 -10  -1  -2    1.40    0.28
 -10  -1  -2    1.71    0.58
  10   1   2    1.28    0.40
  10   1   2    1.69    0.35
  10   1   2    1.10    0.21
  10   1   2    1.00    0.21
 -10  -1  -3   13.06    0.58
 -10  -1  -3   13.35    0.57
 -10  -1  -3   13.13    0.98
  10   1   3   11.77    0.54
  10   1   3   11.58    0.80
  10   1   3   13.47    0.70
  10   1   3   13.49    0.57
 -10  -1  -4    5.86    0.45
 -10  -1  -4    7.32    0.87
  10   1   4    6.52    0.68
  10   1   4    6.02    0.57
  10   1   4    5.52    0.44
 -10  -1  -5    4.68    0.42
 -10  -1  -5    7.86    0.90
  10   1   5    5.80    0.68
  10   1   5    4.91    0.53
  10   1   5    4.93    0.44
 -10  -1  -6    2.26    0.38
  10   1   6    1.84    0.52
  10   1   6    1.51    0.43
 -10  -1  -7    2.68    0.44
  10   1   7    3.71    0.55
  10   1   7    3.12    0.63
 -11  -1   7    1.25    0.51
  11   1  -7    0.46    0.45
  11   1  -7    0.68    0.41
 -11  -1   6    3.47    0.56
 -11  -1   6    3.56    0.50
 -11  -1   6    4.22    0.59
  11   1  -6    3.26    0.48
  11   1  -6    2.63    0.52
  11   1  -6    3.64    0.52
 -11  -1   5    2.40    0.51
 -11  -1   5    2.38    0.42
 -11  -1   5    2.97    0.47
  11   1  -5    2.28    0.40
  11   1  -5    1.89    0.47
  11   1  -5    1.54    0.38
 -11  -1   4    3.19    0.53
 -11  -1   4    2.19    0.40
 -11  -1   4    2.95    0.41
  11   1  -4    3.67    0.41
  11   1  -4    2.61    0.41
  11   1  -4    3.17    0.48
 -11  -1   3    3.63    0.40
 -11  -1   3    2.78    0.46
 -11  -1   3    3.78    0.58
  11   1  -3    4.13    0.44
  11   1  -3    3.88    0.37
  11   1  -3    3.30    0.47
 -11  -1   2    6.15    0.77
 -11  -1   2    6.83    0.48
 -11  -1   2    7.21    0.65
  11   1  -2    6.43    0.51
  11   1  -2    7.09    0.44
  11   1  -2    6.40    0.55
 -11  -1   1    0.94    0.32
 -11  -1   1    1.09    0.23
 -11  -1   1    0.47    0.50
  11   1  -1    0.90    0.23
  11   1  -1    0.77    0.29
  11   1  -1    0.75    0.33
 -11  -1   0    7.02    0.55
 -11  -1   0    6.00    0.37
 -11  -1   0    6.69    0.81
  11   1   0    5.98    0.38
  11   1   0    6.09    0.58
  11   1   0    5.70    0.57
 -11  -1  -1    1.17    0.31
 -11  -1  -1    0.98    0.54
 -11  -1  -1    1.06    0.21
  11   1   1    0.75    0.39
  11   1   1    1.04    0.21
  11   1   1    0.54    0.30
  11   1   1    0.70    0.19
 -11  -1  -2    7.86    0.89
 -11  -1  -2    6.50    0.49
  11   1   2    6.49    0.57
  11   1   2    6.61    0.40
  11   1   2    6.23    0.62
  11   1   2    6.92    0.39
 -11  -1  -3    4.26    0.36
 -11  -1  -3    4.21    0.41
 -11  -1  -3    4.19    0.69
  11   1   3    3.52    0.52
  11   1   3    3.63    0.33
  11   1   3    3.08    0.42
 -11  -1  -4    3.12    0.64
 -11  -1  -4    3.03    0.36
  11   1   4    3.04    0.35
  11   1   4    3.72    0.53
  11   1   4    3.89    0.50
 -11  -1  -5    4.25    0.70
 -11  -1  -5    2.06    0.35
  11   1   5    4.15    0.65
  11   1   5    2.23    0.43
  11   1   5    2.67    0.37
 -11  -1  -6    3.75    0.44
  11   1   6    4.11    0.55
  11   1   6    4.86    0.69
  11   1   7    0.78    0.45
  11   1   7    1.24    0.56
 -12  -1   7    4.85    0.66
  12   1  -7    2.34    0.60
 -12  -1   6    2.76    0.55
 -12  -1   6    0.90    0.43
  12   1  -6    1.14    0.41
  12   1  -6    0.78    0.47
 -12  -1   5    5.00    0.53
 -12  -1   5    4.87    0.55
 -12  -1   5    5.77    0.67
  12   1  -5    4.75    0.60
  12   1  -5    5.06    0.50
  12   1  -5    4.55    0.52
 -12  -1   4    5.69    0.57
 -12  -1   4    5.27    0.65
  12   1  -4    5.44    0.61
  12   1  -4    5.24    0.55
  12   1  -4    4.87    0.47
 -12  -1   3    6.34    0.69
 -12  -1   3    5.50    0.66
 -12  -1   3    6.05    0.54
  12   1  -3    6.88    0.62
  12   1  -3    5.74    0.54
  12   1  -3    5.94    0.48
 -12  -1   2    7.46    0.52
 -12  -1   2    8.24    0.73
 -12  -1   2    7.89    0.83
  12   1  -2    8.02    0.57
  12   1  -2    7.72    0.49
  12   1  -2    6.67    0.60
 -12  -1   1    5.43    0.60
 -12  -1   1    6.34    0.77
 -12  -1   1    5.39    0.41
  12   1  -1    5.60    0.52
  12   1  -1    5.91    0.42
  12   1  -1    4.70    0.50
 -12  -1   0    2.11    0.27
 -12  -1   0    1.61    0.38
 -12  -1   0    1.85    0.61
  12   1   0    1.60    0.40
  12   1   0    2.00    0.26
  12   1   0    1.73    0.41
  12   1   0    2.20    0.27
 -12  -1  -1    5.43    0.55
 -12  -1  -1    4.94    0.76
 -12  -1  -1    5.62    0.37
  12   1   1    6.08    0.61
  12   1   1    5.47    0.39
  12   1   1    6.19    0.69
  12   1   1    5.30    0.37
 -12  -1  -2    8.00    0.56
 -12  -1  -2    7.32    0.85
  12   1   2    6.92    0.75
  12   1   2    8.05    0.45
  12   1   2    7.25    0.63
 -12  -1  -3    6.15    0.81
 -12  -1  -3    6.30    0.50
  12   1   3    7.02    0.63
  12   1   3    5.79    0.63
  12   1   3    6.14    0.43
 -12  -1  -4    6.34    0.80
 -12  -1  -4    5.22    0.47
  12   1   4    5.34    0.56
  12   1   4    5.31    0.46
  12   1   4    4.79    0.62
 -12  -1  -5    4.41    0.60
  12   1   5    3.88    0.42
  12   1   5    3.57    0.53
  12   1   5    5.50    0.70
  12   1   6    0.86    0.45
  12   1   6    2.66    0.61
 -13  -1   6    8.51    0.90
 -13  -1   6    5.25    0.63
  13   1  -6    5.48    0.57
  13   1  -6    4.38    0.65
 -13  -1   5    2.19    0.54
 -13  -1   5    1.12    0.42
  13   1  -5    0.79    0.48
  13   1  -5    1.56    0.40
 -13  -1   4    7.07    0.63
 -13  -1   4    7.82    0.84
  13   1  -4    7.71    0.72
  13   1  -4    8.54    0.60
  13   1  -4    7.33    0.63
 -13  -1   3   13.93    0.92
 -13  -1   3   13.70    0.97
 -13  -1   3   13.55    0.73
  13   1  -3   13.38    0.74
  13   1  -3   13.00    0.67
  13   1  -3   12.58    0.85
 -13  -1   2    1.90    0.47
 -13  -1   2    1.88    0.59
 -13  -1   2    1.28    0.31
  13   1  -2    1.52    0.43
  13   1  -2    1.43    0.36
  13   1  -2    1.96    0.31
 -13  -1   1    9.71    0.54
 -13  -1   1   11.12    0.76
 -13  -1   1    9.44    0.95
  13   1  -1    9.38    0.68
  13   1  -1   10.37    0.54
  13   1  -1    9.65    0.74
 -13  -1   0    0.09    0.20
 -13  -1   0    0.25    0.55
 -13  -1   0    0.50    0.33
  13   1   0   -0.09    0.21
  13   1   0    0.00    0.21
  13   1   0    0.13    0.40
  13   1   0   -0.18    0.36
 -13  -1  -1    9.88    1.02
 -13  -1  -1    9.77    0.68
  13   1   1   10.36    0.74
  13   1   1   10.04    0.52
  13   1   1    9.92    0.86
 -13  -1  -2    2.16    0.67
 -13  -1  -2    1.49    0.36
  13   1   2    1.33    0.50
  13   1   2    1.21    0.43
  13   1   2    1.78    0.28
 -13  -1  -3   11.60    0.75
 -13  -1  -3   15.36    1.16
  13   1   3   13.73    0.61
  13   1   3   12.94    0.82
  13   1   3   12.77    0.91
 -13  -1  -4    9.84    1.08
  13   1   4    6.98    0.70
  13   1   4    8.58    0.82
 -13  -1  -5    3.45    0.67
  13   1   5    1.26    0.46
  13   1   5    2.05    0.57
  13   1   6    4.92    0.63
  13   1   6    6.74    0.83
 -14  -1   6    2.43    0.57
 -14  -1   6    0.99    0.47
  14   1  -6    1.05    0.41
  14   1  -6    0.66    0.52
 -14  -1   5    5.73    0.63
 -14  -1   5    6.49    0.74
  14   1  -5    4.45    0.68
  14   1  -5    5.95    0.55
 -14  -1   4    4.76    0.55
 -14  -1   4    5.51    0.66
  14   1  -4    3.84    0.57
  14   1  -4    6.10    0.54
 -14  -1   3    6.76    0.61
 -14  -1   3    7.34    0.85
 -14  -1   3    7.78    0.83
  14   1  -3    5.31    0.55
  14   1  -3    6.78    0.56
  14   1  -3    6.39    0.66
 -14  -1   2   15.12    0.94
 -14  -1   2   13.27    1.01
 -14  -1   2   12.69    0.67
  14   1  -2   13.11    0.66
  14   1  -2   11.85    0.76
  14   1  -2   12.71    0.88
 -14  -1   1    3.84    0.55
 -14  -1   1    3.02    0.66
 -14  -1   1    3.59    0.37
  14   1  -1    3.78    0.56
  14   1  -1    2.79    0.48
  14   1  -1    3.93    0.38
 -14  -1   0   15.77    0.88
 -14  -1   0   16.04    1.17
  14   1   0   14.27    0.93
  14   1   0   16.26    0.66
  14   1   0   16.52    0.92
 -14  -1  -1    3.44    0.47
 -14  -1  -1    3.52    0.74
  14   1   1    3.07    0.33
  14   1   1    2.79    0.57
  14   1   1    3.61    0.52
 -14  -1  -2   12.76    1.02
 -14  -1  -2   13.23    0.77
  14   1   2   14.68    0.67
  14   1   2   13.96    1.00
  14   1   2   13.54    0.81
 -14  -1  -3    7.80    0.93
  14   1   3    5.36    0.67
  14   1   3    5.56    0.60
 -14  -1  -4    8.55    1.07
  14   1   4    4.49    0.57
  14   1   4    6.05    0.73
  14   1   5   10.74    1.06
  14   1   6    1.62    0.61
 -15  -1   5   11.96    1.04
 -15  -1   5    8.81    0.82
  15   1  -5   12.10    0.73
  15   1  -5    8.04    0.81
 -15  -1   4    2.47    0.47
 -15  -1   4    3.60    0.63
  15   1  -4    2.49    0.42
  15   1  -4    1.74    0.58
 -15  -1   3   25.85    1.05
 -15  -1   3   27.80    1.33
 -15  -1   3   26.35    1.35
  15   1  -3   26.06    1.25
  15   1  -3   26.99    1.00
 -15  -1   2    1.62    0.48
 -15  -1   2    1.91    0.60
 -15  -1   2    0.62    0.32
  15   1  -2    1.24    0.32
  15   1  -2    0.88    0.47
  15   1  -2    0.41    0.39
 -15  -1   1    8.66    0.98
 -15  -1   1    8.54    0.79
  15   1  -1    6.33    0.69
  15   1  -1    8.30    0.78
  15   1  -1    8.00    0.53
 -15  -1   0    1.26    0.61
 -15  -1   0    0.43    0.39
  15   1   0   -0.63    0.44
  15   1   0    0.25    0.39
  15   1   0    0.18    0.24
 -15  -1  -1    8.46    1.02
 -15  -1  -1    8.88    0.72
  15   1   1    7.56    0.70
  15   1   1    6.43    0.73
 -15  -1  -2    2.14    0.66
 -15  -1  -2    1.40    0.39
  15   1   2    1.10    0.54
  15   1   2    0.97    0.43
 -15  -1  -3   31.12    1.58
  15   1   3   27.65    1.22
  15   1   3   25.99    1.30
  15   1   4    2.45    0.54
  15   1   4    3.31    0.61
  15   1   5   13.61    1.09
  15   1   5   10.22    0.86
 -16  -1   4    2.20    0.56
 -16  -1   4    1.59    0.44
  16   1  -4    1.00    0.37
  16   1  -4    0.36    0.57
 -16  -1   3    1.94    0.54
  16   1  -3    0.93    0.48
  16   1  -3    1.08    0.35
 -16  -1   2    6.48    0.73
 -16  -1   2    8.24    1.00
  16   1  -2    4.85    0.47
  16   1  -2    4.60    0.65
 -16  -1   1    0.69    0.45
 -16  -1   1    1.19    0.59
  16   1  -1    0.84    0.48
  16   1  -1   -0.57    0.44
 -16  -1   0   12.91    0.87
 -16  -1   0   13.95    1.15
  16   1   0    9.61    0.94
  16   1   0   13.42    0.91
 -16  -1  -1    1.98    0.64
 -16  -1  -1    0.60    0.38
  16   1   1    0.59    0.41
  16   1   1   -0.90    0.50
 -16  -1  -2    9.27    1.07
 -16  -1  -2    6.53    0.67
  16   1   2    5.35    0.60
  16   1   2    4.43    0.69
 -16  -1  -3    3.40    0.75
  16   1   3    1.78    0.57
  16   1   3    2.57    0.55
 -16  -1  -4    4.09    0.78
 -17  -1   3    2.28    0.57
  17   1  -3    1.80    0.62
 -17  -1   2    1.67    0.54
  17   1  -2    0.22    0.50
 -17  -1   1    4.51    0.75
 -17  -1   1    4.21    0.64
  17   1  -1    2.92    0.61
 -17  -1   0    1.36    0.63
 -17  -1   0    0.67    0.41
  17   1   0   -1.64    0.49
  17   1   0    0.19    0.46
 -17  -1  -1    5.79    0.84
 -17  -1  -1    3.74    0.58
  17   1   1    2.82    0.67
  17   1   1    3.62    0.61
  17   1   2    0.41    0.56
  17   1   2    0.70    0.49
 -17  -1  -3    4.40    0.84
  17   1   3    2.11    0.61
  17   1   3    1.95    0.53
 -18  -1   2    2.32    0.58
 -18  -1   2    2.79    0.70
  18   1  -2    1.41    0.56
 -18  -1   1    3.94    0.77
 -18  -1   1    3.10    0.59
  18   1  -1    2.68    0.57
 -18  -1   0    3.28    0.59
 -18  -1   0    3.79    0.76
  18   1   0    3.24    0.61
 -18  -1  -1    3.88    0.77
 -18  -1  -1    2.59    0.52
  18   1   1    3.09    0.62
 -18  -1  -2    3.52    0.73
  18   1   2    0.54    0.61
  18   1   2    1.94    0.50
  18  -2   2    0.89    0.49
  18  -2   2   -0.76    0.62
  18  -2   1    2.29    0.57
  18  -2   1   -0.22    0.62
 -18   2  -1    2.37    0.52
  18  -2   0   -1.73    0.54
  18  -2   0    1.18    0.52
 -18   2   0    0.18    0.44
  18  -2  -1    0.24    0.61
  18  -2  -1    1.82    0.56
 -18   2   1    2.38    0.59
  18  -2  -2    0.47    0.56
 -18   2   2    0.64    0.51
  17  -2   3    5.30    0.81
  17  -2   3    7.02    0.73
  17  -2   2    4.22    0.76
  17  -2   2    4.87    0.64
 -17   2  -2    3.38    0.53
  17  -2   1   27.77    1.24
  17  -2   1   23.25    1.38
 -17   2  -1   27.51    1.54
 -17   2  -1   26.59    1.22
  17  -2   0    1.26    0.48
  17  -2   0   -0.49    0.55
 -17   2   0    1.05    0.46
  17  -2  -1   24.71    1.24
  17  -2  -1   21.82    1.23
 -17   2   1   30.62    1.49
 -17   2   1   26.36    1.28
  17  -2  -2    2.85    0.57
  17  -2  -2    3.54    0.61
 -17   2   2    4.45    0.67
  17  -2  -3    4.90    0.74
 -17   2   3    5.76    0.74
  16  -2   4    1.33    0.49
  16  -2   3   20.40    1.28
  16  -2   3   19.76    1.08
 -16   2  -3   24.29    1.48
  16  -2   2    0.16    0.58
  16  -2   2    1.46    0.48
 -16   2  -2    0.73    0.39
 -16   2  -2    3.41    0.72
  16  -2   1    9.12    0.81
  16  -2   1    6.47    0.80
 -16   2  -1    8.78    0.78
  16  -2   0    1.04    0.47
  16  -2   0   -0.22    0.50
 -16   2   0   -0.06    0.40
  16  -2  -1    9.15    0.86
  16  -2  -1    7.83    0.78
 -16   2   1    9.06    0.83
 -16   2   1   12.34    1.02
  16  -2  -2    0.45    0.52
  16  -2  -2    0.32    0.42
 -16   2   2    0.57    0.55
 -16   2   2    0.58    0.47
  16  -2  -3   17.94    1.02
  16  -2  -3   18.79    1.13
 -16   2   3   20.36    1.18
 -16   2   3   18.14    0.92
  16  -2  -4   -0.54    0.46
 -16   2   4    0.57    0.39
 -16   2   4    1.65    0.57
  15  -2   5   15.78    1.12
  15  -2   5   15.02    0.96
 -15   2  -5   21.11    1.44
  15  -2   4    1.33    0.47
 -15   2  -4    3.76    0.77
  15  -2   3   11.11    0.84
  15  -2   3   11.46    0.98
 -15   2  -3   15.68    1.24
  15  -2   2    0.79    0.56
  15  -2   2    1.40    0.46
 -15   2  -2    3.39    0.70
 -15   2  -2    1.22    0.40
  15  -2   1  126.08    3.43
  15  -2   1  127.09    3.54
 -15   2  -1  118.05    3.69
 -15   2  -1  127.38    3.45
  15  -2   0   -0.70    0.45
  15  -2   0    0.77    0.46
 -15   2   0    0.93    0.53
 -15   2   0    0.32    0.39
  15  -2  -1  127.98    3.50
  15  -2  -1  127.75    3.49
 -15   2   1  129.01    3.57
 -15   2   1  127.78    3.32
 -15   2   1  119.51    3.67
  15  -2  -2    0.15    0.38
  15  -2  -2    1.07    0.29
  15  -2  -2    0.78    0.46
 -15   2   2    2.78    0.55
 -15   2   2    1.21    0.49
 -15   2   2    0.80    0.34
  15  -2  -3   10.56    0.90
  15  -2  -3   10.90    0.63
  15  -2  -3   10.57    0.79
 -15   2   3   11.02    0.73
 -15   2   3   13.14    0.97
  15  -2  -4    0.03    0.50
  15  -2  -4    0.68    0.33
  15  -2  -4    0.67    0.40
 -15   2   4    0.86    0.41
 -15   2   4    1.52    0.52
  15  -2  -5   14.08    0.81
  15  -2  -5   11.73    1.00
 -15   2   5   14.34    0.91
 -15   2   5   14.70    1.07
  14  -2   6    0.60    0.45
  14  -2   6    2.41    0.66
 -14   2  -6    5.03    0.82
  14  -2   5   27.49    1.39
  14  -2   5   25.99    1.20
 -14   2  -5   32.80    1.68
  14  -2   4    1.07    0.43
  14  -2   4    1.31    0.54
  14  -2   3   44.29    1.55
  14  -2   3   42.61    1.70
 -14   2  -3   42.16    1.58
 -14   2  -3   46.95    1.94
  14  -2   2    3.36    0.62
  14  -2   2    4.98    0.54
 -14   2  -2    5.69    0.81
 -14   2  -2    4.22    0.50
  14  -2   1    7.81    0.71
  14  -2   1    6.59    0.70
 -14   2  -1    7.44    0.66
 -14   2  -1    8.18    0.95
  14  -2   0    0.13    0.41
  14  -2   0    0.44    0.43
  14  -2   0    0.10    0.26
  14  -2   0    0.10    0.36
 -14   2   0    0.40    0.28
 -14   2   0   -0.33    0.34
 -14   2   0    0.94    0.56
  14  -2  -1    8.02    0.70
  14  -2  -1    6.76    0.66
  14  -2  -1    7.53    0.49
 -14   2   1    8.67    0.87
 -14   2   1    8.05    0.74
 -14   2   1    7.80    0.54
  14  -2  -2    3.54    0.59
  14  -2  -2    4.92    0.56
  14  -2  -2    4.91    0.41
 -14   2   2    5.16    0.67
 -14   2   2    4.82    0.48
 -14   2   2    5.21    0.64
  14  -2  -3   45.31    1.35
  14  -2  -3   41.99    1.50
  14  -2  -3   40.99    1.52
 -14   2   3   44.63    1.45
 -14   2   3   42.19    1.60
 -14   2   3   41.94    1.63
  14  -2  -4    0.81    0.39
  14  -2  -4   -0.02    0.45
  14  -2  -4    0.61    0.32
 -14   2   4    0.66    0.39
 -14   2   4    1.11    0.47
  14  -2  -5   26.83    1.05
  14  -2  -5   24.87    1.13
  14  -2  -5   22.55    1.20
 -14   2   5   27.15    1.33
 -14   2   5   25.69    1.18
  14  -2  -6    1.15    0.57
  14  -2  -6    1.11    0.41
 -14   2   6    2.58    0.58
 -14   2   6    1.46    0.51
  13  -2   6    0.44    0.41
  13  -2   6    1.99    0.60
  13  -2   5    1.27    0.45
  13  -2   5    2.65    0.60
  13  -2   4    0.47    0.38
  13  -2   4    1.58    0.53
 -13   2  -4    3.07    0.70
  13  -2   3   29.54    1.33
  13  -2   3   29.72    1.17
 -13   2  -3   29.58    1.50
 -13   2  -3   28.60    1.08
  13  -2   2    3.82    0.50
  13  -2   2    3.46    0.61
 -13   2  -2    3.63    0.68
 -13   2  -2    3.05    0.43
  13  -2   1   60.31    1.65
  13  -2   1   63.11    1.95
  13  -2   1   59.95    1.59
  13  -2   1   59.70    1.83
 -13   2  -1   58.19    1.64
 -13   2  -1   53.33    2.06
 -13   2  -1   59.28    1.84
  13  -2   0    1.09    0.23
  13  -2   0    0.86    0.43
  13  -2   0    1.04    0.37
  13  -2   0    1.18    0.27
 -13   2   0    1.19    0.27
 -13   2   0    1.05    0.35
 -13   2   0    1.23    0.52
  13  -2  -1   62.16    1.63
  13  -2  -1   60.55    1.84
  13  -2  -1   58.00    1.83
 -13   2   1   60.91    1.71
 -13   2   1   59.75    1.91
 -13   2   1   54.58    1.99
  13  -2  -2    3.40    0.46
  13  -2  -2    2.28    0.45
  13  -2  -2    2.63    0.32
 -13   2   2    3.53    0.42
 -13   2   2    3.15    0.53
 -13   2   2    3.72    0.57
  13  -2  -3   27.68    1.19
  13  -2  -3   29.43    0.97
  13  -2  -3   27.87    1.11
 -13   2   3   27.31    1.20
 -13   2   3   27.13    1.23
 -13   2   3   28.10    1.07
  13  -2  -4    1.32    0.34
  13  -2  -4    0.47    0.41
  13  -2  -4    0.76    0.37
 -13   2   4    1.27    0.47
 -13   2   4    0.84    0.38
  13  -2  -5    1.58    0.39
  13  -2  -5    0.92    0.40
  13  -2  -5    1.29    0.50
 -13   2   5    1.50    0.46
 -13   2   5    1.44    0.49
  13  -2  -6    0.57    0.39
  13  -2  -6    0.24    0.40
  13  -2  -6   -0.18    0.47
 -13   2   6    0.17    0.44
 -13   2   6   -0.18    0.38
  12  -2   6    1.67    0.46
  12  -2   6    2.33    0.62
  12  -2   5    6.32    0.60
  12  -2   5    7.97    0.87
  12  -2   4    0.51    0.48
  12  -2   4    0.31    0.34
 -12   2  -4    1.43    0.55
  12  -2   3    0.39    0.33
  12  -2   3    0.83    0.52
  12  -2   3    0.47    0.24
 -12   2  -3    0.94    0.51
 -12   2  -3    0.41    0.29
 -12   2  -3    0.53    0.33
  12  -2   2    2.85    0.27
  12  -2   2    3.14    0.33
  12  -2   2    3.36    0.46
  12  -2   2    3.42    0.58
 -12   2  -2    3.35    0.64
 -12   2  -2    2.57    0.39
  12  -2   1    1.04    0.37
  12  -2   1    0.89    0.44
  12  -2   1    0.68    0.23
  12  -2   1    0.91    0.19
 -12   2  -1    0.79    0.24
 -12   2  -1    0.90    0.52
 -12   2  -1    0.82    0.32
  12  -2   0    0.91    0.40
  12  -2   0    1.29    0.26
  12  -2   0    1.20    0.21
  12  -2   0    1.36    0.39
 -12   2   0    1.30    0.52
 -12   2   0    1.48    0.27
 -12   2   0    1.79    0.38
  12  -2  -1    1.07    0.42
  12  -2  -1    0.59    0.33
  12  -2  -1    0.72    0.22
 -12   2   1    1.13    0.49
 -12   2   1    1.09    0.27
 -12   2   1    0.82    0.39
  12  -2  -2    3.16    0.43
  12  -2  -2    2.76    0.46
  12  -2  -2    3.19    0.32
 -12   2   2    3.59    0.55
 -12   2   2    3.43    0.39
 -12   2   2    3.16    0.50
  12  -2  -3    0.50    0.26
  12  -2  -3    0.64    0.42
  12  -2  -3    0.46    0.32
 -12   2   3    1.73    0.42
 -12   2   3    0.78    0.41
 -12   2   3    0.63    0.32
  12  -2  -4    0.12    0.32
  12  -2  -4    0.43    0.31
  12  -2  -4   -0.27    0.38
 -12   2   4    1.00    0.45
 -12   2   4    0.45    0.34
  12  -2  -5    6.44    0.67
  12  -2  -5    6.76    0.67
  12  -2  -5    6.61    0.59
 -12   2   5    7.71    0.82
 -12   2   5    7.45    0.69
 -12   2   5    7.35    0.69
  12  -2  -6    1.55    0.49
  12  -2  -6    1.38    0.45
  12  -2  -6    1.92    0.44
 -12   2   6    1.60    0.46
 -12   2   6    1.85    0.48
 -12   2   6    2.72    0.54
  11  -2   7    5.07    0.60
  11  -2   7    5.67    0.81
 -11   2  -7    9.46    1.07
  11  -2   6    6.02    0.61
  11  -2   6    7.07    0.79
 -11   2  -6   10.45    1.06
  11  -2   5   37.19    1.33
  11  -2   5   35.35    1.50
 -11   2  -5   40.24    1.72
  11  -2   4    4.60    0.63
  11  -2   4    4.77    0.42
  11  -2   4    4.70    0.50
 -11   2  -4    6.04    0.78
 -11   2  -4    4.57    0.40
  11  -2   3   32.22    1.15
  11  -2   3   31.22    1.31
  11  -2   3   32.59    0.97
  11  -2   3   31.67    1.04
 -11   2  -3   31.98    1.46
 -11   2  -3   32.86    0.98
 -11   2  -3   31.48    1.08
  11  -2   2   11.16    0.67
  11  -2   2   12.03    0.48
  11  -2   2   11.42    0.87
  11  -2   2   12.29    0.54
 -11   2  -2   12.09    0.87
 -11   2  -2   12.40    0.63
  11  -2   1    1.34    0.33
  11  -2   1    1.97    0.22
  11  -2   1    1.91    0.27
  11  -2   1    1.68    0.44
 -11   2  -1    2.26    0.27
 -11   2  -1    1.80    0.34
 -11   2  -1    1.77    0.46
  11  -2   0   30.21    1.12
  11  -2   0   31.33    0.90
  11  -2   0   31.19    1.11
  11  -2   0   31.13    0.96
 -11   2   0   29.97    0.96
 -11   2   0   29.91    1.29
 -11   2   0   28.87    1.10
  11  -2  -1    2.01    0.37
  11  -2  -1    1.98    0.24
  11  -2  -1    1.58    0.36
 -11   2   1    1.85    0.28
 -11   2   1    1.56    0.48
 -11   2   1    1.66    0.38
  11  -2  -2   11.73    0.52
  11  -2  -2   11.85    0.67
  11  -2  -2   11.19    0.63
 -11   2   2   12.01    0.60
 -11   2   2   12.80    0.77
 -11   2   2   11.86    0.82
  11  -2  -3   29.57    1.12
  11  -2  -3   30.41    1.16
  11  -2  -3   32.61    1.02
 -11   2   3   31.51    1.21
 -11   2   3   30.70    1.24
 -11   2   3   32.19    1.11
  11  -2  -4    5.43    0.49
  11  -2  -4    5.11    0.52
  11  -2  -4    4.98    0.53
 -11   2   4    4.73    0.50
 -11   2   4    4.92    0.60
 -11   2   4    4.78    0.53
  11  -2  -5   36.11    1.34
  11  -2  -5   35.08    1.32
  11  -2  -5   36.20    1.25
 -11   2   5   36.56    1.33
 -11   2   5   35.82    1.33
 -11   2   5   35.26    1.44
  11  -2  -6    5.96    0.62
  11  -2  -6    5.41    0.64
  11  -2  -6    5.49    0.54
 -11   2   6    7.70    0.82
 -11   2   6    5.32    0.65
 -11   2   6    5.03    0.60
  11  -2  -7    3.05    0.57
  11  -2  -7    4.02    0.58
  11  -2  -7    4.01    0.53
 -11   2   7    4.91    0.63
 -11   2   7    4.10    0.64
 -11   2   7    7.74    0.81
  10  -2   7    4.60    0.73
  10  -2   7    5.02    0.58
 -10   2  -7    8.27    0.96
  10  -2   6    1.58    0.43
  10  -2   6    2.37    0.57
 -10   2  -6    2.48    0.62
  10  -2   5    5.58    0.53
  10  -2   5    5.09    0.64
 -10   2  -5    8.51    0.98
 -10   2  -5    5.04    0.44
  10  -2   4   10.11    0.50
  10  -2   4    8.15    0.60
  10  -2   4    7.18    0.59
  10  -2   4    8.13    0.79
 -10   2  -4    8.87    0.48
 -10   2  -4    9.86    0.95
  10  -2   3    4.53    0.43
  10  -2   3    5.28    0.50
  10  -2   3    4.48    0.33
  10  -2   3    4.21    0.57
 -10   2  -3    4.60    0.42
 -10   2  -3    5.80    0.70
 -10   2  -3    4.26    0.36
  10  -2   2    7.51    0.69
  10  -2   2    7.66    0.42
  10  -2   2    7.63    0.50
  10  -2   2    8.37    0.38
 -10   2  -2    7.77    0.72
 -10   2  -2    7.53    0.51
  10  -2   1    0.54    0.32
  10  -2   1    0.68    0.21
  10  -2   1    0.72    0.17
  10  -2   1    0.79    0.39
 -10   2  -1    0.46    0.44
 -10   2  -1    0.71    0.27
 -10   2  -1    0.90    0.22
  10  -2   0    2.00    0.22
  10  -2   0    1.55    0.33
  10  -2   0    2.15    0.35
 -10   2   0    2.15    0.36
 -10   2   0    2.22    0.26
 -10   2   0    2.07    0.49
  10  -2  -1    0.77    0.29
  10  -2  -1    1.07    0.30
  10  -2  -1    0.79    0.18
 -10   2   1    0.62    0.22
 -10   2   1    0.55    0.30
 -10   2   1    0.74    0.42
  10  -2  -2    7.17    0.51
  10  -2  -2    7.70    0.43
  10  -2  -2    6.94    0.52
 -10   2   2    7.72    0.63
 -10   2   2    8.02    0.50
 -10   2   2    8.70    0.70
  10  -2  -3    4.45    0.48
  10  -2  -3    4.72    0.43
  10  -2  -3    4.08    0.42
 -10   2   3    3.96    0.50
 -10   2   3    4.71    0.46
 -10   2   3    5.41    0.59
  10  -2  -4    7.18    0.58
  10  -2  -4    7.98    0.54
  10  -2  -4    8.68    0.59
 -10   2   4    8.18    0.72
 -10   2   4    7.97    0.59
 -10   2   4    9.25    0.63
  10  -2  -5    5.40    0.56
  10  -2  -5    4.96    0.52
  10  -2  -5    6.06    0.51
 -10   2   5    6.05    0.65
 -10   2   5    6.35    0.64
 -10   2   5    4.48    0.51
  10  -2  -6    1.19    0.37
  10  -2  -6    1.46    0.44
  10  -2  -6    1.49    0.40
 -10   2   6    1.74    0.44
 -10   2   6    2.93    0.52
 -10   2   6    1.46    0.47
  10  -2  -7    3.88    0.59
  10  -2  -7    4.52    0.59
  10  -2  -7    4.41    0.56
 -10   2   7    7.33    0.76
 -10   2   7    5.71    0.70
 -10   2   7    4.03    0.59
   9  -2   7    1.52    0.54
   9  -2   7    1.03    0.40
  -9   2  -7    1.97    0.52
  -9   2  -7    0.39    0.35
   9  -2   6   10.22    0.92
   9  -2   6    9.03    0.66
  -9   2  -6   11.61    0.99
  -9   2  -6    8.15    0.58
   9  -2   5    5.54    0.53
   9  -2   5    4.69    0.48
   9  -2   5    6.19    0.66
  -9   2  -5    8.69    0.95
  -9   2  -5    4.96    0.44
   9  -2   4    0.12    0.32
   9  -2   4    0.55    0.22
   9  -2   4    1.17    0.32
   9  -2   4    0.60    0.43
  -9   2  -4    0.76    0.24
  -9   2  -4    0.53    0.21
  -9   2  -4    1.03    0.49
   9  -2   3   23.98    0.81
   9  -2   3   22.70    0.73
   9  -2   3   22.72    1.03
   9  -2   3   23.55    0.87
  -9   2  -3   23.05    1.13
  -9   2  -3   22.23    0.79
  -9   2  -3   22.67    0.74
   9  -2   2   30.84    1.03
   9  -2   2   31.37    0.94
   9  -2   2   31.03    0.88
   9  -2   2   30.41    1.16
  -9   2  -2   30.12    0.99
  -9   2  -2   30.10    1.26
   9  -2   1   52.14    1.38
   9  -2   1   55.62    1.55
   9  -2   1   55.04    1.44
   9  -2   1   53.39    1.62
  -9   2  -1   53.72    1.44
  -9   2  -1   52.67    1.54
  -9   2  -1   51.29    1.74
   9  -2   0   44.93    1.31
   9  -2   0   41.30    1.12
   9  -2   0   41.90    1.30
  -9   2   0   41.56    1.46
  -9   2   0   41.18    1.18
  -9   2   0   41.35    1.31
   9  -2  -1   51.45    1.39
   9  -2  -1   55.98    1.55
   9  -2  -1   52.06    1.52
  -9   2   1   51.45    1.45
  -9   2   1   52.15    1.58
  -9   2   1   52.25    1.68
   9  -2  -2   30.10    0.91
   9  -2  -2   31.25    1.03
  -9   2   2   30.05    1.13
  -9   2   2   30.82    0.98
  -9   2   2   28.55    1.08
   9  -2  -3   20.17    0.83
   9  -2  -3   21.30    0.84
   9  -2  -3   23.15    0.79
  -9   2   3   22.62    0.85
  -9   2   3   21.69    0.84
  -9   2   3   21.01    0.93
  -9   2   3   22.14    0.90
   9  -2  -4    0.47    0.30
   9  -2  -4    0.63    0.33
   9  -2  -4    0.51    0.28
  -9   2   4    0.70    0.33
  -9   2   4    0.21    0.29
  -9   2   4    0.84    0.38
   9  -2  -5    4.62    0.49
   9  -2  -5    4.63    0.50
   9  -2  -5    5.35    0.47
  -9   2   5    5.45    0.56
  -9   2   5    6.26    0.66
  -9   2   5    5.70    0.58
   9  -2  -6    9.01    0.68
   9  -2  -6    9.39    0.70
   9  -2  -6    8.78    0.71
  -9   2   6   10.52    0.79
  -9   2   6   10.13    0.81
  -9   2   6    8.49    0.71
   9  -2  -7    1.30    0.44
   9  -2  -7    0.41    0.39
   9  -2  -7    0.53    0.43
  -9   2   7    0.77    0.48
  -9   2   7    0.74    0.44
  -9   2   7    1.87    0.46
   9  -2  -8    1.42    0.50
   9  -2  -8    1.48    0.50
   8  -2   8    1.51    0.55
  -8   2  -8    1.04    0.43
   8  -2   7    0.52    0.47
   8  -2   7    0.13    0.34
  -8   2  -7    0.22    0.31
   8  -2   6    1.28    0.49
   8  -2   6    1.63    0.36
   8  -2   6    1.21    0.37
  -8   2  -6    2.06    0.52
  -8   2  -6    1.34    0.33
   8  -2   5   23.69    0.94
   8  -2   5   22.78    1.11
   8  -2   5   23.07    0.91
  -8   2  -5   24.76    1.22
  -8   2  -5   23.41    0.84
   8  -2   4    5.79    0.50
   8  -2   4    5.98    0.49
   8  -2   4    5.78    0.58
  -8   2  -4    5.91    0.37
  -8   2  -4    6.62    0.75
  -8   2  -4    6.36    0.40
   8  -2   3  150.81    3.65
   8  -2   3  150.39    3.71
   8  -2   3  138.81    3.81
   8  -2   3  145.81    3.58
  -8   2  -3  151.81    3.60
  -8   2  -3  142.22    3.92
  -8   2  -3  144.64    3.63
   8  -2   2    8.87    0.43
   8  -2   2    8.43    0.50
   8  -2   2    8.65    0.36
   8  -2   2    8.51    0.66
  -8   2  -2    8.50    0.72
  -8   2  -2    7.95    0.45
   8  -2   1   74.24    2.05
   8  -2   1   72.55    1.83
   8  -2   1   74.56    1.88
   8  -2   1   73.32    1.97
  -8   2  -1   73.32    2.18
  -8   2  -1   72.89    1.98
  -8   2  -1   72.70    1.88
   8  -2   0    0.19    0.25
   8  -2   0    0.03    0.13
   8  -2   0   -0.06    0.23
  -8   2   0   -0.32    0.36
  -8   2   0    0.03    0.23
  -8   2   0    0.04    0.17
   8  -2  -1   72.91    1.97
   8  -2  -1   74.68    1.99
   8  -2  -1   70.77    1.85
  -8   2   1   75.09    2.12
  -8   2   1   72.07    2.02
  -8   2   1   74.32    1.92
   8  -2  -2    8.67    0.49
   8  -2  -2    8.39    0.42
   8  -2  -2    8.55    0.52
  -8   2   2    7.76    0.56
  -8   2   2    9.25    0.61
  -8   2   2    8.88    0.47
   8  -2  -3  141.88    3.61
   8  -2  -3  140.71    3.60
   8  -2  -3  144.29    3.52
  -8   2   3  140.22    3.59
  -8   2   3  140.64    3.61
  -8   2   3  144.25    3.60
  -8   2   3  136.13    3.66
   8  -2  -4    6.49    0.48
   8  -2  -4    5.64    0.48
   8  -2  -4    5.72    0.51
  -8   2   4    6.44    0.54
  -8   2   4    5.55    0.57
  -8   2   4    7.14    0.45
  -8   2   4    5.74    0.52
   8  -2  -5   22.72    0.95
   8  -2  -5   23.03    0.91
   8  -2  -5   22.46    0.94
  -8   2   5   23.25    0.99
  -8   2   5   23.05    0.95
  -8   2   5   23.11    1.02
   8  -2  -6    0.98    0.39
   8  -2  -6    0.57    0.36
  -8   2   6    1.65    0.41
  -8   2   6    1.05    0.38
  -8   2   6    1.00    0.40
   8  -2  -7    0.27    0.39
   8  -2  -7   -0.25    0.37
  -8   2   7   -0.09    0.40
  -8   2   7    1.32    0.39
  -8   2   7   -0.03    0.39
   8  -2  -8    1.55    0.50
   8  -2  -8    1.44    0.49
  -8   2   8    2.43    0.56
  -8   2   8    1.07    0.52
   7  -2   8    2.50    0.57
   7  -2   8    3.81    0.68
  -7   2  -8    2.68    0.49
   7  -2   7    1.35    0.38
   7  -2   7    0.53    0.36
   7  -2   7    0.85    0.51
  -7   2  -7    0.46    0.34
   7  -2   6    0.76    0.33
   7  -2   6    1.34    0.36
   7  -2   6    1.23    0.44
  -7   2  -6    0.95    0.31
  -7   2  -6    1.27    0.44
   7  -2   5    1.10    0.31
   7  -2   5    1.29    0.39
   7  -2   5    1.26    0.35
  -7   2  -5    1.44    0.28
  -7   2  -5    1.45    0.45
   7  -2   4    0.45    0.25
   7  -2   4    0.39    0.29
   7  -2   4    0.44    0.31
  -7   2  -4    0.41    0.38
  -7   2  -4    0.49    0.17
  -7   2  -4    0.61    0.21
   7  -2   3   31.98    0.90
   7  -2   3   30.22    0.98
   7  -2   3   32.18    0.98
   7  -2   3   30.17    1.11
  -7   2  -3   29.57    1.17
  -7   2  -3   30.05    0.91
  -7   2  -3   31.63    0.90
   7  -2   2   13.05    0.52
   7  -2   2   13.36    0.57
   7  -2   2   13.23    0.73
   7  -2   2   13.24    0.45
  -7   2  -2   12.72    0.53
  -7   2  -2   12.13    0.72
   7  -2   1  138.42    3.50
   7  -2   1  139.19    3.36
   7  -2   1  136.48    3.31
   7  -2   1  137.94    3.43
  -7   2  -1  135.35    3.62
  -7   2  -1  137.31    3.44
  -7   2  -1  139.60    3.37
   7  -2   0   34.30    1.02
   7  -2   0   33.44    1.04
   7  -2   0   33.14    0.88
  -7   2   0   32.40    1.03
  -7   2   0   32.68    1.15
  -7   2   0   32.24    0.94
   7  -2  -1  139.78    3.46
   7  -2  -1  134.26    3.34
   7  -2  -1  145.00    3.46
  -7   2   1  139.32    3.57
  -7   2   1  136.90    3.41
  -7   2   1  133.95    3.49
   7  -2  -2   14.16    0.51
   7  -2  -2   12.94    0.57
   7  -2  -2   13.20    0.57
  -7   2   2   13.28    0.66
  -7   2   2   12.44    0.57
  -7   2   2   13.20    0.56
  -7   2   2   12.25    0.63
   7  -2  -3   30.12    1.00
   7  -2  -3   30.84    1.01
   7  -2  -3   29.52    0.93
  -7   2   3   29.86    0.98
  -7   2   3   30.83    1.00
  -7   2   3   30.60    1.06
  -7   2   3   30.57    1.00
   7  -2  -4    0.59    0.27
   7  -2  -4    0.54    0.26
   7  -2  -4    1.09    0.29
  -7   2   4    0.54    0.29
  -7   2   4    1.08    0.21
  -7   2   4    0.24    0.27
  -7   2   4    0.33    0.26
   7  -2  -5    1.03    0.35
   7  -2  -5    1.29    0.35
  -7   2   5    0.64    0.32
  -7   2   5    0.99    0.33
  -7   2   5    0.99    0.35
   7  -2  -6    0.43    0.36
   7  -2  -6    1.10    0.38
  -7   2   6    0.42    0.39
  -7   2   6    0.97    0.37
  -7   2   6    1.53    0.38
   7  -2  -7    0.56    0.39
   7  -2  -7    0.30    0.38
  -7   2   7    0.76    0.42
  -7   2   7    0.82    0.43
  -7   2   7    1.81    0.40
   7  -2  -8    2.67    0.52
   7  -2  -8    2.76    0.52
  -7   2   8    3.10    0.57
  -7   2   8    1.96    0.50
   6  -2   8    1.10    0.40
   6  -2   8    1.56    0.43
   6  -2   8    1.28    0.53
  -6   2  -8    0.80    0.42
   6  -2   7    8.58    0.62
   6  -2   7    7.82    0.79
   6  -2   7    8.43    0.67
  -6   2  -7    7.51    0.64
   6  -2   6    1.03    0.34
   6  -2   6    1.19    0.43
   6  -2   6    1.14    0.33
  -6   2  -6    0.35    0.29
  -6   2  -6    0.86    0.37
   6  -2   5   55.72    1.77
   6  -2   5   56.10    1.60
   6  -2   5   51.33    1.59
  -6   2  -5   53.71    1.53
  -6   2  -5   54.60    1.78
   6  -2   4   15.35    0.68
   6  -2   4   15.02    0.63
   6  -2   4   16.04    0.53
   6  -2   4   14.15    0.76
  -6   2  -4   15.37    0.53
  -6   2  -4   15.17    0.59
  -6   2  -4   15.84    0.84
   6  -2   3   97.93    2.52
   6  -2   3   96.59    2.64
   6  -2   3   98.97    2.44
   6  -2   3  103.05    2.51
  -6   2  -3   95.45    2.44
  -6   2  -3   91.78    2.68
  -6   2  -3  102.17    2.45
   6  -2   2    2.92    0.24
   6  -2   2    2.66    0.41
   6  -2   2    2.84    0.29
   6  -2   2    3.17    0.31
  -6   2  -2    2.78    0.24
  -6   2  -2    2.86    0.46
  -6   2  -2    3.06    0.29
   6  -2   1    6.02    0.26
   6  -2   1    6.31    0.32
   6  -2   1    6.64    0.50
   6  -2   1    5.66    0.40
  -6   2  -1    5.71    0.58
  -6   2  -1    6.11    0.38
  -6   2  -1    5.84    0.32
   6  -2   0    0.56    0.23
   6  -2   0    0.52    0.13
   6  -2   0    0.81    0.24
  -6   2   0    0.51    0.24
  -6   2   0    0.52    0.17
  -6   2   0    0.75    0.31
   6  -2  -1    7.02    0.42
   6  -2  -1    6.11    0.31
   6  -2  -1    5.72    0.39
  -6   2   1    5.91    0.51
  -6   2   1    5.50    0.40
  -6   2   1    6.54    0.35
   6  -2  -2    3.06    0.26
   6  -2  -2    2.61    0.28
   6  -2  -2    2.61    0.28
  -6   2   2    2.73    0.29
  -6   2   2    2.52    0.28
  -6   2   2    2.47    0.34
  -6   2   2    2.22    0.31
   6  -2  -3   97.38    2.45
   6  -2  -3   96.85    2.50
   6  -2  -3   95.36    2.51
  -6   2   3   93.74    2.43
  -6   2   3   94.44    2.51
  -6   2   3   97.08    2.56
  -6   2   3   96.74    2.51
   6  -2  -4   14.09    0.66
   6  -2  -4   16.28    0.67
  -6   2   4   14.96    0.72
  -6   2   4   16.21    0.72
  -6   2   4   15.53    0.50
  -6   2   4   15.97    0.70
   6  -2  -5   55.70    1.60
   6  -2  -5   52.78    1.60
  -6   2   5   55.62    1.66
  -6   2   5   50.76    1.63
  -6   2   5   53.96    1.66
   6  -2  -6    0.60    0.34
   6  -2  -6    0.57    0.36
  -6   2   6    1.28    0.35
  -6   2   6    1.15    0.40
  -6   2   6    0.84    0.35
   6  -2  -7    7.39    0.67
   6  -2  -7    9.12    0.73
  -6   2   7    7.98    0.77
  -6   2   7    8.84    0.73
  -6   2   7   10.77    0.88
   6  -2  -8    0.76    0.41
   6  -2  -8    0.43    0.45
  -6   2   8    0.71    0.47
  -6   2   8    0.81    0.45
   5  -2   8    9.97    0.77
   5  -2   8    7.24    0.66
   5  -2   8    9.48    0.92
  -5   2  -8    6.92    0.61
  -5   2  -8    6.66    0.64
   5  -2   7    3.77    0.60
   5  -2   7    3.73    0.48
   5  -2   7    3.80    0.46
  -5   2  -7    3.59    0.46
   5  -2   6   10.23    0.79
   5  -2   6    9.59    0.58
   5  -2   6    9.57    0.66
  -5   2  -6    9.46    0.60
  -5   2  -6    9.61    0.68
   5  -2   5   37.65    1.16
   5  -2   5   35.64    1.17
   5  -2   5   36.25    1.31
  -5   2  -5   37.00    1.13
  -5   2  -5   35.67    1.28
   5  -2   4    5.31    0.53
   5  -2   4    4.97    0.46
   5  -2   4    4.80    0.28
   5  -2   4    4.75    0.38
  -5   2  -4    4.96    0.28
  -5   2  -4    4.41    0.49
  -5   2  -4    4.06    0.36
   5  -2   3   64.04    1.70
   5  -2   3   63.93    1.82
   5  -2   3   66.49    1.71
  -5   2  -3   60.00    1.84
  -5   2  -3   65.52    1.65
  -5   2  -3   62.80    1.62
   5  -2   2   24.89    0.90
   5  -2   2   25.34    0.77
   5  -2   2   24.42    0.69
   5  -2   2   25.04    0.75
  -5   2  -2   24.60    0.70
  -5   2  -2   22.50    0.93
  -5   2  -2   24.31    0.73
   5  -2   1    6.03    0.25
   5  -2   1    7.06    0.47
   5  -2   1    5.96    0.31
   5  -2   1    6.22    0.37
  -5   2  -1    5.02    0.46
  -5   2  -1    6.05    0.35
  -5   2  -1    6.16    0.30
   5  -2   0  240.57    5.82
   5  -2   0  244.56    5.89
   5  -2   0  247.96    5.87
  -5   2   0  252.13    5.84
  -5   2   0  240.21    5.97
  -5   2   0  246.03    5.90
   5  -2  -1    5.59    0.37
   5  -2  -1    6.77    0.39
   5  -2  -1    6.01    0.29
  -5   2   1    5.81    0.47
  -5   2   1    5.60    0.36
  -5   2   1    5.49    0.41
  -5   2   1    6.40    0.34
   5  -2  -2   25.88    0.81
   5  -2  -2   24.90    0.75
   5  -2  -2   24.82    0.80
  -5   2   2   24.24    0.80
  -5   2   2   25.31    0.81
  -5   2   2   24.27    0.85
  -5   2   2   24.96    0.80
   5  -2  -3   64.32    1.71
   5  -2  -3   63.20    1.66
  -5   2   3   63.97    1.73
  -5   2   3   63.68    1.73
  -5   2   3   62.14    1.74
  -5   2   3   60.70    1.61
   5  -2  -4    5.23    0.42
   5  -2  -4    4.34    0.41
  -5   2   4    4.82    0.45
  -5   2   4    4.21    0.41
  -5   2   4    4.50    0.45
   5  -2  -5   39.76    1.20
   5  -2  -5   35.06    1.19
  -5   2   5   38.71    1.26
  -5   2   5   35.68    1.22
  -5   2   5   35.76    1.24
   5  -2  -6    9.61    0.66
   5  -2  -6    8.87    0.62
  -5   2   6    8.82    0.69
  -5   2   6    9.79    0.69
  -5   2   6    9.79    0.63
   5  -2  -7    3.85    0.52
   5  -2  -7    3.67    0.48
  -5   2   7    3.67    0.53
  -5   2   7    3.60    0.52
   5  -2  -8    7.79    0.72
   5  -2  -8    8.21    0.76
  -5   2   8    8.38    0.79
  -5   2   8    7.21    0.73
   4  -2   8    0.73    0.37
   4  -2   8    0.94    0.48
   4  -2   8    0.55    0.40
  -4   2  -8    0.79    0.36
  -4   2  -8    0.29    0.40
   4  -2   7   46.11    1.65
   4  -2   7   41.94    1.46
   4  -2   7   44.47    1.42
  -4   2  -7   40.08    1.40
   4  -2   6   11.40    0.63
   4  -2   6   12.59    0.82
   4  -2   6   11.11    0.66
  -4   2  -6   11.12    0.67
  -4   2  -6   11.18    0.63
   4  -2   5   16.77    0.58
   4  -2   5   14.16    0.68
   4  -2   5   15.78    0.65
   4  -2   5   15.69    0.76
  -4   2  -5   14.15    0.64
  -4   2  -5   15.35    0.74
   4  -2   4    1.90    0.18
   4  -2   4    2.13    0.31
   4  -2   4    1.53    0.31
   4  -2   4    1.95    0.26
  -4   2  -4    1.66    0.24
  -4   2  -4    1.97    0.34
   4  -2   3   10.46    0.45
   4  -2   3   10.87    0.52
   4  -2   3    9.94    0.54
   4  -2   3   10.63    0.39
  -4   2  -3   10.82    0.42
  -4   2  -3    9.74    0.59
  -4   2  -3   10.33    0.38
   4  -2   2    8.15    0.32
   4  -2   2    8.20    0.51
   4  -2   2    8.14    0.39
   4  -2   2    7.51    0.37
  -4   2  -2    7.24    0.51
  -4   2  -2    7.97    0.34
  -4   2  -2    7.47    0.32
   4  -2   1    0.65    0.26
   4  -2   1    0.56    0.20
   4  -2   1    0.54    0.12
   4  -2   1    0.56    0.17
  -4   2  -1    0.18    0.27
  -4   2  -1    0.33    0.18
   4  -2   0   -0.12    0.10
   4  -2   0   -0.07    0.20
   4  -2   0   -0.09    0.19
  -4   2   0   -0.11    0.15
  -4   2   0   -0.37    0.28
  -4   2   0   -0.14    0.21
   4  -2  -1    0.25    0.15
   4  -2  -1    0.62    0.21
   4  -2  -1    0.53    0.19
  -4   2   1    0.68    0.20
  -4   2   1    0.25    0.25
  -4   2   1    0.31    0.23
  -4   2   1    0.41    0.18
   4  -2  -2    8.07    0.37
   4  -2  -2    8.25    0.39
  -4   2   2    7.35    0.41
  -4   2   2    7.48    0.38
  -4   2   2    7.39    0.43
  -4   2   2    7.99    0.41
   4  -2  -3   10.64    0.50
   4  -2  -3   10.18    0.34
   4  -2  -3   11.55    0.49
  -4   2   3   10.74    0.52
  -4   2   3   10.29    0.34
  -4   2   3   10.05    0.54
  -4   2   3   10.56    0.36
  -4   2   3   11.20    0.52
   4  -2  -4    1.69    0.28
   4  -2  -4    1.61    0.28
  -4   2   4    2.01    0.31
  -4   2   4    2.10    0.30
  -4   2   4    2.10    0.32
   4  -2  -5   17.16    0.72
   4  -2  -5   15.18    0.69
  -4   2   5   16.42    0.76
  -4   2   5   15.55    0.70
  -4   2   5   14.76    0.73
   4  -2  -6   10.94    0.64
   4  -2  -6   12.33    0.71
  -4   2   6   11.72    0.64
  -4   2   6   12.10    0.75
  -4   2   6   11.36    0.71
   4  -2  -7   44.93    1.46
   4  -2  -7   38.68    1.40
  -4   2   7   43.77    1.53
  -4   2   7   40.03    1.49
   4  -2  -8    0.27    0.39
   4  -2  -8    0.54    0.44
  -4   2   8    0.87    0.41
  -4   2   8    0.45    0.42
   3  -2   9    0.20    0.52
   3  -2   9    0.95    0.47
  -3   2  -9   -0.44    0.43
   3  -2   8    4.21    0.62
   3  -2   8    4.66    0.58
   3  -2   8    4.81    0.53
  -3   2  -8    3.73    0.53
  -3   2  -8    3.88    0.48
   3  -2   7    2.20    0.44
   3  -2   7    2.62    0.40
   3  -2   7    2.18    0.49
  -3   2  -7    2.93    0.45
  -3   2  -7    1.87    0.36
   3  -2   6   15.32    0.79
   3  -2   6   16.66    0.72
   3  -2   6   17.01    0.89
  -3   2  -6   16.05    0.74
  -3   2  -6   15.75    0.73
   3  -2   5   46.59    1.23
   3  -2   5   45.86    1.48
   3  -2   5   45.44    1.39
   3  -2   5   46.02    1.34
  -3   2  -5   45.65    1.34
  -3   2  -5   46.41    1.42
   3  -2   4    4.31    0.42
   3  -2   4    5.17    0.28
   3  -2   4    4.73    0.36
   3  -2   4    5.62    0.44
  -3   2  -4    5.30    0.39
  -3   2  -4    4.59    0.43
   3  -2   3  103.31    2.58
   3  -2   3   98.40    2.62
   3  -2   3  100.74    2.54
   3  -2   3  103.91    2.48
  -3   2  -3  102.30    2.52
  -3   2  -3   99.47    2.64
  -3   2  -3  104.39    2.48
   3  -2   2   16.65    0.55
   3  -2   2   15.51    0.51
   3  -2   2   14.49    0.62
  -3   2  -2   15.12    0.48
  -3   2  -2   14.64    0.63
  -3   2  -2   14.89    0.48
   3  -2   1  217.41    5.13
   3  -2   1  222.08    5.12
   3  -2   1  216.65    5.12
   3  -2   1  218.20    5.19
  -3   2  -1  207.53    5.11
  -3   2  -1  203.51    5.22
  -3   2  -1  220.49    5.15
  -3   2  -1  218.53    5.19
   3  -2   0   58.55    1.45
   3  -2   0   64.22    1.52
   3  -2   0   59.92    1.53
  -3   2   0   61.77    1.50
  -3   2   0   60.70    1.54
  -3   2   0   58.96    1.45
  -3   2   0   56.18    1.58
   3  -2  -1  215.96    5.25
   3  -2  -1  217.82    5.13
   3  -2  -1  229.99    5.25
  -3   2   1  210.85    5.28
  -3   2   1  213.62    5.18
  -3   2   1  220.94    5.17
  -3   2   1  208.42    5.19
   3  -2  -2   15.82    0.55
   3  -2  -2   15.44    0.52
   3  -2  -2   15.96    0.46
  -3   2   2   14.69    0.46
  -3   2   2   15.60    0.56
  -3   2   2   14.39    0.56
  -3   2   2   15.27    0.56
   3  -2  -3  101.07    2.59
   3  -2  -3  103.87    2.57
  -3   2   3  102.43    2.63
  -3   2   3  102.17    2.60
  -3   2   3  103.77    2.62
   3  -2  -4    4.43    0.39
   3  -2  -4    5.12    0.42
  -3   2   4    4.97    0.41
  -3   2   4    4.80    0.44
  -3   2   4    5.18    0.43
   3  -2  -5   48.95    1.39
   3  -2  -5   44.88    1.37
  -3   2   5   45.95    1.35
  -3   2   5   47.36    1.39
  -3   2   5   45.68    1.45
  -3   2   5   43.94    1.40
   3  -2  -6   16.66    0.79
   3  -2  -6   15.96    0.75
  -3   2   6   16.14    0.83
  -3   2   6   16.42    0.84
  -3   2   6   16.17    0.71
   3  -2  -7    2.00    0.41
   3  -2  -7    2.42    0.45
  -3   2   7    2.96    0.51
  -3   2   7    2.54    0.51
   3  -2  -8    4.54    0.58
   3  -2  -8    4.56    0.56
  -3   2   8    4.45    0.61
  -3   2   8    5.03    0.65
   3  -2  -9    0.08    0.47
   3  -2  -9    1.01    0.44
  -3   2   9    1.09    0.51
  -3   2   9    0.67    0.49
   2  -2   9    5.15    0.73
   2  -2   9    4.57    0.62
  -2   2  -9    4.68    0.62
   2  -2   8    2.91    0.60
   2  -2   8    2.54    0.44
   2  -2   8    2.11    0.49
  -2   2  -8    2.28    0.42
  -2   2  -8    2.40    0.47
   2  -2   7   14.32    0.89
   2  -2   7   14.25    0.71
   2  -2   7   13.87    0.81
  -2   2  -7   13.49    0.76
  -2   2  -7   13.73    0.70
   2  -2   6    3.14    0.46
   2  -2   6    2.55    0.35
   2  -2   6    2.31    0.39
  -2   2  -6    1.96    0.37
  -2   2  -6    2.22    0.36
  -2   2  -6    2.83    0.35
   2  -2   5   40.07    1.28
   2  -2   5   41.68    1.36
   2  -2   5   41.36    1.14
   2  -2   5   41.57    1.22
  -2   2  -5   42.71    1.26
  -2   2  -5   40.22    1.23
   2  -2   4   10.11    0.53
   2  -2   4   11.48    0.43
   2  -2   4   10.54    0.59
   2  -2   4   10.92    0.47
  -2   2  -4   10.31    0.52
  -2   2  -4   10.88    0.49
   2  -2   3   40.83    1.11
   2  -2   3   40.34    1.21
   2  -2   3   41.53    1.07
   2  -2   3   41.81    1.17
  -2   2  -3   40.45    1.19
  -2   2  -3   40.61    1.11
   2  -2   2   33.04    1.00
   2  -2   2   34.56    0.90
   2  -2   2   34.48    0.97
   2  -2   2   35.05    0.92
  -2   2  -2   35.28    0.90
  -2   2  -2   34.37    0.91
  -2   2  -2   33.12    1.02
   2  -2   1    4.35    0.19
   2  -2   1    3.85    0.24
   2  -2   1    4.64    0.19
   2  -2   1    4.67    0.26
   2  -2   1    5.73    0.39
  -2   2  -1    4.54    0.18
  -2   2  -1    4.53    0.19
  -2   2  -1    3.13    0.36
  -2   2  -1    4.22    0.24
   2  -2   0   -0.21    0.11
   2  -2   0   -0.07    0.05
   2  -2   0    0.05    0.11
  -2   2   0   -0.26    0.14
  -2   2   0   -0.12    0.10
  -2   2   0   -0.01    0.12
  -2   2   0   -0.14    0.06
  -2   2   0   -0.15    0.13
  -2   2   1    3.20    0.27
  -2   2   1    2.86    0.23
   2  -2  -2   35.33    0.94
   2  -2  -2   34.56    0.95
  -2   2   2   32.65    0.96
  -2   2   2   35.22    0.95
  -2   2   2   32.13    0.94
  -2   2   2   34.31    0.97
   2  -2  -3   41.06    1.12
  -2   2   3   39.20    1.12
  -2   2   3   41.20    1.17
  -2   2   3   38.57    1.13
   2  -2  -4   11.24    0.53
   2  -2  -4    9.98    0.50
  -2   2   4   10.75    0.55
  -2   2   4   10.65    0.50
  -2   2   4   10.22    0.48
  -2   2   4   10.41    0.54
   2  -2  -5   40.16    1.25
   2  -2  -5   39.97    1.25
  -2   2   5   41.44    1.20
  -2   2   5   41.50    1.34
  -2   2   5   42.01    1.26
  -2   2   5   42.14    1.31
   2  -2  -6    0.92    0.31
   2  -2  -6    2.03    0.35
  -2   2   6    2.79    0.32
  -2   2   6    2.17    0.35
  -2   2   6    2.78    0.42
  -2   2   6    2.20    0.43
   2  -2  -7   13.48    0.74
   2  -2  -7   12.50    0.73
  -2   2   7   14.13    0.77
  -2   2   7   14.04    0.84
  -2   2   7   15.24    0.89
   2  -2  -8    2.37    0.45
   2  -2  -8    1.72    0.49
  -2   2   8    2.90    0.57
  -2   2   8    2.67    0.53
   2  -2  -9    3.70    0.57
   2  -2  -9    3.72    0.58
  -2   2   9    4.31    0.67
  -2   2   9    5.04    0.68
   1  -2   9   -0.20    0.47
   1  -2   9    0.66    0.47
  -1   2  -9    0.10    0.44
   1  -2   8    5.79    0.63
   1  -2   8    6.20    0.59
   1  -2   8    5.59    0.69
  -1   2  -8    5.91    0.57
  -1   2  -8    4.80    0.55
   1  -2   7   10.66    0.76
   1  -2   7   10.07    0.65
   1  -2   7   10.89    0.80
  -1   2  -7   10.30    0.70
  -1   2  -7   10.72    0.66
   1  -2   6    8.51    0.66
   1  -2   6    8.55    0.52
   1  -2   6    7.95    0.61
  -1   2  -6    9.15    0.52
  -1   2  -6    8.38    0.58
   1  -2   5   20.59    0.83
   1  -2   5   21.26    0.76
   1  -2   5   23.15    0.75
   1  -2   5   22.59    0.90
  -1   2  -5   21.71    0.77
  -1   2  -5   22.00    0.81
  -1   2  -5   22.67    0.77
   1  -2   4    1.08    0.20
   1  -2   4    0.99    0.26
   1  -2   4    1.25    0.29
   1  -2   4    1.33    0.21
  -1   2  -4    1.18    0.25
  -1   2  -4    1.24    0.22
   1  -2   3   37.71    1.03
   1  -2   3   37.17    1.11
   1  -2   3   39.28    1.01
   1  -2   3   36.54    1.09
  -1   2  -3   37.45    1.07
  -1   2  -3   37.62    1.04
   1  -2   2    4.23    0.25
   1  -2   2    4.30    0.25
   1  -2   2    3.99    0.35
   1  -2   2    3.56    0.34
  -1   2  -2    3.86    0.31
  -1   2  -2    3.98    0.27
   1  -2   1  674.56   15.58
   1  -2   1  638.12   15.50
   1  -2   1  671.30   15.41
   1  -2   1  642.89   15.41
   1  -2   1  647.17   15.50
   1  -2   1  617.88   15.65
  -1   2  -1  627.86   15.50
  -1   2  -1  634.10   15.73
  -1   2  -1  646.47   15.42
  -1   2  -1  697.50   15.44
   1  -2   0   -0.20    0.03
   1  -2   0   -0.16    0.01
   1  -2   0   -0.12    0.05
   1  -2   0   -0.12    0.06
   1  -2   0   -0.19    0.06
   1  -2   0   -0.13    0.08
  -1   2   0   -0.18    0.06
  -1   2   0   -0.17    0.07
  -1   2   0   -0.08    0.06
  -1   2   0   -0.16    0.02
  -1   2   0   -0.16    0.07
   1  -2  -1  651.30   15.39
   1  -2  -1  641.49   15.42
   1  -2  -1  649.67   15.50
   1  -2  -1  625.21   15.22
  -1   2   1  627.93   15.44
  -1   2   1  660.64   15.60
  -1   2   1  650.04   15.50
  -1   2   1  673.56   15.50
  -1   2   1  630.32   15.81
   1  -2  -2    4.63    0.31
   1  -2  -2    4.74    0.30
  -1   2   2    3.78    0.33
  -1   2   2    3.98    0.31
  -1   2   2    3.67    0.26
   1  -2  -3   36.55    1.04
   1  -2  -3   36.68    1.03
  -1   2   3   36.05    1.04
  -1   2   3   36.40    1.09
  -1   2   3   37.47    1.01
  -1   2   3   37.33    1.06
   1  -2  -4    1.22    0.25
   1  -2  -4    1.57    0.27
  -1   2   4    0.98    0.21
  -1   2   4    1.07    0.28
  -1   2   4    1.30    0.25
  -1   2   4    1.41    0.27
   1  -2  -5   21.79    0.83
   1  -2  -5   20.99    0.80
  -1   2   5   22.36    0.90
  -1   2   5   21.73    0.81
  -1   2   5   22.66    0.73
  -1   2   5   22.08    0.84
   1  -2  -6    8.24    0.58
   1  -2  -6    8.48    0.60
  -1   2   6    9.60    0.58
  -1   2   6    8.88    0.68
  -1   2   6    9.24    0.64
   1  -2  -7   10.17    0.71
   1  -2  -7   10.29    0.67
  -1   2   7   11.51    0.69
  -1   2   7   10.09    0.79
  -1   2   7   11.20    0.75
   1  -2  -8    5.90    0.62
   1  -2  -8    4.33    0.53
  -1   2   8    5.50    0.56
  -1   2   8    5.43    0.63
  -1   2   8    6.58    0.72
   1  -2  -9   -0.88    0.42
   1  -2  -9    0.27    0.40
  -1   2   9   -0.06    0.48
  -1   2   9    0.70    0.43
  -1   2   9    0.37    0.46
   0  -2   9    0.94    0.48
   0  -2   9    0.17    0.47
   0   2  -9   -0.10    0.43
   0  -2   8    0.84    0.45
   0  -2   8    0.04    0.41
   0  -2   8    0.32    0.34
   0   2  -8    0.29    0.41
   0   2  -8    0.75    0.35
   0  -2   7   17.75    0.78
   0  -2   7   15.23    0.88
   0  -2   7   15.77    0.91
   0   2  -7   15.42    0.82
   0   2  -7   15.26    0.75
   0  -2   6    2.81    0.43
   0  -2   6    3.05    0.41
   0  -2   6    3.22    0.37
   0  -2   6    2.68    0.40
   0   2  -6    3.48    0.37
   0   2  -6    2.63    0.40
   0  -2   5   88.80    2.49
   0  -2   5   92.40    2.42
   0  -2   5   96.53    2.40
   0  -2   5   93.34    2.53
   0   2  -5   93.07    2.42
   0   2  -5   91.67    2.44
   0   2  -5   95.73    2.38
   0  -2   4    1.64    0.22
   0  -2   4    1.47    0.28
   0  -2   4    1.77    0.31
   0  -2   4    1.42    0.25
   0   2  -4    1.93    0.27
   0   2  -4    1.58    0.23
   0   2  -4    1.80    0.21
   0  -2   3  205.80    5.15
   0  -2   3  209.15    5.09
   0  -2   3  219.73    5.10
   0  -2   3  212.66    5.17
   0   2  -3  215.53    5.12
   0   2  -3  208.84    5.10
   0   2  -3  217.68    5.10
   0  -2   2    0.18    0.19
   0  -2   2    0.34    0.18
   0  -2   2    0.56    0.17
   0  -2   2    0.49    0.14
   0   2  -2    0.44    0.16
   0   2  -2    0.51    0.14
   0   2  -2    0.31    0.17
   0  -2   1  159.55    3.77
   0  -2   1  158.47    3.72
   0  -2   1  154.21    3.71
   0  -2   1  151.33    3.80
   0  -2   1  154.22    3.80
   0  -2   1  157.68    3.75
   0   2  -1  153.76    3.74
   0   2  -1  159.05    3.75
   0   2  -1  151.29    3.73
   0   2  -1  168.09    3.80
   0   2  -1  150.89    3.73
   0   2  -1  150.16    3.80
   0  -2   0   -0.26    0.04
   0  -2   0   -0.24    0.03
   0  -2   0   -0.34    0.05
   0  -2   0   -0.37    0.03
   0  -2   0   -0.35    0.03
   0  -2   0   -0.21    0.05
   0  -2   0   -0.25    0.05
   0  -2   0   -0.24    0.04
   0  -2   0   -0.35    0.03
   0   2   0   -0.35    0.02
   0   2   0   -0.29    0.03
   0   2   0   -0.34    0.02
   0   2   0   -0.34    0.02
   0   2   0   -0.36    0.03
   0   2   0   -0.29    0.03
   0   2   0   -0.36    0.02
   0   2   0   -0.22    0.04
   0   2   0   -0.34    0.03
   0  -2  -1  155.86    3.79
   0  -2  -1  156.13    3.74
   0  -2  -1  158.40    3.76
   0  -2  -1  154.52    3.76
   0   2   1  157.01    3.82
   0   2   1  154.98    3.74
   0   2   1  157.56    3.80
   0   2   1  152.38    3.75
   0   2   1  156.42    3.77
   0   2   1  156.85    3.75
   0  -2  -2    0.14    0.16
   0  -2  -2    0.39    0.15
   0  -2  -2    0.41    0.14
   0   2   2   -0.05    0.17
   0   2   2    0.61    0.16
   0   2   2    0.44    0.18
   0   2   2   -0.02    0.12
   0   2   2    0.20    0.13
   0  -2  -3  211.18    5.15
   0  -2  -3  207.35    5.08
   0   2   3  214.57    5.22
   0   2   3  215.44    5.16
   0   2   3  220.38    5.09
   0   2   3  214.55    5.09
   0   2   3  214.51    5.17
   0  -2  -4    1.79    0.26
   0  -2  -4    1.43    0.17
   0  -2  -4    1.18    0.24
   0   2   4    1.52    0.29
   0   2   4    1.54    0.28
   0   2   4    1.99    0.27
   0   2   4    1.47    0.19
   0  -2  -5   94.44    2.27
   0  -2  -5   91.33    2.43
   0  -2  -5   91.18    2.43
   0   2   5   88.54    2.45
   0   2   5   91.51    2.53
   0   2   5   94.29    2.43
   0   2   5   92.32    2.30
   0  -2  -6    2.90    0.38
   0  -2  -6    2.07    0.35
   0   2   6    2.98    0.42
   0   2   6    2.62    0.41
   0   2   6    3.18    0.39
   0  -2  -7   15.18    0.77
   0  -2  -7   16.06    0.79
   0   2   7   18.24    0.82
   0   2   7   15.74    0.93
   0   2   7   15.83    0.87
   0  -2  -8    0.36    0.40
   0  -2  -8    0.51    0.37
   0   2   8    0.31    0.45
   0   2   8    0.92    0.40
   0   2   8    0.77    0.39
   0  -2  -9   -0.28    0.36
   0  -2  -9   -0.39    0.43
   0   2   9    0.59    0.47
   0   2   9    0.18    0.39
   0   2   9    0.38    0.48
  -1  -2   9    0.22    0.46
  -1  -2   9    0.45    0.46
   1   2  -9    0.40    0.45
  -1  -2   8    4.79    0.63
  -1  -2   8    5.82    0.63
   1   2  -8    5.16    0.53
   1   2  -8    4.63    0.58
  -1  -2   7   11.78    0.82
  -1  -2   7   10.71    0.66
  -1  -2   7   11.43    0.80
   1   2  -7   10.90    0.66
   1   2  -7   10.31    0.71
  -1  -2   6    8.41    0.64
  -1  -2   6    8.59    0.56
  -1  -2   6    8.68    0.64
  -1  -2   6    8.50    0.53
   1   2  -6    7.46    0.58
   1   2  -6    9.01    0.55
  -1  -2   5   22.36    0.81
  -1  -2   5   20.64    0.85
  -1  -2   5   21.22    0.77
  -1  -2   5   23.70    0.89
   1   2  -5   23.08    0.69
   1   2  -5   23.08    0.79
   1   2  -5   21.20    0.82
  -1  -2   4    1.40    0.23
  -1  -2   4    1.21    0.26
  -1  -2   4    1.45    0.27
  -1  -2   4    1.37    0.27
   1   2  -4    1.31    0.18
   1   2  -4    1.58    0.26
   1   2  -4    0.87    0.21
  -1  -2   3   37.92    1.03
  -1  -2   3   39.05    1.07
  -1  -2   3   35.92    1.08
  -1  -2   3   36.44    1.09
   1   2  -3   38.32    1.03
   1   2  -3   38.12    1.06
   1   2  -3   37.21    1.00
  -1  -2   2    3.90    0.31
  -1  -2   2    3.63    0.32
  -1  -2   2    3.82    0.24
  -1  -2   2    3.84    0.26
  -1  -2   2    4.39    0.32
   1   2  -2    4.14    0.24
   1   2  -2    4.22    0.30
   1   2  -2    4.01    0.25
  -1  -2   1  640.04   15.41
  -1  -2   1  642.52   15.56
  -1  -2   1  645.12   15.48
  -1  -2   1  673.87   15.62
  -1  -2   1  655.12   15.58
   1   2  -1  676.85   15.45
   1   2  -1  649.25   15.55
   1   2  -1  633.14   15.45
   1   2  -1  625.40   15.46
  -1  -2   0   -0.12    0.07
  -1  -2   0   -0.10    0.09
  -1  -2   0   -0.13    0.02
  -1  -2   0   -0.19    0.01
  -1  -2   0   -0.21    0.04
  -1  -2   0   -0.16    0.06
  -1  -2   0   -0.17    0.05
   1   2   0   -0.05    0.05
   1   2   0   -0.17    0.05
   1   2   0   -0.15    0.05
   1   2   0   -0.13    0.05
   1   2   0    0.05    0.04
   1   2   0   -0.05    0.07
  -1  -2  -1  656.64   15.35
  -1  -2  -1  673.77   15.61
  -1  -2  -1  635.15   15.44
   1   2   1  602.69   15.51
   1   2   1  645.06   15.45
   1   2   1  680.44   15.63
   1   2   1  649.40   15.34
   1   2   1  625.19   15.45
  -1  -2  -2    4.03    0.30
  -1  -2  -2    4.72    0.37
   1   2   2    4.33    0.27
   1   2   2    3.85    0.27
   1   2   2    4.30    0.32
   1   2   2    3.40    0.15
   1   2   2    3.51    0.29
  -1  -2  -3   37.85    0.92
  -1  -2  -3   36.57    1.03
  -1  -2  -3   38.11    1.05
   1   2   3   37.33    1.11
   1   2   3   36.53    0.93
   1   2   3   36.13    1.04
   1   2   3   36.17    1.04
  -1  -2  -4    1.64    0.26
  -1  -2  -4    1.13    0.20
   1   2   4    1.05    0.25
   1   2   4    1.48    0.26
   1   2   4    1.32    0.15
   1   2   4    1.07    0.29
  -1  -2  -5   22.81    0.82
  -1  -2  -5   22.47    0.73
   1   2   5   21.57    0.83
   1   2   5   23.01    0.93
   1   2   5   22.44    0.65
   1   2   5   22.71    0.82
  -1  -2  -6    8.10    0.54
  -1  -2  -6    7.71    0.57
   1   2   6    8.28    0.59
   1   2   6    9.40    0.57
   1   2   6    7.82    0.62
  -1  -2  -7   10.82    0.69
  -1  -2  -7   10.29    0.71
   1   2   7   11.34    0.71
   1   2   7   11.05    0.77
   1   2   7   11.96    0.85
  -1  -2  -8    5.09    0.59
  -1  -2  -8    5.41    0.57
   1   2   8    5.90    0.60
   1   2   8    5.72    0.60
   1   2   8    6.61    0.71
  -1  -2  -9    0.40    0.42
  -1  -2  -9   -0.47    0.43
   1   2   9    0.26    0.51
   1   2   9    0.44    0.42
   1   2   9    0.72    0.46
  -2  -2   9    4.22    0.63
  -2  -2   9    5.15    0.70
   2   2  -9    4.02    0.60
  -2  -2   8    2.03    0.49
  -2  -2   8    2.70    0.53
   2   2  -8    1.55    0.46
   2   2  -8    2.63    0.44
  -2  -2   7   13.82    0.80
  -2  -2   7   14.44    0.84
   2   2  -7   14.01    0.72
   2   2  -7   12.84    0.78
  -2  -2   6    2.08    0.41
  -2  -2   6    2.46    0.40
  -2  -2   6    2.70    0.40
  -2  -2   6    2.44    0.35
   2   2  -6    2.14    0.33
   2   2  -6    1.67    0.34
  -2  -2   5   43.42    1.13
  -2  -2   5   40.46    1.31
  -2  -2   5   43.58    1.29
  -2  -2   5   43.07    1.26
  -2  -2   5   41.35    1.33
   2   2  -5   44.50    1.12
   2   2  -5   41.57    1.25
   2   2  -5   40.11    1.26
  -2  -2   4   10.17    0.52
  -2  -2   4   10.76    0.55
  -2  -2   4   11.03    0.40
  -2  -2   4   10.73    0.49
   2   2  -4   10.86    0.50
   2   2  -4   11.28    0.40
   2   2  -4   11.18    0.49
  -2  -2   3   43.39    1.19
  -2  -2   3   42.11    1.08
  -2  -2   3   39.08    1.16
  -2  -2   3   39.03    1.16
   2   2  -3   39.98    1.14
   2   2  -3   41.73    1.08
   2   2  -3   42.11    1.13
  -2  -2   2   35.09    0.93
  -2  -2   2   34.63    0.98
  -2  -2   2   34.30    0.95
  -2  -2   2   35.20    1.00
   2   2  -2   33.67    0.94
   2   2  -2   35.01    0.92
   2   2  -2   34.82    0.94
  -2  -2   1    4.40    0.22
  -2  -2   1    4.83    0.28
  -2  -2   1    3.91    0.26
  -2  -2   1    4.39    0.30
  -2  -2   1    5.19    0.35
   2   2  -1    4.30    0.26
   2   2  -1    4.96    0.25
   2   2  -1    4.78    0.31
   2   2  -1    4.19    0.21
  -2  -2   0   -0.10    0.13
  -2  -2   0   -0.08    0.06
  -2  -2   0   -0.11    0.09
  -2  -2   0   -0.28    0.15
   2   2   0   -0.15    0.06
   2   2   0    0.15    0.16
   2   2   0   -0.20    0.12
   2   2   0   -0.11    0.09
   2   2   0    0.14    0.09
  -2  -2  -1    6.27    0.39
  -2  -2  -1    4.26    0.21
  -2  -2  -1    5.89    0.22
   2   2   1    4.74    0.25
   2   2   1    5.70    0.22
   2   2   1    4.40    0.26
   2   2   1    3.68    0.21
  -2  -2  -2   34.39    0.95
  -2  -2  -2   35.80    1.04
   2   2   2   34.10    0.92
   2   2   2   35.09    0.97
   2   2   2   34.35    0.94
   2   2   2   34.90    1.01
  -2  -2  -3   38.94    1.11
  -2  -2  -3   40.20    1.16
   2   2   3   40.93    1.13
   2   2   3   40.82    1.20
   2   2   3   39.79    1.11
  -2  -2  -4   11.06    0.50
  -2  -2  -4   10.80    0.51
   2   2   4   10.61    0.51
   2   2   4   10.49    0.50
   2   2   4   11.10    0.60
  -2  -2  -5   41.62    1.23
  -2  -2  -5   40.85    1.26
   2   2   5   40.58    1.27
   2   2   5   41.20    1.38
   2   2   5   43.91    1.09
   2   2   5   43.75    1.28
  -2  -2  -6    2.10    0.34
   2   2   6    3.03    0.39
   2   2   6    2.39    0.38
   2   2   6    2.63    0.49
  -2  -2  -7   14.82    0.75
  -2  -2  -7   13.43    0.76
   2   2   7   13.79    0.90
   2   2   7   13.83    0.79
   2   2   7   13.75    0.75
  -2  -2  -8    2.13    0.45
  -2  -2  -8    2.37    0.44
   2   2   8    2.71    0.49
   2   2   8    2.48    0.46
   2   2   8    2.05    0.52
  -2  -2  -9    4.47    0.58
  -2  -2  -9    5.18    0.63
   2   2   9    4.90    0.60
   2   2   9    4.74    0.72
   2   2   9    4.87    0.63
  -3  -2   9    0.91    0.50
  -3  -2   9    0.85    0.48
   3   2  -9   -0.48    0.42
  -3  -2   8    3.94    0.59
  -3  -2   8    4.23    0.58
   3   2  -8    3.37    0.51
   3   2  -8    3.95    0.50
  -3  -2   7    2.82    0.49
  -3  -2   7    2.37    0.46
   3   2  -7    2.42    0.40
   3   2  -7    2.21    0.45
  -3  -2   6   16.49    0.78
  -3  -2   6   16.05    0.82
  -3  -2   6   15.26    0.78
   3   2  -6   15.35    0.70
   3   2  -6   15.16    0.76
  -3  -2   5   44.80    1.43
  -3  -2   5   46.27    1.42
  -3  -2   5   48.34    1.42
   3   2  -5   45.26    1.35
   3   2  -5   45.56    1.37
  -3  -2   4    5.35    0.28
  -3  -2   4    4.95    0.48
  -3  -2   4    4.79    0.41
   3   2  -4    5.20    0.41
   3   2  -4    5.02    0.39
  -3  -2   3   99.97    2.62
  -3  -2   3  106.24    2.56
  -3  -2   3  106.54    2.67
  -3  -2   3  105.38    2.66
   3   2  -3  103.19    2.60
   3   2  -3  104.33    2.61
  -3  -2   2   14.82    0.50
  -3  -2   2   15.33    0.60
  -3  -2   2   14.61    0.53
  -3  -2   2   15.42    0.51
   3   2  -2   15.08    0.53
   3   2  -2   15.44    0.52
  -3  -2   1  219.50    5.20
  -3  -2   1  214.94    5.21
  -3  -2   1  221.60    5.21
  -3  -2   1  213.87    5.14
   3   2  -1  211.43    5.23
   3   2  -1  220.50    5.16
   3   2  -1  213.84    5.14
  -3  -2   0   63.87    1.58
  -3  -2   0   61.31    1.49
   3   2   0   59.92    1.52
   3   2   0   62.71    1.54
   3   2   0   61.37    1.50
   3   2   0   61.88    1.56
  -3  -2  -1  228.83    5.31
  -3  -2  -1  215.90    5.27
  -3  -2  -1  214.62    5.17
   3   2   1  216.99    5.22
   3   2   1  222.48    5.24
   3   2   1  222.44    5.21
   3   2   1  213.03    5.23
   3   2   1  214.57    5.18
  -3  -2  -2   16.11    0.66
  -3  -2  -2   15.33    0.51
  -3  -2  -2   14.79    0.41
   3   2   2   15.33    0.42
   3   2   2   14.67    0.57
   3   2   2   15.18    0.51
   3   2   2   14.92    0.49
   3   2   2   15.94    0.56
  -3  -2  -3  104.89    2.59
  -3  -2  -3  102.47    2.67
   3   2   3  100.03    2.67
   3   2   3  105.15    2.58
   3   2   3  102.15    2.57
   3   2   3  106.03    2.62
  -3  -2  -4    4.89    0.38
  -3  -2  -4    4.84    0.43
   3   2   4    4.86    0.44
   3   2   4    4.97    0.39
   3   2   4    5.56    0.37
  -3  -2  -5   45.38    1.35
  -3  -2  -5   46.89    1.39
   3   2   5   45.25    1.37
   3   2   5   47.46    1.39
   3   2   5   45.40    1.49
  -3  -2  -6   13.55    0.71
   3   2   6   16.24    0.76
   3   2   6   16.15    0.77
   3   2   6   16.93    0.90
  -3  -2  -7    2.25    0.40
  -3  -2  -7    2.24    0.41
   3   2   7    2.23    0.41
   3   2   7    2.34    0.43
   3   2   7    2.06    0.49
  -3  -2  -8    3.82    0.51
  -3  -2  -8    3.40    0.51
   3   2   8    4.29    0.55
   3   2   8    3.94    0.51
   3   2   8    4.57    0.69
  -3  -2  -9   -0.13    0.46
  -3  -2  -9    0.66    0.41
   3   2   9    0.86    0.55
   3   2   9    0.29    0.42
   3   2   9    0.58    0.42
  -4  -2   8    0.25    0.39
  -4  -2   8    1.12    0.42
   4   2  -8    0.45    0.38
   4   2  -8    0.45    0.42
  -4  -2   7   42.28    1.51
  -4  -2   7   41.92    1.48
   4   2  -7   40.56    1.42
   4   2  -7   39.94    1.36
  -4  -2   6   11.57    0.74
  -4  -2   6   11.90    0.72
  -4  -2   6   11.48    0.69
   4   2  -6   11.19    0.69
   4   2  -6   11.55    0.63
  -4  -2   5   15.00    0.76
  -4  -2   5   14.98    0.70
  -4  -2   5   15.27    0.70
   4   2  -5   14.90    0.65
   4   2  -5   15.21    0.69
  -4  -2   4    1.98    0.34
  -4  -2   4    1.95    0.28
  -4  -2   4    1.88    0.31
  -4  -2   4    1.88    0.24
   4   2  -4    2.04    0.28
   4   2  -4    2.19    0.32
  -4  -2   3   10.85    0.45
  -4  -2   3   10.25    0.51
  -4  -2   3   11.66    0.60
  -4  -2   3   10.56    0.48
   4   2  -3   11.32    0.49
   4   2  -3   10.93    0.51
  -4  -2   2    8.07    0.49
  -4  -2   2    7.38    0.40
  -4  -2   2    8.04    0.41
  -4  -2   2    7.36    0.36
   4   2  -2    8.51    0.39
   4   2  -2    7.73    0.39
  -4  -2   1    0.65    0.16
  -4  -2   1    0.12    0.24
  -4  -2   1    0.46    0.23
  -4  -2   1    0.31    0.16
   4   2  -1    0.69    0.15
   4   2  -1    0.47    0.17
   4   2  -1    0.90    0.21
  -4  -2   0    0.01    0.22
  -4  -2   0   -0.14    0.11
  -4  -2   0   -0.15    0.26
   4   2   0   -0.30    0.18
   4   2   0   -0.32    0.13
   4   2   0   -0.29    0.14
   4   2   0    0.09    0.17
  -4  -2  -1    0.78    0.18
  -4  -2  -1    1.00    0.32
  -4  -2  -1    0.50    0.11
   4   2   1    0.45    0.23
   4   2   1    0.27    0.18
   4   2   1    0.42    0.11
   4   2   1    0.56    0.11
   4   2   1    0.55    0.15
  -4  -2  -2    7.82    0.29
  -4  -2  -2    7.83    0.36
  -4  -2  -2    7.94    0.56
   4   2   2    7.44    0.34
   4   2   2    7.83    0.36
   4   2   2    7.56    0.41
   4   2   2    7.21    0.45
  -4  -2  -3    9.86    0.45
  -4  -2  -3   10.86    0.64
   4   2   3   10.75    0.57
   4   2   3   10.29    0.45
   4   2   3   10.95    0.50
   4   2   3   11.25    0.46
  -4  -2  -4    2.05    0.34
  -4  -2  -4    1.62    0.25
   4   2   4    1.83    0.33
   4   2   4    2.43    0.28
   4   2   4    1.69    0.27
  -4  -2  -5   16.01    0.73
  -4  -2  -5   14.70    0.65
   4   2   5   14.77    0.66
   4   2   5   15.95    0.69
   4   2   5   15.11    0.78
  -4  -2  -6   12.19    0.66
  -4  -2  -6   12.62    0.66
   4   2   6   10.75    0.67
   4   2   6   11.12    0.65
   4   2   6   11.95    0.81
  -4  -2  -7   41.75    1.39
   4   2   7   42.90    1.42
   4   2   7   40.65    1.41
   4   2   7   43.40    1.61
  -4  -2  -8    0.68    0.36
  -4  -2  -8    0.63    0.42
   4   2   8    1.12    0.41
   4   2   8    0.95    0.53
   4   2   8    0.90    0.40
  -5  -2   8    8.40    0.83
  -5  -2   8    8.04    0.77
   5   2  -8    7.25    0.66
   5   2  -8    8.42    0.69
  -5  -2   7    5.82    0.62
  -5  -2   7    4.57    0.58
  -5  -2   7    3.84    0.51
   5   2  -7    3.38    0.49
   5   2  -7    3.99    0.48
  -5  -2   6    9.59    0.63
  -5  -2   6    9.92    0.71
  -5  -2   6    9.52    0.66
   5   2  -6    8.61    0.59
   5   2  -6    8.62    0.60
  -5  -2   5   35.33    1.23
  -5  -2   5   37.58    1.21
  -5  -2   5   36.21    1.24
   5   2  -5   35.01    1.15
   5   2  -5   37.15    1.17
  -5  -2   4    5.28    0.52
  -5  -2   4    4.58    0.41
  -5  -2   4    4.86    0.34
  -5  -2   4    5.10    0.42
   5   2  -4    5.11    0.41
   5   2  -4    4.68    0.40
  -5  -2   3   63.91    1.75
  -5  -2   3   66.82    1.71
  -5  -2   3   65.73    1.82
  -5  -2   3   63.28    1.72
   5   2  -3   63.35    1.71
   5   2  -3   64.33    1.73
  -5  -2   2   24.70    0.76
  -5  -2   2   26.63    0.84
  -5  -2   2   25.10    0.78
  -5  -2   2   25.87    0.89
   5   2  -2   23.82    0.76
   5   2  -2   24.19    0.75
   5   2  -2   24.54    0.79
  -5  -2   1    6.32    0.45
  -5  -2   1    6.00    0.46
  -5  -2   1    5.81    0.32
   5   2  -1    6.18    0.33
   5   2  -1    6.32    0.39
   5   2  -1    5.99    0.32
  -5  -2   0  258.86    6.12
  -5  -2   0  249.61    5.95
  -5  -2   0  249.15    6.01
   5   2   0  243.88    5.94
   5   2   0  248.85    5.99
   5   2   0  251.85    5.98
  -5  -2  -1    5.92    0.34
  -5  -2  -1    6.12    0.57
   5   2   1    6.17    0.25
   5   2   1    5.95    0.30
   5   2   1    6.17    0.36
   5   2   1    6.54    0.43
  -5  -2  -2   24.59    0.69
  -5  -2  -2   24.23    0.97
   5   2   2   23.62    0.85
   5   2   2   25.51    0.70
   5   2   2   23.77    0.73
   5   2   2   24.52    0.80
  -5  -2  -3   65.56    1.90
  -5  -2  -3   63.56    1.57
  -5  -2  -3   64.16    1.69
   5   2   3   65.75    1.68
   5   2   3   60.79    1.79
   5   2   3   64.59    1.66
   5   2   3   64.96    1.74
  -5  -2  -4    4.76    0.55
  -5  -2  -4    4.65    0.38
   5   2   4    4.51    0.48
   5   2   4    4.36    0.37
   5   2   4    4.81    0.37
   5   2   4    4.30    0.41
  -5  -2  -5   36.89    1.15
  -5  -2  -5   36.97    1.28
   5   2   5   35.28    1.30
   5   2   5   36.95    1.14
   5   2   5   37.15    1.19
  -5  -2  -6    9.21    0.59
  -5  -2  -6   10.21    0.67
   5   2   6    8.79    0.76
   5   2   6    8.70    0.58
   5   2   6    8.53    0.60
  -5  -2  -7    4.05    0.47
   5   2   7    4.22    0.50
   5   2   7    3.77    0.47
   5   2   7    3.95    0.61
  -5  -2  -8    7.12    0.64
   5   2   8    7.98    0.83
   5   2   8    8.56    0.69
   5   2   8    7.45    0.67
  -6  -2   8    0.88    0.42
  -6  -2   8    1.15    0.49
   6   2  -8    0.84    0.43
   6   2  -8    0.79    0.42
  -6  -2   7    8.65    0.73
  -6  -2   7    8.44    0.78
  -6  -2   7    8.32    0.68
   6   2  -7    8.27    0.72
   6   2  -7    7.39    0.67
  -6  -2   6    1.10    0.41
  -6  -2   6    0.88    0.35
  -6  -2   6    1.29    0.43
   6   2  -6    0.72    0.33
   6   2  -6    0.63    0.38
  -6  -2   5   55.92    1.69
  -6  -2   5   54.48    1.70
  -6  -2   5   54.34    1.62
   6   2  -5   51.98    1.61
   6   2  -5   55.59    1.61
  -6  -2   4   15.24    0.64
  -6  -2   4   15.19    0.77
  -6  -2   4   14.98    0.62
  -6  -2   4   15.48    0.67
   6   2  -4   13.57    0.64
   6   2  -4   15.61    0.64
  -6  -2   3  103.11    2.53
  -6  -2   3   93.97    2.49
  -6  -2   3   96.19    2.52
  -6  -2   3   94.74    2.60
   6   2  -3   98.33    2.49
   6   2  -3   97.97    2.49
   6   2  -3   95.49    2.51
  -6  -2   2    3.06    0.32
  -6  -2   2    2.84    0.39
  -6  -2   2    2.87    0.36
  -6  -2   2    2.52    0.28
   6   2  -2    2.36    0.25
   6   2  -2    2.99    0.29
   6   2  -2    3.26    0.31
  -6  -2   1    5.92    0.48
  -6  -2   1    5.71    0.32
  -6  -2   1    6.97    0.52
   6   2  -1    5.87    0.38
   6   2  -1    5.57    0.34
   6   2  -1    5.71    0.33
  -6  -2   0    0.57    0.14
  -6  -2   0    0.56    0.32
  -6  -2   0    0.29    0.24
   6   2   0    0.84    0.26
   6   2   0    0.72    0.21
   6   2   0    0.81    0.17
  -6  -2  -1    5.80    0.62
  -6  -2  -1    5.43    0.35
   6   2   1    6.65    0.45
   6   2   1    6.09    0.41
   6   2   1    5.50    0.30
   6   2   1    5.95    0.26
  -6  -2  -2    2.86    0.48
  -6  -2  -2    2.75    0.26
   6   2   2    2.45    0.35
   6   2   2    2.94    0.27
   6   2   2    2.75    0.24
   6   2   2    3.10    0.32
  -6  -2  -3   97.98    2.37
  -6  -2  -3  100.08    2.47
  -6  -2  -3   95.48    2.69
   6   2   3   92.66    2.58
   6   2   3   98.18    2.45
   6   2   3   97.60    2.42
   6   2   3   97.28    2.53
  -6  -2  -4   15.36    0.62
  -6  -2  -4   15.75    0.83
   6   2   4   15.21    0.61
   6   2   4   15.80    0.44
   6   2   4   14.85    0.73
   6   2   4   15.09    0.67
   6   2   4   15.90    0.60
  -6  -2  -5   53.69    1.72
  -6  -2  -5   54.87    1.55
   6   2   5   55.79    1.61
   6   2   5   50.47    1.71
   6   2   5   53.65    1.53
  -6  -2  -6    0.58    0.30
  -6  -2  -6    2.13    0.42
   6   2   6    1.04    0.43
   6   2   6    0.74    0.34
   6   2   6    0.91    0.30
  -6  -2  -7    6.15    0.55
   6   2   7    8.49    0.63
   6   2   7    7.66    0.66
   6   2   7    7.76    0.82
  -6  -2  -8    0.51    0.39
   6   2   8    1.54    0.46
   6   2   8    1.36    0.55
  -7  -2   8    3.14    0.57
  -7  -2   8    2.65    0.52
   7   2  -8    2.56    0.50
   7   2  -8    2.50    0.48
  -7  -2   7    0.54    0.38
  -7  -2   7    2.15    0.44
  -7  -2   7    0.92    0.44
   7   2  -7    0.98    0.38
   7   2  -7    0.02    0.37
  -7  -2   6    0.96    0.41
  -7  -2   6    1.62    0.44
  -7  -2   6    0.60    0.34
   7   2  -6    1.07    0.39
   7   2  -6    1.15    0.35
  -7  -2   5    0.99    0.41
  -7  -2   5    1.05    0.32
  -7  -2   5    1.09    0.35
   7   2  -5    1.20    0.32
   7   2  -5    1.38    0.36
  -7  -2   4    0.56    0.34
  -7  -2   4   -0.09    0.28
  -7  -2   4    1.10    0.31
  -7  -2   4    0.62    0.24
   7   2  -4    0.31    0.26
   7   2  -4    0.27    0.24
  -7  -2   3   31.18    1.00
  -7  -2   3   31.21    1.05
  -7  -2   3   29.74    1.10
  -7  -2   3   31.09    0.97
   7   2  -3   30.94    0.97
   7   2  -3   32.31    1.01
   7   2  -3   29.54    0.94
  -7  -2   2   12.56    0.53
  -7  -2   2   12.34    0.52
  -7  -2   2   14.12    0.70
  -7  -2   2   12.73    0.68
   7   2  -2   12.94    0.52
   7   2  -2   13.62    0.60
   7   2  -2   13.58    0.53
  -7  -2   1  138.50    3.43
  -7  -2   1  144.15    3.64
  -7  -2   1  135.60    3.55
   7   2  -1  142.82    3.51
   7   2  -1  142.70    3.47
   7   2  -1  137.74    3.42
  -7  -2   0   32.46    1.02
  -7  -2   0   32.53    0.89
  -7  -2   0   34.56    1.22
   7   2   0   32.75    1.01
   7   2   0   30.56    0.90
   7   2   0   33.36    1.00
  -7  -2  -1  142.15    3.67
  -7  -2  -1  134.63    3.44
  -7  -2  -1  141.47    3.34
   7   2   1  135.86    3.38
   7   2   1  139.93    3.50
   7   2   1  137.65    3.47
   7   2   1  140.98    3.34
  -7  -2  -2   12.78    0.51
  -7  -2  -2   13.07    0.84
   7   2   2   12.42    0.49
   7   2   2   14.69    0.47
   7   2   2   12.87    0.60
   7   2   2   13.26    0.67
  -7  -2  -3   31.88    0.88
  -7  -2  -3   32.00    0.95
  -7  -2  -3   30.44    1.23
   7   2   3   30.19    0.93
   7   2   3   30.08    1.07
   7   2   3   31.35    0.91
   7   2   3   30.34    1.01
  -7  -2  -4    0.73    0.23
  -7  -2  -4    0.35    0.15
  -7  -2  -4    0.30    0.39
   7   2   4    0.53    0.26
   7   2   4    0.48    0.22
   7   2   4    0.68    0.34
   7   2   4    0.62    0.24
  -7  -2  -5    1.25    0.30
  -7  -2  -5    1.49    0.45
   7   2   5    1.31    0.29
   7   2   5    1.06    0.40
   7   2   5    1.53    0.35
  -7  -2  -6    0.47    0.30
  -7  -2  -6    2.38    0.45
   7   2   6    0.62    0.42
   7   2   6    1.44    0.39
   7   2   6    0.95    0.30
  -7  -2  -7    0.69    0.35
   7   2   7    0.89    0.40
   7   2   7    0.91    0.49
  -7  -2  -8    1.72    0.44
   7   2   8    2.99    0.61
   7   2   8    2.89    0.52
  -8  -2   8    2.02    0.56
  -8  -2   8    1.21    0.47
   8   2  -8    1.37    0.46
   8   2  -8    1.86    0.50
  -8  -2   7   -0.05    0.42
  -8  -2   7    0.12    0.37
  -8  -2   7    1.83    0.45
   8   2  -7   -0.02    0.36
   8   2  -7    0.44    0.39
  -8  -2   6    2.25    0.48
  -8  -2   6    1.01    0.40
  -8  -2   6    1.35    0.37
   8   2  -6    0.94    0.35
   8   2  -6    1.39    0.37
  -8  -2   5   25.19    0.96
  -8  -2   5   22.88    1.07
  -8  -2   5   24.83    1.01
   8   2  -5   22.95    0.95
   8   2  -5   24.50    0.95
   8   2  -5   23.99    0.94
  -8  -2   4    5.52    0.46
  -8  -2   4    4.60    0.55
  -8  -2   4    5.18    0.55
  -8  -2   4    5.09    0.50
   8   2  -4    5.78    0.46
   8   2  -4    5.74    0.47
   8   2  -4    5.59    0.50
  -8  -2   3  149.66    3.75
  -8  -2   3  137.67    3.76
  -8  -2   3  148.49    3.68
  -8  -2   3  142.23    3.64
   8   2  -3  147.11    3.65
   8   2  -3  144.79    3.69
   8   2  -3  146.48    3.63
  -8  -2   2    8.27    0.59
  -8  -2   2    9.01    0.45
  -8  -2   2    9.03    0.63
   8   2  -2    9.31    0.53
   8   2  -2    8.10    0.45
   8   2  -2    8.84    0.46
  -8  -2   1   72.84    1.91
  -8  -2   1   76.00    2.17
  -8  -2   1   72.09    2.05
   8   2  -1   77.46    1.97
   8   2  -1   76.40    2.02
   8   2  -1   72.66    1.91
  -8  -2   0    0.49    0.42
  -8  -2   0    0.17    0.14
  -8  -2   0   -0.30    0.25
   8   2   0    0.24    0.17
   8   2   0   -0.01    0.28
   8   2   0    0.28    0.24
  -8  -2  -1   71.25    1.97
  -8  -2  -1   75.66    2.24
  -8  -2  -1   74.46    1.85
   8   2   1   76.35    1.85
   8   2   1   72.13    1.89
   8   2   1   73.65    2.01
   8   2   1   77.47    2.05
  -8  -2  -2    7.79    0.42
  -8  -2  -2    9.62    0.80
   8   2   2    8.68    0.37
   8   2   2    8.89    0.60
   8   2   2    7.59    0.51
   8   2   2    8.48    0.41
  -8  -2  -3  147.22    3.61
  -8  -2  -3  142.98    3.96
  -8  -2  -3  147.87    3.65
   8   2   3  151.47    3.76
   8   2   3  145.33    3.82
   8   2   3  149.05    3.60
   8   2   3  146.78    3.64
  -8  -2  -4    6.32    0.44
  -8  -2  -4    6.33    0.71
   8   2   4    6.18    0.42
   8   2   4    5.49    0.61
   8   2   4    6.52    0.52
   8   2   4    6.00    0.43
  -8  -2  -5   23.02    0.86
  -8  -2  -5   23.23    1.16
   8   2   5   23.40    1.09
   8   2   5   23.32    0.84
   8   2   5   24.71    0.96
  -8  -2  -6    3.00    0.54
  -8  -2  -6    0.66    0.32
   8   2   6    1.32    0.48
   8   2   6    1.26    0.40
  -8  -2  -7   -0.38    0.31
   8   2   7    0.44    0.37
   8   2   7    0.32    0.45
  -8  -2  -8    0.77    0.41
   8   2   8    1.70    0.49
   8   2   8    2.03    0.60
   9   2  -8    2.20    0.51
  -9  -2   7    1.09    0.49
  -9  -2   7    1.34    0.44
   9   2  -7    1.36    0.44
   9   2  -7    1.02    0.41
   9   2  -7    0.54    0.40
  -9  -2   6    9.18    0.75
  -9  -2   6    8.96    0.68
  -9  -2   6    8.90    0.77
   9   2  -6    8.38    0.68
   9   2  -6    9.46    0.68
   9   2  -6    8.55    0.69
  -9  -2   5    6.01    0.64
  -9  -2   5    5.08    0.50
  -9  -2   5    4.64    0.50
   9   2  -5    4.54    0.46
   9   2  -5    5.47    0.50
   9   2  -5    4.04    0.47
  -9  -2   4    0.48    0.38
  -9  -2   4    0.75    0.27
  -9  -2   4    0.06    0.39
  -9  -2   4    0.62    0.32
   9   2  -4    0.32    0.32
   9   2  -4    0.45    0.26
   9   2  -4    0.29    0.26
  -9  -2   3   22.26    0.99
  -9  -2   3   21.74    0.80
  -9  -2   3   22.32    0.83
  -9  -2   3   20.36    0.94
   9   2  -3   23.21    0.82
   9   2  -3   22.37    0.79
   9   2  -3   21.05    0.86
  -9  -2   2   30.91    1.17
  -9  -2   2   30.11    0.95
  -9  -2   2   30.67    1.11
   9   2  -2   27.44    1.00
   9   2  -2   30.18    0.97
   9   2  -2   30.45    0.93
  -9  -2   1   52.61    1.60
  -9  -2   1   54.40    1.46
  -9  -2   1   56.88    1.77
   9   2  -1   50.08    1.56
   9   2  -1   54.37    1.45
   9   2  -1   55.43    1.52
  -9  -2   0   42.75    1.51
  -9  -2   0   41.84    1.14
  -9  -2   0   40.46    1.29
   9   2   0   41.35    1.16
   9   2   0   42.97    1.30
   9   2   0   43.82    1.29
  -9  -2  -1   51.02    1.50
  -9  -2  -1   51.06    1.74
  -9  -2  -1   53.91    1.37
   9   2   1   53.96    1.41
   9   2   1   54.21    1.60
   9   2   1   53.62    1.37
   9   2   1   51.92    1.53
  -9  -2  -2   30.49    0.97
  -9  -2  -2   31.71    1.29
   9   2   2   32.23    0.88
   9   2   2   29.89    0.92
   9   2   2   30.05    1.12
   9   2   2   31.76    1.06
  -9  -2  -3   23.96    0.78
  -9  -2  -3   22.18    0.76
  -9  -2  -3   23.72    1.11
   9   2   3   22.37    0.77
   9   2   3   22.80    0.74
   9   2   3   22.95    0.90
   9   2   3   23.03    0.99
  -9  -2  -4    0.34    0.47
  -9  -2  -4    0.64    0.24
   9   2   4    0.54    0.36
   9   2   4    0.67    0.31
   9   2   4    0.76    0.26
   9   2   4    0.80    0.25
  -9  -2  -5    5.22    0.44
  -9  -2  -5    7.00    0.81
   9   2   5    4.68    0.49
   9   2   5    5.01    0.46
   9   2   5    6.21    0.66
  -9  -2  -6    9.33    0.62
   9   2   6    9.23    0.85
   9   2   6    9.27    0.71
  -9  -2  -7    1.21    0.38
   9   2   7    1.36    0.53
   9   2   7    1.43    0.44
  -9  -2  -8    1.37    0.43
 -10  -2   7    4.52    0.62
  10   2  -7    5.50    0.60
  10   2  -7    4.49    0.58
 -10  -2   6    1.71    0.41
 -10  -2   6    2.09    0.50
 -10  -2   6    1.25    0.44
  10   2  -6    1.79    0.42
  10   2  -6    0.70    0.36
  10   2  -6    1.89    0.46
 -10  -2   5    6.45    0.63
 -10  -2   5    6.75    0.73
 -10  -2   5    5.39    0.54
  10   2  -5    4.86    0.54
  10   2  -5    4.94    0.49
  10   2  -5    5.10    0.54
 -10  -2   4    8.54    0.75
 -10  -2   4    8.82    0.61
 -10  -2   4    8.19    0.56
 -10  -2   4    7.26    0.76
  10   2  -4    8.65    0.57
  10   2  -4    8.52    0.56
  10   2  -4    8.38    0.65
 -10  -2   3    5.11    0.61
 -10  -2   3    4.88    0.46
 -10  -2   3    4.82    0.53
  10   2  -3    5.46    0.51
  10   2  -3    4.84    0.44
  10   2  -3    5.17    0.42
 -10  -2   2    8.24    0.47
 -10  -2   2    7.97    0.78
 -10  -2   2    7.74    0.63
  10   2  -2    8.12    0.50
  10   2  -2    7.87    0.45
  10   2  -2    6.47    0.57
 -10  -2   1    0.57    0.33
 -10  -2   1    0.64    0.20
 -10  -2   1    0.60    0.48
  10   2  -1    1.00    0.31
  10   2  -1    0.82    0.26
  10   2  -1    0.82    0.21
 -10  -2   0    2.05    0.49
 -10  -2   0    2.44    0.24
 -10  -2   0    2.46    0.37
  10   2   0    2.31    0.25
  10   2   0    2.09    0.34
  10   2   0    2.31    0.38
 -10  -2  -1    0.66    0.17
 -10  -2  -1    0.95    0.27
 -10  -2  -1    1.20    0.53
  10   2   1    0.76    0.20
  10   2   1    0.73    0.17
  10   2   1    0.43    0.27
  10   2   1    0.54    0.36
 -10  -2  -2    6.93    0.46
 -10  -2  -2    7.75    0.86
  10   2   2    7.31    0.40
  10   2   2    8.03    0.56
  10   2   2    6.83    0.67
  10   2   2    7.97    0.38
 -10  -2  -3    4.52    0.38
 -10  -2  -3    5.63    0.72
  10   2   3    4.15    0.51
  10   2   3    5.52    0.50
  10   2   3    4.25    0.39
  10   2   3    4.79    0.39
 -10  -2  -4    8.86    0.51
 -10  -2  -4    7.87    0.87
  10   2   4    8.53    0.52
  10   2   4    8.75    0.76
  10   2   4    9.24    0.64
 -10  -2  -5    5.53    0.48
 -10  -2  -5    8.56    0.90
  10   2   5    6.67    0.61
  10   2   5    5.71    0.68
  10   2   5    5.81    0.51
 -10  -2  -6    3.80    0.67
 -10  -2  -6    1.71    0.36
  10   2   6    1.67    0.44
  10   2   6    1.93    0.54
 -10  -2  -7    3.53    0.47
  10   2   7    4.24    0.68
  10   2   7    4.83    0.59
 -11  -2   7    6.07    0.71
  11   2  -7    4.15    0.56
  11   2  -7    3.92    0.60
 -11  -2   6    5.47    0.63
 -11  -2   6    6.20    0.63
 -11  -2   6    7.80    0.82
  11   2  -6    6.17    0.58
  11   2  -6    5.39    0.71
  11   2  -6    4.79    0.59
 -11  -2   5   37.06    1.28
 -11  -2   5   35.03    1.32
 -11  -2   5   36.00    1.46
  11   2  -5   34.85    1.26
  11   2  -5   34.62    1.33
  11   2  -5   37.31    1.27
 -11  -2   4    5.59    0.52
 -11  -2   4    4.94    0.49
 -11  -2   4    5.86    0.64
  11   2  -4    4.65    0.45
  11   2  -4    5.06    0.51
  11   2  -4    4.33    0.52
 -11  -2   3   31.88    1.09
 -11  -2   3   32.96    1.33
 -11  -2   3   30.82    1.26
  11   2  -3   32.30    1.11
  11   2  -3   32.13    1.06
  11   2  -3   31.95    1.19
 -11  -2   2   12.14    0.59
 -11  -2   2   11.22    0.90
 -11  -2   2   12.23    0.78
  11   2  -2   12.57    0.62
  11   2  -2   11.97    0.68
  11   2  -2   13.01    0.57
 -11  -2   1    1.80    0.26
 -11  -2   1    1.72    0.53
 -11  -2   1    2.00    0.40
  11   2  -1    1.70    0.33
  11   2  -1    1.62    0.39
  11   2  -1    1.69    0.26
 -11  -2   0   30.15    0.90
 -11  -2   0   30.16    1.09
 -11  -2   0   28.88    1.29
  11   2   0   30.69    0.93
  11   2   0   29.84    1.07
  11   2   0   31.13    1.10
 -11  -2  -1    1.90    0.22
 -11  -2  -1    2.00    0.34
 -11  -2  -1    1.91    0.59
  11   2   1    2.21    0.26
  11   2   1    1.82    0.22
  11   2   1    1.87    0.43
  11   2   1    2.34    0.40
 -11  -2  -2   12.44    0.62
 -11  -2  -2   12.89    0.96
  11   2   2   12.27    0.54
  11   2   2   12.88    0.71
  11   2   2   12.19    0.80
  11   2   2   12.39    0.67
 -11  -2  -3   31.55    1.47
 -11  -2  -3   31.39    1.04
  11   2   3   32.43    1.01
  11   2   3   30.23    1.25
  11   2   3   34.15    1.19
 -11  -2  -4    4.70    0.41
 -11  -2  -4    4.74    0.70
  11   2   4    5.40    0.60
  11   2   4    4.58    0.53
  11   2   4    5.61    0.44
 -11  -2  -5   38.60    1.65
 -11  -2  -5   37.60    1.23
  11   2   5   38.62    1.54
  11   2   5   36.60    1.36
  11   2   5   38.84    1.22
 -11  -2  -6    5.72    0.50
  11   2   6    5.41    0.61
  11   2   6    4.13    0.64
  11   2   7    4.58    0.60
  11   2   7    4.86    0.72
 -12  -2   6    1.96    0.50
  12   2  -6    0.82    0.49
  12   2  -6    0.74    0.37
 -12  -2   5    6.45    0.63
 -12  -2   5    8.37    0.84
 -12  -2   5    5.99    0.62
  12   2  -5    7.48    0.66
  12   2  -5    6.91    0.62
  12   2  -5    5.94    0.64
 -12  -2   4    1.18    0.47
 -12  -2   4    0.28    0.32
  12   2  -4    0.77    0.32
  12   2  -4   -0.03    0.29
  12   2  -4    0.16    0.36
 -12  -2   3    0.95    0.39
 -12  -2   3    0.51    0.51
 -12  -2   3    0.66    0.31
  12   2  -3    0.40    0.39
  12   2  -3    0.47    0.28
  12   2  -3    0.30    0.29
 -12  -2   2    2.59    0.34
 -12  -2   2    3.26    0.51
 -12  -2   2    2.85    0.62
  12   2  -2    2.69    0.47
  12   2  -2    3.10    0.40
  12   2  -2    2.98    0.34
 -12  -2   1    0.59    0.22
 -12  -2   1    1.22    0.41
 -12  -2   1    0.86    0.58
  12   2  -1    0.62    0.32
  12   2  -1    0.78    0.41
  12   2  -1    0.81    0.25
 -12  -2   0    1.50    0.38
 -12  -2   0    1.32    0.23
 -12  -2   0    1.56    0.59
  12   2   0    1.28    0.40
  12   2   0    1.04    0.39
  12   2   0    1.10    0.23
  12   2   0    1.16    0.24
 -12  -2  -1    0.72    0.31
 -12  -2  -1    1.17    0.56
 -12  -2  -1    0.87    0.32
  12   2   1    0.55    0.36
  12   2   1    0.52    0.23
  12   2   1    0.70    0.42
 -12  -2  -2    2.91    0.38
 -12  -2  -2    3.51    0.72
  12   2   2    2.66    0.52
  12   2   2    2.69    0.31
  12   2   2    3.48    0.47
 -12  -2  -3    0.48    0.26
 -12  -2  -3    0.98    0.62
  12   2   3    1.04    0.46
  12   2   3    0.39    0.32
  12   2   3    0.52    0.24
 -12  -2  -4    0.15    0.26
 -12  -2  -4    1.04    0.59
  12   2   4    0.64    0.40
  12   2   4    0.62    0.43
  12   2   4    0.37    0.26
 -12  -2  -5   10.41    1.03
 -12  -2  -5    6.31    0.53
  12   2   5    6.93    0.55
  12   2   5    5.86    0.62
  12   2   5    8.74    0.94
 -13  -2   6    0.38    0.44
  13   2  -6    0.29    0.50
  13   2  -6    1.08    0.40
 -13  -2   5    1.69    0.44
 -13  -2   5    3.08    0.56
  13   2  -5    1.57    0.41
  13   2  -5    0.39    0.46
 -13  -2   4    1.09    0.37
 -13  -2   4    1.17    0.47
  13   2  -4    0.73    0.35
  13   2  -4    0.42    0.46
  13   2  -4    0.47    0.31
 -13  -2   3   30.74    1.09
 -13  -2   3   29.85    1.28
 -13  -2   3   28.90    1.32
  13   2  -3   27.54    1.20
  13   2  -3   28.47    1.09
  13   2  -3   28.34    1.03
 -13  -2   2    3.31    0.38
 -13  -2   2    3.49    0.69
 -13  -2   2    4.39    0.57
  13   2  -2    3.78    0.45
  13   2  -2    3.13    0.37
  13   2  -2    2.97    0.52
 -13  -2   1   60.63    1.91
 -13  -2   1   57.63    2.10
 -13  -2   1   59.77    1.67
  13   2  -1   61.26    1.67
  13   2  -1   60.77    1.82
  13   2  -1   56.71    1.85
 -13  -2   0    0.83    0.62
 -13  -2   0    1.09    0.36
 -13  -2   0    1.48    0.39
  13   2   0    1.35    0.27
  13   2   0    0.72    0.40
  13   2   0    0.66    0.42
 -13  -2  -1   60.58    1.86
 -13  -2  -1   59.11    2.21
  13   2   1   61.99    1.69
  13   2   1   62.00    1.94
  13   2   1   63.88    1.91
 -13  -2  -2    3.81    0.75
 -13  -2  -2    3.49    0.43
  13   2   2    3.45    0.50
  13   2   2    4.03    0.60
  13   2   2    3.10    0.34
 -13  -2  -3   29.32    1.49
  13   2   3   29.18    1.27
  13   2   3   28.98    0.98
  13   2   3   28.39    1.14
 -13  -2  -4    0.69    0.30
 -13  -2  -4    2.48    0.64
  13   2   4    1.36    0.47
  13   2   4    0.42    0.28
  13   2   4    0.80    0.44
 -13  -2  -5    4.09    0.72
  13   2   5    1.41    0.47
  13   2   5    2.35    0.62
  13   2   6    1.50    0.55
  13   2   6    0.46    0.43
 -14  -2   6    2.12    0.56
 -14  -2   6    1.24    0.49
  14   2  -6    0.78    0.40
  14   2  -6   -0.01    0.51
 -14  -2   5   25.75    1.14
 -14  -2   5   26.68    1.35
  14   2  -5   27.07    1.11
  14   2  -5   23.50    1.22
 -14  -2   4    1.49    0.52
 -14  -2   4    1.28    0.40
  14   2  -4    0.42    0.48
  14   2  -4    0.45    0.32
 -14  -2   3   44.69    1.43
 -14  -2   3   45.00    1.68
 -14  -2   3   41.69    1.71
  14   2  -3   40.42    1.55
  14   2  -3   45.73    1.38
  14   2  -3   40.91    1.44
 -14  -2   2    6.21    0.69
 -14  -2   2    4.71    0.74
 -14  -2   2    4.84    0.48
  14   2  -2    3.68    0.56
  14   2  -2    4.33    0.50
  14   2  -2    5.23    0.45
 -14  -2   1    8.33    0.74
 -14  -2   1    7.90    0.97
  14   2  -1    6.39    0.66
  14   2  -1    7.54    0.74
  14   2  -1    7.91    0.52
 -14  -2   0    0.40    0.62
 -14  -2   0    0.48    0.36
  14   2   0    0.17    0.41
  14   2   0   -0.15    0.43
  14   2   0    0.39    0.24
 -14  -2  -1    8.42    0.67
 -14  -2  -1    8.53    1.03
  14   2   1    7.41    0.73
  14   2   1    7.43    0.78
  14   2   1    7.62    0.49
 -14  -2  -2    4.43    0.50
 -14  -2  -2    4.57    0.78
  14   2   2    4.04    0.55
  14   2   2    5.64    0.46
  14   2   2    5.40    0.65
 -14  -2  -3   42.83    1.80
  14   2   3   44.94    1.57
  14   2   3   42.80    1.63
 -14  -2  -4    2.73    0.67
  14   2   4    1.02    0.45
  14   2   4    1.69    0.51
 -14  -2  -5   31.65    1.63
  14   2   5   28.63    1.46
  14   2   5   28.54    1.27
  14   2   6    1.11    0.49
 -15  -2   5   16.47    1.13
 -15  -2   5   11.68    0.84
  15   2  -5   11.89    0.99
  15   2  -5   13.49    0.79
 -15  -2   4    2.12    0.55
 -15  -2   4    0.93    0.40
  15   2  -4    1.09    0.36
  15   2  -4    1.01    0.54
 -15  -2   3   12.70    0.98
 -15  -2   3   12.15    1.03
 -15  -2   3   10.48    0.69
  15   2  -3   11.04    0.91
  15   2  -3   11.22    0.68
 -15  -2   2    1.18    0.62
 -15  -2   2    1.41    0.50
  15   2  -2    0.73    0.40
  15   2  -2    1.08    0.45
  15   2  -2    0.68    0.30
 -15  -2   1  126.37    3.53
 -15  -2   1  121.90    3.74
  15   2  -1  132.31    3.27
  15   2  -1  128.63    3.45
  15   2  -1  121.29    3.47
 -15  -2   0    0.23    0.37
 -15  -2   0    0.57    0.57
  15   2   0   -0.35    0.37
  15   2   0    0.20    0.25
  15   2   0   -0.67    0.45
 -15  -2  -1  131.88    3.50
 -15  -2  -1  118.77    3.79
  15   2   1  125.95    3.50
  15   2   1  132.64    3.28
  15   2   1  126.89    3.54
 -15  -2  -2    1.94    0.64
 -15  -2  -2    1.51    0.39
  15   2   2    1.25    0.53
  15   2   2    0.80    0.46
 -15  -2  -3   13.74    1.20
  15   2   3   11.49    0.94
  15   2   3   11.52    0.86
 -15  -2  -4    2.76    0.70
  15   2   4    1.84    0.53
  15   2   4    1.19    0.49
 -15  -2  -5   20.86    1.43
  15   2   5   20.31    1.34
 -16  -2   4   -0.09    0.41
 -16  -2   4    1.56    0.56
  16   2  -4    0.61    0.36
  16   2  -4   -0.15    0.55
 -16  -2   3   21.36    1.19
  16   2  -3   19.42    0.88
  16   2  -3   16.09    1.01
 -16  -2   2    1.78    0.52
 -16  -2   2    1.14    0.60
  16   2  -2    0.89    0.33
  16   2  -2   -0.01    0.46
 -16  -2   1   10.38    1.06
 -16  -2   1   10.10    0.84
  16   2  -1    7.20    0.73
  16   2  -1    8.35    0.81
  16   2  -1    9.02    0.58
 -16  -2   0    1.15    0.43
 -16  -2   0    1.03    0.66
  16   2   0    0.93    0.48
  16   2   0   -0.52    0.49
 -16  -2  -1    9.50    1.09
 -16  -2  -1    9.97    0.77
  16   2   1    6.16    0.75
  16   2   1    8.82    0.82
 -16  -2  -2    1.41    0.57
 -16  -2  -2    0.74    0.36
  16   2   2    1.11    0.54
  16   2   2    1.00    0.49
 -16  -2  -3   20.44    1.32
  16   2   3   20.38    1.10
  16   2   3   20.57    1.20
  16   2   4    1.60    0.50
  16   2   4    2.23    0.55
 -17  -2   3    6.26    0.74
  17   2  -3    5.72    0.77
  17   2  -3    6.12    0.57
 -17  -2   2    3.53    0.76
 -17  -2   2    4.05    0.65
  17   2  -2    2.95    0.61
 -17  -2   1   25.56    1.48
 -17  -2   1   26.55    1.27
  17   2  -1   23.91    1.22
 -17  -2   0    1.60    0.65
 -17  -2   0    1.23    0.44
  17   2   0   -0.90    0.59
  17   2   0    0.85    0.52
 -17  -2  -1   26.52    1.51
 -17  -2  -1   25.72    1.19
  17   2   1   26.22    1.24
  17   2   1   22.65    1.27
 -17  -2  -2    4.39    0.76
  17   2   2    3.60    0.67
  17   2   2    3.69    0.60
 -17  -2  -3   10.12    1.17
  17   2   3    6.51    0.75
  17   2   3    6.63    0.78
 -18  -2   2    0.94    0.64
 -18  -2   2    1.78    0.55
  18   2  -2    0.39    0.49
 -18  -2   1    2.05    0.54
 -18  -2   1    3.13    0.75
  18   2  -1    2.38    0.58
 -18  -2   0    2.12    0.70
 -18  -2   0    0.99    0.46
  18   2   0    0.91    0.52
 -18  -2  -1    2.92    0.53
 -18  -2  -1    3.54    0.78
  18   2   1    2.39    0.53
  18   2   2    0.86    0.51
  18   2   2   -0.25    0.55
  18  -3   2    0.86    0.66
  18  -3   2    2.48    0.54
  18  -3   1    2.28    0.54
  18  -3   1   -0.36    0.64
 -18   3  -1    1.87    0.50
  18  -3   0    2.02    0.55
  18  -3   0    0.14    0.63
 -18   3   0    1.50    0.50
  18  -3  -1    1.48    0.56
 -18   3   1    3.04    0.63
  18  -3  -2    1.54    0.58
  18  -3  -2    0.33    0.57
 -18   3   2    1.90    0.56
  17  -3   3    2.43    0.70
  17  -3   3    2.20    0.54
  17  -3   2    2.43    0.53
  17  -3   2    0.73    0.65
 -17   3  -2    1.52    0.46
  17  -3   1    6.36    0.69
  17  -3   1    3.94    0.77
 -17   3  -1    7.24    0.73
  17  -3   0    1.65    0.54
  17  -3   0    0.20    0.60
 -17   3   0    1.01    0.48
  17  -3  -1    5.13    0.72
  17  -3  -1    6.44    0.71
 -17   3   1    6.98    0.77
  17  -3  -2    1.10    0.51
  17  -3  -2    0.91    0.59
 -17   3   2    1.82    0.54
  17  -3  -3    0.74    0.56
  17  -3  -3    1.52    0.54
 -17   3   3    2.44    0.59
  16  -3   4    8.91    0.97
  16  -3   4    7.56    0.74
  16  -3   3    1.93    0.62
  16  -3   3    1.57    0.49
  16  -3   2    5.73    0.66
  16  -3   2    4.01    0.72
 -16   3  -2    6.19    0.68
  16  -3   1    0.57    0.57
  16  -3   1    1.38    0.49
 -16   3  -1    1.45    0.46
 -16   3  -1    3.51    0.67
  16  -3   0   -0.61    0.49
  16  -3   0    0.31    0.41
 -16   3   0    0.43    0.43
  16  -3  -1    0.87    0.48
  16  -3  -1    1.28    0.52
 -16   3   1    1.67    0.51
  16  -3  -2    4.88    0.62
  16  -3  -2    5.05    0.65
 -16   3   2    5.23    0.67
 -16   3   2    6.85    0.59
  16  -3  -3    0.99    0.55
  16  -3  -3    1.50    0.46
 -16   3   3    1.67    0.51
 -16   3   3    0.81    0.39
  16  -3  -4    5.83    0.77
  16  -3  -4    7.25    0.76
 -16   3   4    6.29    0.64
 -16   3   4    7.37    0.82
  15  -3   5    3.65    0.64
  15  -3   5    2.98    0.55
  15  -3   4    1.01    0.54
  15  -3   4    0.96    0.46
  15  -3   3    1.17    0.43
  15  -3   3    1.69    0.60
 -15   3  -3    3.27    0.75
  15  -3   2    1.42    0.59
  15  -3   2    1.78    0.45
 -15   3  -2    1.64    0.41
 -15   3  -2    3.27    0.68
  15  -3   1   18.50    0.97
  15  -3   1   15.67    1.06
 -15   3  -1   17.92    1.16
 -15   3  -1   16.68    0.93
  15  -3   0    2.67    0.56
  15  -3   0    3.99    0.56
 -15   3   0    4.74    0.71
 -15   3   0    3.27    0.53
  15  -3  -1   16.41    0.99
  15  -3  -1   16.03    0.95
 -15   3   1   17.56    0.79
 -15   3   1   17.63    1.00
 -15   3   1   19.38    1.16
  15  -3  -2    1.95    0.48
  15  -3  -2    2.56    0.57
 -15   3   2    1.80    0.48
 -15   3   2    2.42    0.41
  15  -3  -3    1.22    0.32
  15  -3  -3    0.89    0.40
  15  -3  -3    1.12    0.53
 -15   3   3    1.01    0.38
 -15   3   3    2.29    0.51
  15  -3  -4   -0.39    0.47
  15  -3  -4    0.45    0.39
  15  -3  -4    0.89    0.32
 -15   3   4    1.70    0.54
 -15   3   4    0.18    0.39
  15  -3  -5    1.99    0.60
  15  -3  -5    3.67    0.46
  15  -3  -5    2.67    0.62
 -15   3   5    1.97    0.52
 -15   3   5    3.03    0.61
  14  -3   5    5.14    0.61
  14  -3   5    8.82    0.90
  14  -3   4    9.49    0.80
  14  -3   4    9.00    0.92
 -14   3  -4   13.63    1.25
  14  -3   3    3.17    0.50
  14  -3   3    1.91    0.60
 -14   3  -3    4.93    0.77
 -14   3  -3    2.90    0.44
  14  -3   2   20.05    1.16
  14  -3   2   23.25    1.02
 -14   3  -2   19.95    0.95
 -14   3  -2   21.24    1.33
  14  -3   1    1.90    0.44
  14  -3   1    1.98    0.58
 -14   3  -1    3.01    0.61
 -14   3  -1    1.81    0.43
  14  -3   0    2.08    0.35
  14  -3   0    0.93    0.46
  14  -3   0    2.42    0.49
 -14   3   0    2.01    0.47
 -14   3   0    2.45    0.59
 -14   3   0    2.45    0.36
  14  -3  -1    2.96    0.54
  14  -3  -1    2.53    0.30
  14  -3  -1    2.57    0.48
 -14   3   1    1.52    0.33
 -14   3   1    2.16    0.47
 -14   3   1    3.20    0.61
  14  -3  -2   20.38    0.76
  14  -3  -2   19.03    1.04
  14  -3  -2   18.94    0.97
 -14   3   2   21.44    1.17
 -14   3   2   19.07    1.07
 -14   3   2   20.86    0.88
  14  -3  -3    3.74    0.39
  14  -3  -3    2.78    0.47
  14  -3  -3    2.34    0.52
 -14   3   3    2.76    0.44
 -14   3   3    2.95    0.55
  14  -3  -4    8.23    0.58
  14  -3  -4    6.98    0.69
  14  -3  -4    6.41    0.67
 -14   3   4    9.52    0.86
 -14   3   4    8.95    0.72
  14  -3  -5    4.66    0.60
  14  -3  -5    5.16    0.51
  14  -3  -5    4.76    0.63
 -14   3   5    5.87    0.66
 -14   3   5    5.79    0.71
  14  -3  -6    0.07    0.50
  13  -3   6    8.32    0.79
  13  -3   6   11.20    1.08
  13  -3   5    0.15    0.36
  13  -3   5    0.85    0.50
  13  -3   4    6.38    0.73
  13  -3   4    5.04    0.55
  13  -3   3    5.00    0.67
  13  -3   3    5.16    0.54
 -13   3  -3    5.18    0.53
 -13   3  -3    6.43    0.80
  13  -3   2    2.79    0.58
  13  -3   2    3.68    0.50
 -13   3  -2    3.39    0.62
 -13   3  -2    3.48    0.45
  13  -3   1    6.97    0.69
  13  -3   1    7.54    0.49
  13  -3   1    6.96    0.66
 -13   3  -1    7.31    0.49
 -13   3  -1    7.76    0.93
 -13   3  -1    7.54    0.62
  13  -3   0    7.78    0.63
  13  -3   0    7.70    0.70
  13  -3   0    8.41    0.42
  13  -3   0    8.10    0.51
 -13   3   0    7.79    0.66
 -13   3   0    7.84    0.53
 -13   3   0    7.74    0.86
  13  -3  -1    8.09    0.46
  13  -3  -1    7.42    0.65
  13  -3  -1    7.91    0.65
 -13   3   1    7.66    0.82
 -13   3   1    7.85    0.53
 -13   3   1    7.16    0.68
  13  -3  -2    3.70    0.49
  13  -3  -2    3.14    0.48
  13  -3  -2    3.72    0.35
 -13   3   2    4.48    0.60
 -13   3   2    3.91    0.57
 -13   3   2    3.51    0.41
  13  -3  -3    3.84    0.57
  13  -3  -3    4.83    0.41
  13  -3  -3    4.77    0.53
 -13   3   3    5.06    0.62
 -13   3   3    4.44    0.49
  13  -3  -4    4.60    0.54
  13  -3  -4    4.91    0.58
  13  -3  -4    6.30    0.55
 -13   3   4    5.76    0.59
 -13   3   4    4.37    0.59
  13  -3  -5    0.48    0.33
  13  -3  -5   -0.05    0.41
  13  -3  -5    0.11    0.38
 -13   3   5   -0.30    0.39
 -13   3   5    1.28    0.49
  13  -3  -6    7.04    0.75
  13  -3  -6    7.77    0.74
  13  -3  -6    9.09    0.70
 -13   3   6    7.54    0.73
 -13   3   6    9.68    0.84
 -13   3   6    9.73    0.91
  12  -3   6   -0.15    0.36
  12  -3   6    1.57    0.58
  12  -3   5    6.64    0.65
  12  -3   5    6.55    0.74
 -12   3  -5   10.44    1.11
  12  -3   4   10.35    0.91
  12  -3   4   11.38    0.73
 -12   3  -4   14.11    1.17
  12  -3   3    8.36    0.66
  12  -3   3    7.95    0.61
  12  -3   3    8.25    0.85
 -12   3  -3    9.46    0.97
 -12   3  -3    8.87    0.58
  12  -3   2    5.31    0.62
  12  -3   2    6.41    0.37
  12  -3   2    6.44    0.45
  12  -3   2    6.90    0.59
 -12   3  -2    6.73    0.56
 -12   3  -2    6.66    0.77
  12  -3   1    4.43    0.32
  12  -3   1    4.67    0.39
  12  -3   1    4.96    0.51
  12  -3   1    4.57    0.59
 -12   3  -1    5.05    0.71
 -12   3  -1    4.55    0.48
 -12   3  -1    3.99    0.40
  12  -3   0    7.66    0.47
  12  -3   0    7.07    0.65
  12  -3   0    7.66    0.64
  12  -3   0    7.86    0.40
 -12   3   0    7.83    0.47
 -12   3   0    7.16    0.80
 -12   3   0    8.23    0.62
  12  -3  -1    4.94    0.55
  12  -3  -1    3.71    0.46
  12  -3  -1    4.37    0.36
 -12   3   1    4.37    0.60
 -12   3   1    3.86    0.48
 -12   3   1    4.36    0.43
  12  -3  -2    6.46    0.61
  12  -3  -2    6.15    0.59
  12  -3  -2    6.81    0.43
 -12   3   2    7.30    0.70
 -12   3   2    7.89    0.75
 -12   3   2    6.17    0.50
  12  -3  -3    8.59    0.71
  12  -3  -3    7.66    0.63
  12  -3  -3    8.14    0.50
 -12   3   3    9.62    0.63
 -12   3   3   10.61    0.75
 -12   3   3    8.95    0.76
  12  -3  -4    9.40    0.75
  12  -3  -4   10.36    0.62
  12  -3  -4    9.84    0.71
 -12   3   4   10.43    0.84
 -12   3   4    9.88    0.70
  12  -3  -5    6.62    0.58
  12  -3  -5    6.23    0.67
  12  -3  -5    6.71    0.65
 -12   3   5    7.14    0.70
 -12   3   5    6.42    0.65
 -12   3   5    8.13    0.81
  12  -3  -6    0.06    0.39
  12  -3  -6    0.40    0.37
  12  -3  -6    0.34    0.45
 -12   3   6    0.39    0.41
 -12   3   6    0.19    0.43
  11  -3   7    3.20    0.52
  11  -3   7    3.92    0.69
 -11   3  -7    4.66    0.72
  11  -3   6    4.48    0.53
  11  -3   6    4.43    0.71
  11  -3   5    0.25    0.46
  11  -3   5    0.30    0.34
  11  -3   4   17.36    0.82
  11  -3   4   16.35    1.01
  11  -3   4   16.85    0.80
  11  -3   4   16.20    0.78
 -11   3  -4   17.20    1.21
  11  -3   3    8.23    0.53
  11  -3   3    8.27    0.60
  11  -3   3    7.90    0.41
  11  -3   3    7.65    0.80
 -11   3  -3    8.61    0.91
 -11   3  -3    8.44    0.54
 -11   3  -3    7.28    0.43
  11  -3   2    3.19    0.42
  11  -3   2    3.36    0.26
  11  -3   2    3.67    0.38
  11  -3   2    3.56    0.55
 -11   3  -2    3.53    0.40
 -11   3  -2    3.51    0.63
  11  -3   1    0.86    0.24
  11  -3   1    0.61    0.41
  11  -3   1    0.96    0.18
  11  -3   1    0.56    0.33
 -11   3  -1    0.74    0.31
 -11   3  -1    1.23    0.48
 -11   3  -1    0.63    0.23
  11  -3   0    0.07    0.21
  11  -3   0    0.07    0.29
  11  -3   0    0.01    0.16
  11  -3   0    0.06    0.31
 -11   3   0    0.06    0.20
 -11   3   0    0.13    0.28
 -11   3   0    0.50    0.42
  11  -3  -1    1.08    0.38
  11  -3  -1    0.81    0.20
  11  -3  -1    1.20    0.34
 -11   3   1    0.76    0.42
 -11   3   1    0.72    0.25
 -11   3   1    1.03    0.35
  11  -3  -2    2.85    0.39
  11  -3  -2    3.76    0.47
  11  -3  -2    2.75    0.29
 -11   3   2    3.53    0.51
 -11   3   2    3.46    0.38
 -11   3   2    2.96    0.44
  11  -3  -3    7.88    0.60
  11  -3  -3    8.88    0.52
  11  -3  -3    7.31    0.59
 -11   3   3    9.06    0.70
 -11   3   3    7.92    0.58
 -11   3   3    6.42    0.67
  11  -3  -4   17.51    0.74
  11  -3  -4   16.36    0.82
  11  -3  -4   15.22    0.81
 -11   3   4   16.17    0.95
 -11   3   4   17.44    0.83
 -11   3   4   16.52    0.83
  11  -3  -5    0.44    0.36
  11  -3  -5   -0.19    0.30
  11  -3  -5    0.58    0.40
 -11   3   5    0.82    0.42
 -11   3   5    0.12    0.35
 -11   3   5    0.30    0.36
  11  -3  -6    3.67    0.55
  11  -3  -6    3.75    0.49
  11  -3  -6    3.31    0.52
 -11   3   6    4.47    0.57
 -11   3   6    4.79    0.63
 -11   3   6    3.94    0.58
  11  -3  -7    2.85    0.57
  11  -3  -7    2.80    0.54
  11  -3  -7    3.21    0.51
 -11   3   7    2.58    0.54
 -11   3   7    4.53    0.62
 -11   3   7    2.14    0.55
  10  -3   7    6.57    0.79
  10  -3   7    4.72    0.56
 -10   3  -7    6.64    0.83
  10  -3   6    0.83    0.38
  10  -3   6    1.68    0.54
 -10   3  -6    2.40    0.61
  10  -3   5    8.15    0.83
  10  -3   5    7.48    0.66
  10  -3   5    8.25    0.61
 -10   3  -5    8.17    0.51
 -10   3  -5   12.03    1.09
  10  -3   4    7.05    0.57
  10  -3   4    7.35    0.77
  10  -3   4    6.80    0.42
  10  -3   4    6.94    0.57
 -10   3  -4    7.53    0.93
 -10   3  -4    6.72    0.43
  10  -3   3   14.10    0.63
  10  -3   3   13.45    0.52
  10  -3   3   13.35    0.88
  10  -3   3   13.13    0.68
 -10   3  -3   13.29    0.62
 -10   3  -3   13.76    0.54
 -10   3  -3   11.83    0.94
  10  -3   2    6.56    0.33
  10  -3   2    5.61    0.45
  10  -3   2    4.73    0.54
  10  -3   2    5.80    0.40
 -10   3  -2    6.24    0.46
 -10   3  -2    6.68    0.78
  10  -3   1    7.12    0.33
  10  -3   1    7.60    0.50
  10  -3   1    6.36    0.39
  10  -3   1    6.90    0.61
 -10   3  -1    6.82    0.72
 -10   3  -1    6.70    0.53
 -10   3  -1    6.69    0.41
  10  -3   0    6.11    0.32
  10  -3   0    6.10    0.54
  10  -3   0    5.24    0.38
  10  -3   0    5.01    0.50
 -10   3   0    5.78    0.49
 -10   3   0    6.43    0.66
 -10   3   0    5.23    0.38
  10  -3  -1    6.67    0.55
  10  -3  -1    6.37    0.35
  10  -3  -1    6.38    0.50
 -10   3   1    7.12    0.58
 -10   3   1    6.95    0.64
 -10   3   1    6.93    0.43
  10  -3  -2    6.66    0.50
  10  -3  -2    6.45    0.55
  10  -3  -2    6.37    0.39
 -10   3   2    6.56    0.63
 -10   3   2    5.39    0.56
 -10   3   2    6.31    0.46
  10  -3  -3   12.11    0.67
  10  -3  -3   13.50    0.68
  10  -3  -3   13.86    0.61
 -10   3   3   14.46    0.69
 -10   3   3   13.18    0.74
 -10   3   3   12.75    0.78
  10  -3  -4    6.49    0.60
  10  -3  -4    6.61    0.56
  10  -3  -4    7.52    0.52
 -10   3   4    7.66    0.60
 -10   3   4    6.80    0.57
 -10   3   4    6.68    0.63
  10  -3  -5    7.46    0.67
  10  -3  -5    8.43    0.60
  10  -3  -5    8.12    0.68
 -10   3   5    9.25    0.70
 -10   3   5    8.49    0.68
 -10   3   5    9.62    0.78
  10  -3  -6    0.80    0.41
  10  -3  -6    0.75    0.37
  10  -3  -6    0.53    0.38
 -10   3   6    1.17    0.45
 -10   3   6    1.98    0.46
 -10   3   6   -0.13    0.37
  10  -3  -7    5.15    0.59
  10  -3  -7    4.97    0.62
  10  -3  -7    4.99    0.61
 -10   3   7    5.05    0.65
 -10   3   7    4.92    0.65
 -10   3   7    6.91    0.75
   9  -3   7    2.95    0.63
   9  -3   7    2.43    0.45
  -9   3  -7    2.66    0.57
   9  -3   6    1.15    0.38
   9  -3   6    1.63    0.40
   9  -3   6    1.51    0.51
  -9   3  -6    2.23    0.56
  -9   3  -6    0.82    0.31
   9  -3   5    1.55    0.48
   9  -3   5    1.45    0.39
   9  -3   5    1.29    0.36
  -9   3  -5    2.79    0.60
  -9   3  -5    1.61    0.30
   9  -3   4    1.92    0.35
   9  -3   4    1.61    0.37
   9  -3   4    2.44    0.51
  -9   3  -4    1.86    0.27
  -9   3  -4    1.95    0.54
  -9   3  -4    1.76    0.26
   9  -3   3    1.50    0.44
   9  -3   3    1.60    0.30
   9  -3   3    1.08    0.20
   9  -3   3    1.59    0.31
  -9   3  -3    1.51    0.22
  -9   3  -3    1.33    0.27
  -9   3  -3    0.94    0.41
   9  -3   2    1.91    0.30
   9  -3   2    2.23    0.44
   9  -3   2    2.69    0.22
   9  -3   2    3.04    0.29
  -9   3  -2    2.94    0.49
  -9   3  -2    2.48    0.32
   9  -3   1    1.45    0.34
   9  -3   1    2.00    0.33
   9  -3   1    1.90    0.24
   9  -3   1    1.68    0.18
  -9   3  -1    2.13    0.47
  -9   3  -1    1.41    0.29
  -9   3  -1    1.76    0.24
   9  -3   0    0.02    0.14
   9  -3   0    0.14    0.29
   9  -3   0    0.13    0.25
  -9   3   0    0.16    0.24
  -9   3   0    0.10    0.18
  -9   3   0    0.04    0.35
   9  -3  -1    1.70    0.20
   9  -3  -1    1.35    0.28
   9  -3  -1    1.89    0.35
  -9   3   1    1.66    0.25
  -9   3   1    2.07    0.42
  -9   3   1    1.78    0.35
   9  -3  -2    2.50    0.26
   9  -3  -2    2.40    0.35
   9  -3  -2    2.61    0.33
  -9   3   2    2.43    0.31
  -9   3   2    2.12    0.35
  -9   3   2    2.67    0.40
   9  -3  -3    1.30    0.30
   9  -3  -3    1.26    0.26
   9  -3  -3    1.11    0.33
  -9   3   3    1.44    0.33
  -9   3   3    1.14    0.37
  -9   3   3    1.89    0.33
  -9   3   3    1.11    0.30
   9  -3  -4    1.01    0.32
   9  -3  -4    2.07    0.32
   9  -3  -4    1.65    0.35
  -9   3   4    1.97    0.43
  -9   3   4    1.48    0.36
  -9   3   4    1.91    0.35
   9  -3  -5    1.13    0.35
   9  -3  -5    0.91    0.35
   9  -3  -5    1.34    0.37
  -9   3   5    1.24    0.38
  -9   3   5    1.42    0.38
  -9   3   5    1.71    0.44
   9  -3  -6    0.82    0.41
   9  -3  -6    0.96    0.39
   9  -3  -6    0.59    0.37
  -9   3   6    0.96    0.43
  -9   3   6    1.54    0.44
  -9   3   6    1.87    0.46
   9  -3  -7    2.47    0.51
   9  -3  -7    2.31    0.47
   9  -3  -7    1.79    0.46
  -9   3   7    1.67    0.53
  -9   3   7    3.18    0.51
  -9   3   7    2.61    0.52
   8  -3   8    1.61    0.58
   8  -3   7   14.59    0.78
   8  -3   7   13.50    0.78
   8  -3   7   12.03    1.00
  -8   3  -7   12.88    0.71
  -8   3  -7   13.85    1.38
   8  -3   6    0.95    0.37
   8  -3   6    0.83    0.47
   8  -3   6    0.77    0.34
  -8   3  -6    0.26    0.29
  -8   3  -6    1.54    0.49
   8  -3   5    7.05    0.74
   8  -3   5    7.29    0.56
   8  -3   5    7.58    0.61
  -8   3  -5    8.74    0.83
  -8   3  -5    7.45    0.47
   8  -3   4    0.59    0.27
   8  -3   4    0.49    0.39
   8  -3   4    0.31    0.30
  -8   3  -4    0.75    0.44
  -8   3  -4    0.48    0.20
  -8   3  -4    0.38    0.21
   8  -3   3    8.31    0.68
   8  -3   3    8.09    0.39
   8  -3   3    7.89    0.49
   8  -3   3    8.50    0.49
  -8   3  -3    7.45    0.65
  -8   3  -3    7.83    0.38
  -8   3  -3    7.72    0.43
   8  -3   2   19.03    0.59
   8  -3   2   19.08    0.72
   8  -3   2   19.90    0.67
   8  -3   2   19.39    0.84
  -8   3  -2   19.01    0.96
  -8   3  -2   18.76    0.71
   8  -3   1    0.62    0.27
   8  -3   1    0.72    0.33
   8  -3   1    0.92    0.14
   8  -3   1    0.77    0.20
  -8   3  -1    0.75    0.25
  -8   3  -1    0.62    0.40
  -8   3  -1    0.95    0.20
   8  -3   0    1.76    0.17
   8  -3   0    2.36    0.34
   8  -3   0    2.18    0.32
  -8   3   0    1.71    0.24
  -8   3   0    2.04    0.44
  -8   3   0    1.41    0.27
   8  -3  -1    0.79    0.17
   8  -3  -1    0.72    0.24
   8  -3  -1    0.83    0.25
  -8   3   1    0.60    0.27
  -8   3   1    0.50    0.21
  -8   3   1    1.04    0.36
   8  -3  -2   18.36    0.74
   8  -3  -2   19.32    0.75
   8  -3  -2   18.93    0.64
  -8   3   2   19.10    0.71
  -8   3   2   18.04    0.79
  -8   3   2   18.17    0.79
   8  -3  -3    7.76    0.52
   8  -3  -3    8.03    0.46
   8  -3  -3    7.45    0.49
  -8   3   3    7.38    0.50
  -8   3   3    8.04    0.53
  -8   3   3    7.17    0.49
  -8   3   3    6.88    0.56
   8  -3  -4    0.45    0.31
   8  -3  -4    0.51    0.28
   8  -3  -4    0.38    0.26
  -8   3   4    0.30    0.29
  -8   3   4    0.00    0.29
  -8   3   4    0.27    0.32
  -8   3   4    1.28    0.38
   8  -3  -5    6.64    0.60
   8  -3  -5    7.40    0.57
   8  -3  -5    7.13    0.59
  -8   3   5    6.48    0.61
  -8   3   5    7.95    0.65
  -8   3   5    8.25    0.67
   8  -3  -6    0.71    0.37
   8  -3  -6    0.19    0.36
  -8   3   6    1.46    0.40
  -8   3   6    0.63    0.39
  -8   3   6    0.55    0.38
   8  -3  -7   13.22    0.81
   8  -3  -7   12.95    0.84
  -8   3   7   12.65    0.90
  -8   3   7   13.97    0.86
  -8   3   7   13.21    0.92
   8  -3  -8    0.76    0.46
   8  -3  -8    1.28    0.47
  -8   3   8    0.30    0.45
  -8   3   8    0.98    0.49
   7  -3   8    2.73    0.66
   7  -3   8    3.06    0.71
  -7   3  -8    1.91    0.46
   7  -3   7    3.91    0.48
   7  -3   7    4.00    0.65
   7  -3   7    3.85    0.48
  -7   3  -7    3.50    0.45
   7  -3   6   11.30    0.71
   7  -3   6   11.94    0.67
   7  -3   6   11.32    0.88
  -7   3  -6   11.02    0.83
  -7   3  -6   10.94    0.62
   7  -3   5    3.77    0.56
   7  -3   5    3.26    0.42
   7  -3   5    4.03    0.41
  -7   3  -5    4.34    0.59
  -7   3  -5    3.92    0.35
   7  -3   4    9.50    0.51
   7  -3   4    8.04    0.64
   7  -3   4    8.03    0.57
  -7   3  -4    8.59    0.72
  -7   3  -4    7.77    0.43
  -7   3  -4    8.47    0.42
   7  -3   3   12.56    0.56
   7  -3   3   11.77    0.71
   7  -3   3   11.64    0.45
   7  -3   3   11.38    0.54
  -7   3  -3   11.61    0.49
  -7   3  -3   11.48    0.45
  -7   3  -3   10.53    0.69
   7  -3   2    8.52    0.42
   7  -3   2    8.31    0.63
   7  -3   2    7.75    0.33
   7  -3   2    7.93    0.47
  -7   3  -2    8.24    0.44
  -7   3  -2    7.63    0.66
  -7   3  -2    8.52    0.35
   7  -3   1    4.67    0.40
   7  -3   1    4.83    0.32
   7  -3   1    4.77    0.23
   7  -3   1    5.68    0.51
  -7   3  -1    4.68    0.32
  -7   3  -1    3.91    0.39
  -7   3  -1    3.76    0.49
   7  -3   0   -0.13    0.22
   7  -3   0   -0.26    0.11
   7  -3   0    0.23    0.24
  -7   3   0   -0.14    0.33
  -7   3   0   -0.01    0.16
  -7   3   0    0.14    0.21
   7  -3  -1    3.75    0.27
   7  -3  -1    4.63    0.41
   7  -3  -1    4.19    0.38
  -7   3   1    4.16    0.39
  -7   3   1    3.98    0.44
  -7   3   1    3.94    0.33
   7  -3  -2    7.88    0.38
   7  -3  -2    8.53    0.47
   7  -3  -2    7.89    0.48
  -7   3   2    8.33    0.54
  -7   3   2    7.89    0.52
  -7   3   2    8.07    0.47
  -7   3   2    7.82    0.45
   7  -3  -3   11.26    0.50
   7  -3  -3   11.27    0.58
   7  -3  -3   11.10    0.57
  -7   3   3   10.53    0.56
  -7   3   3   11.53    0.53
  -7   3   3   10.63    0.58
  -7   3   3   10.48    0.61
   7  -3  -4    8.38    0.56
   7  -3  -4    7.82    0.54
   7  -3  -4    7.34    0.49
  -7   3   4    8.95    0.55
  -7   3   4    7.46    0.55
  -7   3   4    7.11    0.60
  -7   3   4    8.08    0.38
   7  -3  -5    3.89    0.43
   7  -3  -5    3.34    0.42
  -7   3   5    3.65    0.45
  -7   3   5    3.27    0.43
  -7   3   5    4.47    0.49
   7  -3  -6   10.62    0.71
   7  -3  -6   10.50    0.69
  -7   3   6   11.79    0.79
  -7   3   6   10.72    0.74
  -7   3   6   10.87    0.73
   7  -3  -7    3.18    0.51
   7  -3  -7    3.21    0.50
  -7   3   7    3.52    0.55
  -7   3   7    3.98    0.50
  -7   3   7    2.94    0.53
   7  -3  -8    2.22    0.50
   7  -3  -8    2.99    0.54
  -7   3   8    2.52    0.55
  -7   3   8    2.88    0.56
   6  -3   8    1.38    0.42
   6  -3   8    1.19    0.54
  -6   3  -8   -0.22    0.37
   6  -3   7    9.17    0.65
   6  -3   7   10.19    0.91
   6  -3   7    9.83    0.72
  -6   3  -7    8.23    0.62
   6  -3   6    0.56    0.35
   6  -3   6    0.57    0.38
   6  -3   6    0.61    0.31
  -6   3  -6    1.06    0.40
  -6   3  -6    0.70    0.29
   6  -3   5   28.57    0.98
   6  -3   5   29.26    1.17
   6  -3   5   27.99    1.03
  -6   3  -5   28.00    0.94
  -6   3  -5   28.48    1.18
   6  -3   4    9.91    0.59
   6  -3   4    9.15    0.66
   6  -3   4    9.96    0.43
   6  -3   4    9.77    0.50
  -6   3  -4   10.13    0.43
  -6   3  -4    9.57    0.70
  -6   3  -4   10.77    0.48
   6  -3   3    4.90    0.30
   6  -3   3    5.52    0.43
   6  -3   3    4.78    0.37
   6  -3   3    5.21    0.55
  -6   3  -3    4.57    0.32
  -6   3  -3    4.79    0.32
  -6   3  -3    3.98    0.47
   6  -3   2    6.85    0.40
   6  -3   2    6.89    0.30
   6  -3   2    7.91    0.61
   6  -3   2    7.00    0.40
  -6   3  -2    6.83    0.38
  -6   3  -2    7.15    0.31
  -6   3  -2    5.48    0.59
   6  -3   1    0.23    0.11
   6  -3   1    0.31    0.23
   6  -3   1    0.58    0.29
   6  -3   1    0.29    0.17
  -6   3  -1    0.30    0.21
  -6   3  -1   -0.34    0.30
  -6   3  -1    0.31    0.17
   6  -3   0    0.29    0.21
   6  -3   0    0.03    0.11
   6  -3   0    0.03    0.21
  -6   3   0   -0.15    0.20
  -6   3   0   -0.01    0.29
  -6   3   0    0.09    0.17
   6  -3  -1    0.24    0.14
   6  -3  -1    0.22    0.21
   6  -3  -1    0.46    0.20
  -6   3   1    0.23    0.28
  -6   3   1    0.36    0.19
  -6   3   1    0.13    0.24
   6  -3  -2    7.68    0.45
   6  -3  -2    7.25    0.43
   6  -3  -2    6.80    0.38
  -6   3   2    6.48    0.47
  -6   3   2    7.38    0.42
  -6   3   2    5.74    0.43
  -6   3   2    6.84    0.43
   6  -3  -3    4.71    0.40
   6  -3  -3    5.03    0.42
   6  -3  -3    4.35    0.36
  -6   3   3    4.03    0.37
  -6   3   3    4.33    0.33
  -6   3   3    4.05    0.42
  -6   3   3    4.19    0.44
   6  -3  -4   10.36    0.55
   6  -3  -4   10.38    0.57
  -6   3   4   10.55    0.60
  -6   3   4   10.15    0.58
  -6   3   4   10.02    0.61
  -6   3   4   10.37    0.37
   6  -3  -5   27.07    1.01
   6  -3  -5   30.06    1.03
  -6   3   5   30.41    1.10
  -6   3   5   29.54    1.08
  -6   3   5   27.14    1.05
   6  -3  -6    0.36    0.33
   6  -3  -6    0.50    0.37
  -6   3   6    0.78    0.38
  -6   3   6    0.16    0.36
  -6   3   6    1.23    0.34
   6  -3  -7    8.68    0.72
   6  -3  -7    8.78    0.70
  -6   3   7    7.87    0.76
  -6   3   7    8.54    0.77
   6  -3  -8    0.36    0.40
   6  -3  -8    0.06    0.39
  -6   3   8    0.10    0.42
  -6   3   8    0.22    0.44
   5  -3   8    1.00    0.41
   5  -3   8    0.83    0.53
  -5   3  -8    0.29    0.39
   5  -3   7    3.74    0.59
   5  -3   7    4.08    0.50
   5  -3   7    3.64    0.45
  -5   3  -7    3.99    0.46
   5  -3   6    6.69    0.59
   5  -3   6    6.49    0.50
   5  -3   6    6.28    0.69
  -5   3  -6    5.25    0.46
  -5   3  -6    6.12    0.61
   5  -3   5    2.41    0.38
   5  -3   5    3.06    0.34
   5  -3   5    2.07    0.40
  -5   3  -5    2.70    0.42
  -5   3  -5    2.52    0.31
   5  -3   4   23.00    0.69
   5  -3   4   20.82    0.76
   5  -3   4   22.83    0.92
   5  -3   4   22.78    0.85
  -5   3  -4   22.85    0.69
  -5   3  -4   23.29    0.75
  -5   3  -4   22.01    0.94
   5  -3   3   13.90    0.53
   5  -3   3   12.88    0.68
   5  -3   3   12.77    0.59
  -5   3  -3   12.13    0.70
  -5   3  -3   13.03    0.48
  -5   3  -3   13.44    0.48
   5  -3   2    4.44    0.33
   5  -3   2    5.41    0.52
   5  -3   2    4.63    0.35
   5  -3   2    4.93    0.26
  -5   3  -2    4.80    0.31
  -5   3  -2    5.10    0.26
  -5   3  -2    3.52    0.44
   5  -3   1   18.47    0.59
   5  -3   1   18.56    0.62
   5  -3   1   18.19    0.51
   5  -3   1   19.56    0.71
  -5   3  -1   18.18    0.58
  -5   3  -1   18.28    0.64
  -5   3  -1   17.37    0.78
   5  -3   0    0.91    0.22
   5  -3   0    1.31    0.25
   5  -3   0    0.97    0.12
  -5   3   0    0.88    0.22
  -5   3   0    1.08    0.31
  -5   3   0    0.97    0.18
   5  -3  -1   17.24    0.60
   5  -3  -1   19.29    0.63
   5  -3  -1   17.58    0.53
  -5   3   1   17.38    0.62
  -5   3   1   16.84    0.68
  -5   3   1   17.91    0.60
  -5   3   1   17.29    0.66
   5  -3  -2    4.81    0.31
   5  -3  -2    5.00    0.37
   5  -3  -2    4.80    0.36
  -5   3   2    4.32    0.36
  -5   3   2    3.51    0.36
  -5   3   2    4.14    0.35
  -5   3   2    4.16    0.41
   5  -3  -3   13.28    0.53
   5  -3  -3   13.78    0.58
  -5   3   3   12.79    0.46
  -5   3   3   13.12    0.58
  -5   3   3   11.95    0.59
  -5   3   3   12.85    0.58
   5  -3  -4   21.66    0.81
   5  -3  -4   23.24    0.80
  -5   3   4   22.63    0.85
  -5   3   4   22.19    0.85
  -5   3   4   22.18    0.83
   5  -3  -5    2.08    0.35
   5  -3  -5    2.71    0.36
  -5   3   5    2.45    0.36
  -5   3   5    2.45    0.38
  -5   3   5    1.96    0.36
   5  -3  -6    5.04    0.50
   5  -3  -6    5.85    0.54
  -5   3   6    5.96    0.60
  -5   3   6    5.56    0.57
  -5   3   6    5.73    0.54
   5  -3  -7    2.85    0.45
   5  -3  -7    3.40    0.48
  -5   3   7    3.55    0.55
  -5   3   7    3.28    0.54
   5  -3  -8   -0.07    0.36
   5  -3  -8    0.06    0.42
  -5   3   8    0.33    0.44
  -5   3   8    0.00    0.42
   4  -3   8    1.45    0.51
   4  -3   8    1.80    0.44
   4  -3   8    1.81    0.46
  -4   3  -8    1.13    0.43
  -4   3  -8    1.94    0.61
   4  -3   7    5.15    0.63
   4  -3   7    4.89    0.54
   4  -3   7    4.54    0.47
  -4   3  -7    4.21    0.47
   4  -3   6    4.08    0.41
   4  -3   6    4.74    0.49
   4  -3   6    4.81    0.58
  -4   3  -6    4.16    0.42
  -4   3  -6    4.48    0.51
   4  -3   5   26.91    0.90
   4  -3   5   26.47    0.97
   4  -3   5   26.94    0.80
   4  -3   5   27.96    1.08
  -4   3  -5   27.71    1.03
  -4   3  -5   26.72    0.90
   4  -3   4    2.69    0.27
   4  -3   4    2.80    0.34
   4  -3   4    2.59    0.25
   4  -3   4    2.63    0.38
  -4   3  -4    2.66    0.37
  -4   3  -4    2.27    0.26
   4  -3   3   14.32    0.61
   4  -3   3   13.85    0.52
   4  -3   3   13.95    0.48
   4  -3   3   12.58    0.66
  -4   3  -3   13.70    0.49
  -4   3  -3   14.01    0.48
  -4   3  -3   13.31    0.68
   4  -3   2    0.97    0.23
   4  -3   2    0.57    0.18
   4  -3   2    0.61    0.26
   4  -3   2    0.77    0.14
  -4   3  -2    0.46    0.25
  -4   3  -2    0.63    0.14
  -4   3  -2    0.66    0.17
   4  -3   1    8.45    0.37
   4  -3   1    7.72    0.44
   4  -3   1    8.08    0.37
   4  -3   1    8.31    0.27
  -4   3  -1    8.24    0.38
  -4   3  -1    7.17    0.51
   4  -3   0    6.25    0.23
   4  -3   0    6.73    0.36
   4  -3   0    6.50    0.37
  -4   3   0    6.56    0.23
  -4   3   0    6.79    0.32
  -4   3   0    5.48    0.46
  -4   3   0    6.65    0.38
   4  -3  -1    8.08    0.37
   4  -3  -1    7.85    0.32
  -4   3   1    7.82    0.40
  -4   3   1    7.27    0.43
  -4   3   1    7.63    0.37
   4  -3  -2    0.64    0.19
   4  -3  -2    0.64    0.18
  -4   3   2    0.79    0.24
  -4   3   2    0.80    0.22
  -4   3   2    0.61    0.20
  -4   3   2    0.58    0.18
   4  -3  -3   14.34    0.54
   4  -3  -3   13.60    0.39
   4  -3  -3   13.42    0.54
  -4   3   3   13.13    0.58
  -4   3   3   13.51    0.56
  -4   3   3   13.06    0.56
  -4   3   3   12.84    0.40
   4  -3  -4    2.25    0.28
   4  -3  -4    2.21    0.28
  -4   3   4    3.57    0.38
  -4   3   4    2.48    0.31
  -4   3   4    3.42    0.37
   4  -3  -5   27.06    0.96
   4  -3  -5   27.19    0.93
  -4   3   5   25.71    0.99
  -4   3   5   27.19    0.95
  -4   3   5   27.02    1.02
   4  -3  -6    5.25    0.51
   4  -3  -6    4.12    0.44
  -4   3   6    4.08    0.49
  -4   3   6    5.33    0.49
  -4   3   6    5.50    0.55
   4  -3  -7    3.99    0.48
   4  -3  -7    4.38    0.49
  -4   3   7    3.96    0.54
  -4   3   7    4.15    0.56
   4  -3  -8    0.85    0.44
   4  -3  -8    1.31    0.43
  -4   3   8    1.97    0.50
  -4   3   8    1.19    0.46
   3  -3   9    3.17    0.57
   3  -3   9    2.67    0.62
  -3   3  -9    1.91    0.52
   3  -3   8    4.82    0.68
   3  -3   8    4.81    0.58
   3  -3   8    4.74    0.51
  -3   3  -8    3.37    0.51
  -3   3  -8    4.74    0.51
   3  -3   7    1.11    0.33
   3  -3   7    0.17    0.40
   3  -3   7    1.27    0.39
  -3   3  -7    0.58    0.36
  -3   3  -7    1.10    0.32
   3  -3   6    5.96    0.49
   3  -3   6    6.75    0.67
   3  -3   6    6.38    0.57
  -3   3  -6    6.30    0.53
  -3   3  -6    6.96    0.53
   3  -3   5    0.42    0.30
   3  -3   5    0.44    0.22
   3  -3   5    0.27    0.19
   3  -3   5    0.03    0.28
  -3   3  -5    0.02    0.24
  -3   3  -5    0.40    0.26
   3  -3   4   22.22    0.72
   3  -3   4   22.17    0.67
   3  -3   4   21.21    0.85
   3  -3   4   20.41    0.79
  -3   3  -4   22.85    0.73
  -3   3  -4   21.78    0.83
   3  -3   3    4.02    0.30
   3  -3   3    3.53    0.26
   3  -3   3    4.05    0.41
   3  -3   3    3.48    0.37
  -3   3  -3    3.73    0.26
  -3   3  -3    3.43    0.30
  -3   3  -3    3.45    0.37
   3  -3   2   73.89    1.92
   3  -3   2   74.43    1.85
   3  -3   2   73.15    1.81
  -3   3  -2   73.00    1.81
  -3   3  -2   72.03    1.78
  -3   3  -2   67.54    1.93
   3  -3   1    6.25    0.33
   3  -3   1    5.56    0.31
   3  -3   1    5.53    0.21
   3  -3   1    7.04    0.40
  -3   3  -1    6.15    0.31
  -3   3  -1    6.13    0.22
  -3   3  -1    5.01    0.41
  -3   3  -1    5.99    0.21
   3  -3   0    1.03    0.09
   3  -3   0    1.26    0.19
   3  -3   0    1.51    0.18
  -3   3   0    1.24    0.21
  -3   3   0    1.37    0.10
  -3   3   0    1.52    0.18
   3  -3  -1    6.04    0.34
   3  -3  -1    6.37    0.28
   3  -3  -1    6.20    0.31
  -3   3   1    5.36    0.34
  -3   3   1    5.68    0.36
  -3   3   1    6.05    0.33
  -3   3   1    6.09    0.35
   3  -3  -2   72.63    1.80
   3  -3  -2   73.26    1.76
   3  -3  -2   73.29    1.84
  -3   3   2   71.75    1.85
  -3   3   2   69.46    1.85
  -3   3   2   68.69    1.75
  -3   3   2   72.72    1.86
   3  -3  -3    3.42    0.31
   3  -3  -3    3.75    0.31
  -3   3   3    3.69    0.37
  -3   3   3    3.58    0.32
  -3   3   3    3.72    0.34
   3  -3  -4   22.11    0.76
   3  -3  -4   22.39    0.78
  -3   3   4   22.59    0.77
  -3   3   4   21.14    0.80
  -3   3   4   21.62    0.76
  -3   3   4   22.32    0.81
   3  -3  -5    0.06    0.24
   3  -3  -5    0.48    0.29
  -3   3   5    0.42    0.29
  -3   3   5    0.34    0.26
  -3   3   5    0.58    0.23
  -3   3   5    0.77    0.30
   3  -3  -6    5.88    0.53
   3  -3  -6    6.76    0.59
  -3   3   6    6.77    0.50
  -3   3   6    6.20    0.61
  -3   3   6    6.41    0.60
  -3   3   6    5.73    0.54
   3  -3  -7    0.12    0.33
   3  -3  -7    0.49    0.36
  -3   3   7    0.66    0.40
  -3   3   7    1.27    0.41
   3  -3  -8    3.50    0.52
   3  -3  -8    4.08    0.53
  -3   3   8    5.76    0.65
  -3   3   8    4.03    0.58
   3  -3  -9    1.68    0.54
   3  -3  -9    2.78    0.53
  -3   3   9    3.11    0.62
   2  -3   9    0.63    0.52
   2  -3   9    0.92    0.48
  -2   3  -9   -0.04    0.45
   2  -3   8    2.67    0.51
   2  -3   8    3.26    0.46
   2  -3   8    2.42    0.55
  -2   3  -8    2.55    0.47
  -2   3  -8    2.64    0.44
   2  -3   7   11.06    0.75
   2  -3   7    9.21    0.59
   2  -3   7    9.81    0.79
  -2   3  -7    9.60    0.59
  -2   3  -7    9.70    0.68
   2  -3   6    0.20    0.35
   2  -3   6   -0.08    0.25
   2  -3   6    0.35    0.32
  -2   3  -6    0.66    0.27
  -2   3  -6    0.52    0.26
  -2   3  -6    0.12    0.30
   2  -3   5   10.66    0.48
   2  -3   5   10.81    0.60
   2  -3   5   10.87    0.65
   2  -3   5   10.75    0.51
  -2   3  -5   10.43    0.55
  -2   3  -5   10.94    0.56
   2  -3   4   14.50    0.64
   2  -3   4   13.93    0.66
   2  -3   4   14.29    0.54
   2  -3   4   14.63    0.51
  -2   3  -4   14.20    0.62
  -2   3  -4   14.70    0.57
   2  -3   3   52.67    1.37
   2  -3   3   50.68    1.47
   2  -3   3   54.99    1.46
   2  -3   3   53.12    1.36
  -2   3  -3   52.65    1.38
  -2   3  -3   52.08    1.47
   2  -3   2   67.14    1.82
   2  -3   2   71.48    1.74
   2  -3   2   71.36    1.75
   2  -3   2   71.56    1.80
  -2   3  -2   69.80    1.74
  -2   3  -2   70.85    1.73
  -2   3  -2   68.73    1.84
   2  -3   1    9.15    0.35
   2  -3   1    8.33    0.31
   2  -3   1    8.51    0.26
  -2   3  -1    8.61    0.26
  -2   3  -1    8.45    0.34
  -2   3  -1    8.05    0.33
  -2   3  -1    7.27    0.43
  -2   3  -1    8.23    0.26
   2  -3   0    0.40    0.15
   2  -3   0    0.29    0.05
   2  -3   0    0.35    0.11
  -2   3   0    0.45    0.06
  -2   3   0    0.23    0.14
  -2   3   0   -0.05    0.14
  -2   3   0    0.27    0.13
   2  -3  -1    8.36    0.33
   2  -3  -1    6.89    0.33
   2  -3  -1    9.19    0.30
  -2   3   1    8.61    0.34
  -2   3   1    7.85    0.31
  -2   3   1    7.65    0.36
  -2   3   1    8.51    0.34
   2  -3  -2   72.33    1.78
   2  -3  -2   70.17    1.76
  -2   3   2   72.06    1.78
  -2   3   2   68.64    1.78
  -2   3   2   66.95    1.77
  -2   3   2   69.04    1.80
   2  -3  -3   52.62    1.39
   2  -3  -3   53.24    1.42
  -2   3   3   52.45    1.41
  -2   3   3   51.52    1.43
  -2   3   3   49.92    1.39
  -2   3   3   53.86    1.47
   2  -3  -4   14.69    0.59
   2  -3  -4   14.65    0.60
  -2   3   4   14.71    0.65
  -2   3   4   13.66    0.59
  -2   3   4   14.37    0.56
  -2   3   4   13.64    0.62
   2  -3  -5   11.51    0.60
   2  -3  -5   10.77    0.57
  -2   3   5   10.90    0.61
  -2   3   5   10.85    0.64
  -2   3   5   11.63    0.52
  -2   3   5   11.02    0.57
   2  -3  -6    0.21    0.32
   2  -3  -6    0.54    0.30
  -2   3   6    0.74    0.33
  -2   3   6    0.31    0.34
  -2   3   6    0.83    0.24
  -2   3   6    0.53    0.32
   2  -3  -7    8.91    0.68
   2  -3  -7    9.04    0.69
  -2   3   7    9.52    0.74
  -2   3   7   10.08    0.79
  -2   3   7   10.22    0.70
   2  -3  -8    2.27    0.47
   2  -3  -8    2.92    0.48
  -2   3   8    2.85    0.49
  -2   3   8    2.98    0.55
  -2   3   8    2.74    0.51
   2  -3  -9    0.23    0.43
   2  -3  -9    0.05    0.44
  -2   3   9    0.61    0.47
  -2   3   9    0.45    0.49
   1  -3   9    3.59    0.61
   1  -3   9    3.37    0.64
  -1   3  -9    2.48    0.55
   1  -3   8   14.25    0.94
   1  -3   8   11.81    0.95
   1  -3   8   13.64    0.74
  -1   3  -8   12.83    0.74
  -1   3  -8   12.11    0.80
   1  -3   7    3.37    0.41
   1  -3   7    2.82    0.48
   1  -3   7    2.86    0.49
  -1   3  -7    2.77    0.45
  -1   3  -7    2.69    0.39
   1  -3   6   17.37    0.70
   1  -3   6   16.79    0.85
   1  -3   6   16.49    0.81
  -1   3  -6   15.42    0.74
  -1   3  -6   16.60    0.69
   1  -3   5    0.67    0.22
   1  -3   5    0.82    0.30
   1  -3   5    0.82    0.30
   1  -3   5    0.97    0.25
  -1   3  -5    0.91    0.23
  -1   3  -5    0.66    0.25
  -1   3  -5    0.65    0.22
   1  -3   4   13.82    0.53
   1  -3   4   14.20    0.65
   1  -3   4   15.02    0.54
   1  -3   4   14.26    0.63
  -1   3  -4   13.50    0.57
  -1   3  -4   13.59    0.57
   1  -3   3    3.45    0.35
   1  -3   3    3.57    0.34
   1  -3   3    3.62    0.28
   1  -3   3    3.56    0.27
  -1   3  -3    3.53    0.32
  -1   3  -3    3.96    0.32
   1  -3   2   27.73    0.76
   1  -3   2   27.28    0.73
   1  -3   2   27.03    0.82
   1  -3   2   28.25    0.83
  -1   3  -2   26.60    0.76
  -1   3  -2   27.05    0.82
   1  -3   1   16.95    0.52
   1  -3   1   16.55    0.44
   1  -3   1   15.84    0.44
   1  -3   1   16.54    0.54
   1  -3   1   16.58    0.49
  -1   3  -1   15.61    0.54
  -1   3  -1   16.25    0.48
  -1   3  -1   16.00    0.44
  -1   3  -1   16.43    0.45
   1  -3   0    3.84    0.12
   1  -3   0    4.13    0.18
   1  -3   0    3.92    0.15
   1  -3   0    3.71    0.22
   1  -3   0    4.11    0.17
  -1   3   0    3.82    0.12
  -1   3   0    3.49    0.18
  -1   3   0    3.45    0.20
  -1   3   0    3.82    0.15
   1  -3  -1   15.98    0.45
   1  -3  -1   16.73    0.48
  -1   3   1   16.49    0.45
  -1   3   1   15.35    0.48
  -1   3   1   15.64    0.49
  -1   3   1   15.62    0.50
  -1   3   1   16.69    0.48
   1  -3  -2   28.17    0.80
   1  -3  -2   28.01    0.78
  -1   3   2   26.34    0.76
  -1   3   2   26.86    0.80
  -1   3   2   27.50    0.83
  -1   3   2   27.72    0.78
   1  -3  -3    3.01    0.27
   1  -3  -3    3.57    0.33
  -1   3   3    3.81    0.37
  -1   3   3    3.39    0.30
  -1   3   3    3.19    0.28
  -1   3   3    3.24    0.29
   1  -3  -4   13.14    0.55
   1  -3  -4   14.02    0.56
  -1   3   4   13.31    0.59
  -1   3   4   13.49    0.55
  -1   3   4   14.14    0.64
  -1   3   4   13.60    0.51
   1  -3  -5    0.52    0.28
   1  -3  -5    0.47    0.26
  -1   3   5    1.13    0.21
  -1   3   5    0.68    0.25
  -1   3   5    0.73    0.28
  -1   3   5    0.59    0.26
   1  -3  -6   15.97    0.74
   1  -3  -6   16.67    0.76
  -1   3   6   16.01    0.79
  -1   3   6   17.44    0.87
  -1   3   6   17.05    0.77
   1  -3  -7    2.66    0.47
   1  -3  -7    2.98    0.44
  -1   3   7    3.42    0.46
  -1   3   7    3.18    0.48
  -1   3   7    2.42    0.50
   1  -3  -8   11.92    0.77
   1  -3  -8   12.86    0.82
  -1   3   8   13.24    0.87
  -1   3   8   12.28    0.93
  -1   3   8   13.20    0.81
   1  -3  -9    3.01    0.51
   1  -3  -9    2.16    0.56
  -1   3   9    3.28    0.55
  -1   3   9    3.87    0.60
  -1   3   9    3.56    0.66
   0  -3   9    1.12    0.53
   0  -3   9    1.73    0.53
   0   3  -9    0.41    0.47
   0  -3   8   12.72    0.89
   0  -3   8   12.22    0.89
   0  -3   8   11.96    0.73
   0   3  -8   10.65    0.79
   0   3  -8   11.30    0.72
   0  -3   7    2.52    0.46
   0  -3   7    1.82    0.46
   0  -3   7    2.06    0.37
   0   3  -7    2.34    0.38
   0   3  -7    1.73    0.42
   0  -3   6    0.93    0.34
   0  -3   6    0.72    0.33
   0  -3   6    1.10    0.33
   0  -3   6    0.84    0.29
   0   3  -6    1.46    0.34
   0   3  -6    1.03    0.29
   0  -3   5   12.60    0.65
   0  -3   5   11.45    0.52
   0  -3   5   11.50    0.56
   0  -3   5   11.77    0.63
   0   3  -5   11.93    0.51
   0   3  -5   10.92    0.57
   0   3  -5   11.61    0.52
   0  -3   4   94.91    2.34
   0  -3   4   91.08    2.42
   0  -3   4   91.58    2.41
   0  -3   4   89.83    2.32
   0   3  -4   91.97    2.32
   0   3  -4   89.49    2.33
   0   3  -4   93.36    2.36
   0  -3   3   10.03    0.43
   0  -3   3    9.49    0.46
   0  -3   3    9.73    0.47
   0  -3   3    9.86    0.39
   0   3  -3   10.12    0.40
   0   3  -3    9.65    0.44
   0   3  -3   10.16    0.42
   0  -3   2  142.13    3.34
   0  -3   2  134.04    3.36
   0  -3   2  141.83    3.30
   0  -3   2  132.00    3.36
   0   3  -2  137.45    3.32
   0   3  -2  142.12    3.30
   0   3  -2  137.71    3.35
   0  -3   1    0.33    0.13
   0  -3   1    0.62    0.07
   0  -3   1    0.18    0.14
   0  -3   1    0.73    0.16
   0   3  -1    0.55    0.08
   0   3  -1    0.56    0.11
   0   3  -1    0.55    0.07
   0   3  -1    0.48    0.15
   0   3  -1    0.50    0.15
   0  -3   0    0.05    0.07
   0  -3   0    0.01    0.07
   0  -3   0   -0.03    0.06
   0  -3   0    0.14    0.08
   0  -3   0   -0.03    0.05
   0  -3   0   -0.02    0.05
   0  -3   0   -0.02    0.07
   0  -3   0   -0.03    0.05
   0  -3   0    0.06    0.06
   0   3   0    0.04    0.04
   0   3   0   -0.01    0.06
   0   3   0    0.01    0.07
   0   3   0   -0.01    0.06
   0   3   0    0.07    0.07
   0   3   0    0.05    0.04
   0   3   0   -0.01    0.07
   0   3   0   -0.03    0.05
   0   3   0    0.02    0.05
   0  -3  -1    0.57    0.11
   0  -3  -1    0.53    0.12
   0  -3  -1    0.58    0.12
   0  -3  -1    0.59    0.10
   0   3   1    0.61    0.12
   0   3   1    0.68    0.13
   0   3   1    0.47    0.11
   0   3   1    0.64    0.10
   0   3   1    0.58    0.14
   0   3   1    0.41    0.11
   0   3   1    0.47    0.11
   0  -3  -2  133.89    3.25
   0  -3  -2  141.37    3.26
   0  -3  -2  137.29    3.30
   0   3   2  131.15    3.30
   0   3   2  140.15    3.31
   0   3   2  131.59    3.25
   0   3   2  138.74    3.35
   0   3   2  138.20    3.26
   0  -3  -3    9.79    0.36
   0   3   3    9.93    0.35
   0   3   3    9.32    0.35
   0   3   3    9.83    0.50
   0   3   3    9.14    0.42
   0   3   3   10.18    0.44
   0  -3  -4   92.70    2.35
   0  -3  -4   90.28    2.34
   0  -3  -4   90.05    2.22
   0   3   4   88.93    2.35
   0   3   4   89.13    2.42
   0   3   4   88.36    2.23
   0   3   4   94.56    2.35
   0  -3  -5   10.99    0.57
   0  -3  -5   10.98    0.57
   0  -3  -5   11.84    0.40
   0   3   5   12.24    0.59
   0   3   5   11.81    0.44
   0   3   5   11.01    0.58
   0   3   5   11.53    0.66
   0  -3  -6    0.72    0.34
   0  -3  -6    0.72    0.31
   0   3   6    0.56    0.31
   0   3   6    1.16    0.39
   0   3   6    1.38    0.33
   0  -3  -7    1.16    0.37
   0  -3  -7    2.29    0.42
   0   3   7    2.45    0.43
   0   3   7    2.36    0.50
   0   3   7    2.56    0.45
   0  -3  -8   10.41    0.79
   0  -3  -8   11.25    0.78
   0   3   8   12.49    0.93
   0   3   8   12.14    0.84
   0   3   8   11.82    0.77
   0  -3  -9    0.31    0.47
   0  -3  -9    1.48    0.45
   0   3   9    1.22    0.57
   0   3   9    1.41    0.46
   0   3   9    1.26    0.48
  -1  -3   9    3.54    0.64
  -1  -3   9    3.64    0.62
   1   3  -9    3.44    0.60
  -1  -3   8   13.94    0.92
  -1  -3   8   13.11    0.90
   1   3  -8   12.99    0.76
   1   3  -8   12.39    0.83
  -1  -3   7    2.12    0.46
  -1  -3   7    3.00    0.49
  -1  -3   7    2.80    0.41
   1   3  -7    2.54    0.45
   1   3  -7    3.05    0.40
  -1  -3   6   17.10    0.71
  -1  -3   6   15.08    0.80
  -1  -3   6   17.18    0.82
  -1  -3   6   16.99    0.76
   1   3  -6   16.76    0.77
   1   3  -6   16.07    0.70
  -1  -3   5    0.54    0.27
  -1  -3   5    0.73    0.27
  -1  -3   5    0.62    0.28
  -1  -3   5    0.67    0.23
   1   3  -5    0.77    0.19
   1   3  -5    0.70    0.23
   1   3  -5    0.03    0.25
  -1  -3   4   13.96    0.61
  -1  -3   4   13.20    0.63
  -1  -3   4   14.30    0.59
  -1  -3   4   13.69    0.53
   1   3  -4   14.45    0.54
   1   3  -4   14.46    0.59
   1   3  -4   14.66    0.51
  -1  -3   3    3.47    0.27
  -1  -3   3    3.29    0.33
  -1  -3   3    3.37    0.34
  -1  -3   3    3.18    0.32
   1   3  -3    3.39    0.28
   1   3  -3    3.48    0.30
   1   3  -3    3.65    0.27
  -1  -3   2   27.58    0.80
  -1  -3   2   27.44    0.75
  -1  -3   2   27.52    0.79
  -1  -3   2   27.06    0.82
   1   3  -2   27.08    0.77
   1   3  -2   27.61    0.78
   1   3  -2   28.19    0.75
  -1  -3   1   16.33    0.46
  -1  -3   1   17.30    0.52
  -1  -3   1   16.13    0.55
  -1  -3   1   16.40    0.52
  -1  -3   1   16.79    0.45
   1   3  -1   15.58    0.48
   1   3  -1   16.65    0.50
   1   3  -1   15.19    0.46
   1   3  -1   16.40    0.45
  -1  -3   0    4.01    0.15
  -1  -3   0    4.34    0.19
  -1  -3   0    3.69    0.17
  -1  -3   0    3.74    0.22
  -1  -3   0    3.88    0.13
   1   3   0    4.07    0.19
   1   3   0    3.59    0.16
   1   3   0    4.15    0.22
   1   3   0    3.94    0.14
   1   3   0    3.96    0.16
   1   3   0    3.84    0.12
  -1  -3  -1   16.59    0.42
  -1  -3  -1   16.14    0.50
  -1  -3  -1   16.14    0.48
  -1  -3  -1   17.06    0.42
  -1  -3  -1   15.45    0.44
   1   3   1   15.79    0.50
   1   3   1   16.09    0.48
   1   3   1   15.34    0.44
   1   3   1   16.45    0.42
   1   3   1   17.06    0.50
   1   3   1   15.37    0.50
  -1  -3  -2   27.19    0.78
  -1  -3  -2   28.49    0.81
  -1  -3  -2   26.79    0.67
   1   3   2   28.44    0.80
   1   3   2   27.30    0.82
   1   3   2   27.12    0.78
   1   3   2   26.88    0.76
  -1  -3  -3    3.48    0.17
  -1  -3  -3    3.90    0.34
  -1  -3  -3    3.78    0.32
   1   3   3    2.86    0.30
   1   3   3    3.24    0.17
   1   3   3    3.29    0.33
   1   3   3    3.08    0.27
  -1  -3  -4   13.58    0.52
  -1  -3  -4   13.91    0.57
   1   3   4   13.82    0.58
   1   3   4   13.54    0.42
   1   3   4   14.19    0.66
   1   3   4   14.26    0.58
  -1  -3  -5    1.12    0.29
  -1  -3  -5    0.90    0.19
   1   3   5    0.62    0.26
   1   3   5    0.60    0.30
   1   3   5    0.93    0.14
   1   3   5    0.64    0.27
  -1  -3  -6   16.95    0.76
  -1  -3  -6   15.56    0.75
   1   3   6   15.84    0.78
   1   3   6   16.05    0.87
   1   3   6   17.81    0.77
  -1  -3  -7    2.34    0.40
  -1  -3  -7    2.21    0.43
   1   3   7    2.75    0.42
   1   3   7    2.78    0.53
   1   3   7    3.39    0.46
  -1  -3  -8   13.09    0.79
  -1  -3  -8   12.32    0.82
   1   3   8   12.93    0.84
   1   3   8   12.48    0.96
   1   3   8   13.75    0.82
  -1  -3  -9    2.58    0.56
  -1  -3  -9    3.00    0.52
   1   3   9    3.56    0.56
   1   3   9    3.24    0.56
   1   3   9    3.06    0.64
  -2  -3   9    0.99    0.51
  -2  -3   9    1.17    0.52
   2   3  -9    0.76    0.49
  -2  -3   8    2.65    0.52
  -2  -3   8    3.05    0.50
   2   3  -8    1.81    0.47
   2   3  -8    2.76    0.44
  -2  -3   7   10.74    0.76
  -2  -3   7   10.13    0.78
   2   3  -7    8.95    0.69
   2   3  -7   10.10    0.64
  -2  -3   6    0.19    0.35
  -2  -3   6    0.23    0.34
  -2  -3   6    0.33    0.31
   2   3  -6    0.57    0.33
   2   3  -6    0.67    0.28
  -2  -3   5   11.29    0.61
  -2  -3   5   11.44    0.61
  -2  -3   5   10.66    0.61
  -2  -3   5   11.64    0.45
   2   3  -5   10.12    0.58
   2   3  -5   11.07    0.54
   2   3  -5   11.44    0.44
  -2  -3   4   15.57    0.53
  -2  -3   4   15.87    0.66
  -2  -3   4   13.91    0.64
  -2  -3   4   13.70    0.62
   2   3  -4   14.88    0.62
   2   3  -4   14.99    0.57
   2   3  -4   15.07    0.52
  -2  -3   3   53.82    1.37
  -2  -3   3   50.13    1.43
  -2  -3   3   52.19    1.42
  -2  -3   3   52.59    1.45
   2   3  -3   51.47    1.40
   2   3  -3   53.28    1.38
   2   3  -3   53.32    1.37
  -2  -3   2   68.85    1.75
  -2  -3   2   69.23    1.79
  -2  -3   2   68.73    1.81
  -2  -3   2   72.35    1.77
   2   3  -2   71.97    1.75
   2   3  -2   67.23    1.76
   2   3  -2   71.66    1.77
  -2  -3   1    8.63    0.29
  -2  -3   1    9.46    0.39
  -2  -3   1    8.02    0.35
  -2  -3   1    9.19    0.37
   2   3  -1    8.03    0.32
   2   3  -1    9.14    0.32
   2   3  -1    8.72    0.38
   2   3  -1    9.06    0.29
  -2  -3   0    0.55    0.10
  -2  -3   0    0.53    0.14
  -2  -3   0    0.18    0.07
  -2  -3   0    0.18    0.16
   2   3   0    0.32    0.13
   2   3   0    0.16    0.10
   2   3   0    0.30    0.09
   2   3   0    0.61    0.11
  -2  -3  -1    8.20    0.27
  -2  -3  -1    9.36    0.42
  -2  -3  -1    9.74    0.30
   2   3   1    7.19    0.35
   2   3   1    7.64    0.26
   2   3   1    8.84    0.33
   2   3   1    9.03    0.36
   2   3   1    9.12    0.28
  -2  -3  -2   70.45    1.81
  -2  -3  -2   70.15    1.74
   2   3   2   67.69    1.71
   2   3   2   68.23    1.73
   2   3   2   69.88    1.76
   2   3   2   67.39    1.78
  -2  -3  -3   53.93    1.46
  -2  -3  -3   52.07    1.40
   2   3   3   52.71    1.48
   2   3   3   51.48    1.40
   2   3   3   50.04    1.38
   2   3   3   53.92    1.42
  -2  -3  -4   14.12    0.58
  -2  -3  -4   14.15    0.60
   2   3   4   14.75    0.68
   2   3   4   14.74    0.60
   2   3   4   14.36    0.59
  -2  -3  -5   10.11    0.56
  -2  -3  -5   12.49    0.54
   2   3   5   11.09    0.58
   2   3   5   11.13    0.57
   2   3   5   12.20    0.69
  -2  -3  -6    0.53    0.32
   2   3   6    0.46    0.30
   2   3   6    0.58    0.30
   2   3   6    0.24    0.37
  -2  -3  -7    8.70    0.64
  -2  -3  -7   10.24    0.69
   2   3   7   10.47    0.82
   2   3   7    9.50    0.67
   2   3   7   10.95    0.73
  -2  -3  -8    3.09    0.52
  -2  -3  -8    2.61    0.46
   2   3   8    3.21    0.51
   2   3   8    3.49    0.58
   2   3   8    2.43    0.46
  -2  -3  -9   -0.41    0.43
  -2  -3  -9    0.67    0.42
   2   3   9    0.47    0.52
   2   3   9    0.64    0.44
   2   3   9    0.49    0.43
  -3  -3   9    3.02    0.59
  -3  -3   9    2.51    0.55
   3   3  -9    1.74    0.53
  -3  -3   8    4.77    0.59
  -3  -3   8    5.41    0.63
   3   3  -8    4.99    0.54
   3   3  -8    4.97    0.59
  -3  -3   7    0.50    0.37
  -3  -3   7    0.53    0.40
   3   3  -7    0.27    0.36
   3   3  -7    0.88    0.34
  -3  -3   6    5.93    0.55
  -3  -3   6    5.66    0.58
  -3  -3   6    5.91    0.57
   3   3  -6    6.48    0.51
   3   3  -6    4.95    0.47
  -3  -3   5    0.16    0.31
  -3  -3   5    0.87    0.30
  -3  -3   5    0.27    0.16
  -3  -3   5    0.72    0.27
   3   3  -5    0.40    0.28
   3   3  -5    0.57    0.24
  -3  -3   4   23.06    0.85
  -3  -3   4   21.84    0.78
  -3  -3   4   22.69    0.69
  -3  -3   4   21.37    0.79
   3   3  -4   22.58    0.78
   3   3  -4   21.99    0.75
   3   3  -4   22.69    0.68
  -3  -3   3    3.77    0.29
  -3  -3   3    3.34    0.34
  -3  -3   3    4.04    0.43
  -3  -3   3    3.67    0.32
   3   3  -3    4.05    0.31
   3   3  -3    3.55    0.28
   3   3  -3    3.85    0.36
  -3  -3   2   73.97    1.89
  -3  -3   2   72.49    1.84
  -3  -3   2   69.08    1.83
  -3  -3   2   71.51    1.81
   3   3  -2   73.47    1.82
   3   3  -2   71.90    1.82
  -3  -3   1    6.03    0.25
  -3  -3   1    6.16    0.38
  -3  -3   1    6.67    0.43
  -3  -3   1    5.75    0.30
   3   3  -1    5.72    0.31
   3   3  -1    6.77    0.32
   3   3  -1    5.80    0.28
   3   3  -1    5.92    0.26
  -3  -3   0    1.62    0.15
  -3  -3   0    1.40    0.26
  -3  -3   0    1.22    0.10
  -3  -3   0    1.76    0.23
   3   3   0    0.90    0.18
   3   3   0    1.26    0.16
   3   3   0    0.79    0.11
  -3  -3  -1    5.91    0.31
  -3  -3  -1    7.27    0.47
  -3  -3  -1    5.96    0.20
   3   3   1    6.39    0.35
   3   3   1    6.28    0.28
   3   3   1    6.37    0.33
   3   3   1    5.12    0.34
   3   3   1    5.76    0.21
  -3  -3  -2   71.01    1.71
  -3  -3  -2   75.55    1.94
  -3  -3  -2   73.09    1.81
   3   3   2   69.57    1.86
   3   3   2   72.15    1.81
   3   3   2   68.42    1.71
   3   3   2   75.73    1.85
   3   3   2   69.13    1.76
  -3  -3  -3    4.08    0.33
  -3  -3  -3    3.83    0.48
   3   3   3    3.06    0.29
   3   3   3    3.20    0.34
   3   3   3    3.75    0.35
   3   3   3    3.52    0.32
  -3  -3  -4   21.81    0.75
  -3  -3  -4   21.51    0.81
   3   3   4   21.56    0.75
   3   3   4   21.10    0.72
   3   3   4   21.94    0.83
  -3  -3  -5    0.35    0.25
  -3  -3  -5    1.00    0.26
   3   3   5    0.14    0.24
   3   3   5    0.00    0.30
   3   3   5    0.52    0.26
  -3  -3  -6    5.79    0.53
   3   3   6    6.25    0.67
   3   3   6    6.75    0.54
   3   3   6    6.21    0.56
  -3  -3  -7    0.59    0.34
   3   3   7    0.70    0.36
   3   3   7    0.40    0.43
   3   3   7    1.28    0.37
  -3  -3  -8    4.81    0.55
  -3  -3  -8    4.40    0.57
   3   3   8    5.79    0.73
   3   3   8    4.25    0.53
   3   3   8    4.89    0.56
  -3  -3  -9    2.67    0.51
  -3  -3  -9    2.73    0.54
   3   3   9    2.68    0.52
   3   3   9    2.25    0.51
   3   3   9    2.76    0.64
  -4  -3   8    0.90    0.43
  -4  -3   8    1.80    0.50
   4   3  -8    0.48    0.37
   4   3  -8    1.12    0.46
  -4  -3   7    4.62    0.68
  -4  -3   7    4.89    0.56
  -4  -3   7    4.61    0.58
   4   3  -7    3.36    0.48
   4   3  -7    4.16    0.47
  -4  -3   6    4.47    0.48
  -4  -3   6    4.26    0.51
  -4  -3   6    4.34    0.50
   4   3  -6    3.84    0.43
   4   3  -6    5.07    0.47
  -4  -3   5   27.34    0.99
  -4  -3   5   27.93    1.02
  -4  -3   5   26.69    0.97
   4   3  -5   27.79    0.94
   4   3  -5   26.47    0.96
  -4  -3   4    2.64    0.27
  -4  -3   4    2.94    0.38
  -4  -3   4    2.85    0.31
  -4  -3   4    2.64    0.34
   4   3  -4    2.83    0.30
   4   3  -4    2.41    0.31
  -4  -3   3   14.11    0.66
  -4  -3   3   13.54    0.53
  -4  -3   3   13.80    0.59
  -4  -3   3   13.79    0.52
   4   3  -3   13.21    0.53
   4   3  -3   13.94    0.54
  -4  -3   2    0.76    0.21
  -4  -3   2    0.93    0.18
  -4  -3   2    0.82    0.21
  -4  -3   2    0.64    0.25
   4   3  -2    0.59    0.20
   4   3  -2    0.50    0.19
  -4  -3   1    7.63    0.34
  -4  -3   1    8.86    0.48
  -4  -3   1    8.29    0.32
  -4  -3   1    8.26    0.45
   4   3  -1    7.97    0.39
   4   3  -1    7.75    0.33
   4   3  -1    7.82    0.32
  -4  -3   0    6.77    0.43
  -4  -3   0    6.47    0.40
  -4  -3   0    6.33    0.24
   4   3   0    6.95    0.33
   4   3   0    6.60    0.38
   4   3   0    6.56    0.31
   4   3   0    6.36    0.24
  -4  -3  -1    7.60    0.36
  -4  -3  -1    8.71    0.55
   4   3   1    8.52    0.41
   4   3   1    8.73    0.26
   4   3   1    7.85    0.43
   4   3   1    8.41    0.25
   4   3   1    8.31    0.34
  -4  -3  -2    0.78    0.12
  -4  -3  -2    0.69    0.31
   4   3   2    0.69    0.18
   4   3   2    0.67    0.15
   4   3   2    0.66    0.23
   4   3   2    0.72    0.14
   4   3   2    0.46    0.21
  -4  -3  -3   14.02    0.54
  -4  -3  -3   14.55    0.71
   4   3   3   13.22    0.54
   4   3   3   13.69    0.49
   4   3   3   12.99    0.59
   4   3   3   12.88    0.52
  -4  -3  -4    2.81    0.38
  -4  -3  -4    2.02    0.27
   4   3   4    2.67    0.33
   4   3   4    2.97    0.29
   4   3   4    2.31    0.36
  -4  -3  -5   25.05    0.91
  -4  -3  -5   27.13    0.98
   4   3   5   27.23    0.96
   4   3   5   27.31    0.91
   4   3   5   25.99    1.03
  -4  -3  -6    5.68    0.51
  -4  -3  -6    3.22    0.39
   4   3   6    4.33    0.44
   4   3   6    4.02    0.45
   4   3   6    3.95    0.53
  -4  -3  -7    3.36    0.46
   4   3   7    4.09    0.61
   4   3   7    4.55    0.49
   4   3   7    4.20    0.49
  -4  -3  -8    0.42    0.41
  -4  -3  -8    1.06    0.39
   4   3   8    1.25    0.55
   4   3   8    1.33    0.43
   4   3   8    1.61    0.43
  -5  -3   8    0.27    0.45
  -5  -3   8    0.43    0.40
   5   3  -8   -0.01    0.37
   5   3  -8    0.10    0.43
  -5  -3   7    3.37    0.53
  -5  -3   7    3.49    0.48
  -5  -3   7    4.74    0.55
   5   3  -7    3.55    0.46
   5   3  -7    3.40    0.50
  -5  -3   6    5.55    0.56
  -5  -3   6    5.99    0.59
  -5  -3   6    5.80    0.54
   5   3  -6    5.65    0.51
   5   3  -6    5.35    0.52
  -5  -3   5    2.86    0.36
  -5  -3   5    2.52    0.40
  -5  -3   5    2.69    0.44
   5   3  -5    2.60    0.37
   5   3  -5    2.84    0.35
  -5  -3   4   21.76    0.84
  -5  -3   4   22.91    0.91
  -5  -3   4   23.23    0.74
  -5  -3   4   21.42    0.79
   5   3  -4   23.51    0.82
   5   3  -4   22.93    0.81
  -5  -3   3   12.79    0.57
  -5  -3   3   13.49    0.55
  -5  -3   3   12.90    0.53
  -5  -3   3   12.73    0.67
   5   3  -3   12.80    0.55
   5   3  -3   13.31    0.55
  -5  -3   2    4.81    0.31
  -5  -3   2    4.68    0.48
  -5  -3   2    4.20    0.33
  -5  -3   2    4.67    0.40
   5   3  -2    4.73    0.31
   5   3  -2    4.59    0.31
   5   3  -2    5.13    0.36
  -5  -3   1   17.50    0.57
  -5  -3   1   17.81    0.67
  -5  -3   1   18.99    0.71
   5   3  -1   17.89    0.61
   5   3  -1   18.52    0.56
   5   3  -1   18.01    0.58
  -5  -3   0    0.96    0.25
  -5  -3   0    0.91    0.29
  -5  -3   0    1.17    0.13
   5   3   0    1.04    0.20
   5   3   0    0.88    0.22
   5   3   0    1.15    0.18
  -5  -3  -1   17.90    0.78
  -5  -3  -1   17.50    0.59
   5   3   1   18.02    0.62
   5   3   1   18.39    0.49
   5   3   1   17.91    0.56
   5   3   1   17.31    0.64
   5   3   1   18.48    0.48
  -5  -3  -2    5.50    0.58
  -5  -3  -2    4.09    0.26
   5   3   2    4.99    0.39
   5   3   2    4.80    0.28
   5   3   2    4.66    0.31
   5   3   2    4.51    0.42
  -5  -3  -3   12.62    0.38
  -5  -3  -3   13.87    0.76
  -5  -3  -3   14.19    0.53
   5   3   3   12.47    0.40
   5   3   3   13.06    0.55
   5   3   3   11.33    0.61
   5   3   3   12.59    0.47
   5   3   3   12.66    0.51
  -5  -3  -4   20.30    0.92
  -5  -3  -4   23.01    0.78
   5   3   4   23.23    0.82
   5   3   4   21.95    0.89
   5   3   4   22.17    0.77
   5   3   4   21.39    0.72
  -5  -3  -5    2.11    0.31
  -5  -3  -5    3.26    0.43
   5   3   5    2.67    0.32
   5   3   5    2.98    0.45
   5   3   5    2.69    0.37
  -5  -3  -6    7.80    0.61
  -5  -3  -6    5.75    0.52
   5   3   6    6.49    0.57
   5   3   6    6.05    0.52
   5   3   6    6.19    0.65
  -5  -3  -7    3.74    0.46
   5   3   7    3.90    0.50
   5   3   7    4.00    0.47
   5   3   7    4.76    0.64
  -5  -3  -8   -0.12    0.37
   5   3   8    0.02    0.37
   5   3   8    0.65    0.50
   5   3   8    0.70    0.45
  -6  -3   8    0.43    0.41
  -6  -3   8    0.58    0.40
   6   3  -8    0.19    0.42
   6   3  -8    0.44    0.39
  -6  -3   7   10.16    0.78
  -6  -3   7    9.48    0.81
  -6  -3   7    9.15    0.70
   6   3  -7    9.45    0.73
   6   3  -7    9.78    0.68
  -6  -3   6    0.80    0.39
  -6  -3   6    0.94    0.42
  -6  -3   6    0.36    0.31
   6   3  -6    1.26    0.39
   6   3  -6    0.36    0.31
  -6  -3   5   28.82    1.03
  -6  -3   5   29.81    1.10
  -6  -3   5   28.87    1.15
   6   3  -5   28.79    1.02
   6   3  -5   30.08    1.04
  -6  -3   4    9.40    0.65
  -6  -3   4   10.90    0.53
  -6  -3   4    9.91    0.51
  -6  -3   4   10.23    0.58
   6   3  -4   10.38    0.54
   6   3  -4   10.09    0.52
  -6  -3   3    4.75    0.35
  -6  -3   3    4.75    0.40
  -6  -3   3    4.88    0.47
  -6  -3   3    5.14    0.42
   6   3  -3    5.64    0.36
   6   3  -3    4.00    0.35
   6   3  -3    4.87    0.40
  -6  -3   2    6.82    0.36
  -6  -3   2    7.69    0.50
  -6  -3   2    6.73    0.55
  -6  -3   2    7.01    0.39
   6   3  -2    6.94    0.44
   6   3  -2    6.44    0.38
   6   3  -2    7.23    0.37
  -6  -3   1    0.34    0.29
  -6  -3   1    0.23    0.27
  -6  -3   1    0.18    0.16
   6   3  -1    0.11    0.16
   6   3  -1    0.40    0.17
   6   3  -1    0.22    0.24
  -6  -3   0   -0.31    0.22
  -6  -3   0    0.12    0.12
  -6  -3   0    0.04    0.30
   6   3   0   -0.31    0.23
   6   3   0    0.02    0.15
   6   3   0    0.05    0.19
  -6  -3  -1   -0.10    0.19
  -6  -3  -1    1.06    0.38
   6   3   1    0.45    0.27
   6   3   1    0.52    0.17
   6   3   1    0.26    0.11
   6   3   1    0.12    0.23
  -6  -3  -2    7.86    0.70
  -6  -3  -2    6.39    0.33
   6   3   2    6.75    0.37
   6   3   2    7.24    0.45
   6   3   2    6.55    0.49
   6   3   2    7.00    0.32
  -6  -3  -3    4.71    0.25
  -6  -3  -3    3.74    0.33
  -6  -3  -3    4.43    0.54
   6   3   3    4.61    0.46
   6   3   3    4.99    0.32
   6   3   3    4.68    0.38
   6   3   3    4.49    0.35
  -6  -3  -4   10.33    0.51
  -6  -3  -4   10.17    0.70
   6   3   4    9.56    0.55
   6   3   4   10.20    0.50
   6   3   4    9.58    0.63
   6   3   4   10.19    0.46
  -6  -3  -5   29.80    1.17
  -6  -3  -5   27.41    0.97
   6   3   5   28.04    0.94
   6   3   5   27.25    1.10
   6   3   5   29.22    1.03
  -6  -3  -6    0.35    0.29
   6   3   6    0.54    0.42
   6   3   6    0.42    0.34
   6   3   6    0.80    0.27
  -6  -3  -7    8.72    0.65
   6   3   7    9.01    0.65
   6   3   7    8.65    0.78
   6   3   7    9.77    0.74
  -6  -3  -8    0.36    0.38
   6   3   8    0.10    0.48
   6   3   8    0.40    0.41
  -7  -3   8    2.82    0.53
  -7  -3   8    3.49    0.60
   7   3  -8    2.14    0.49
   7   3  -8    3.37    0.57
  -7  -3   7    3.73    0.52
  -7  -3   7    3.98    0.60
  -7  -3   7    5.04    0.58
   7   3  -7    3.07    0.46
   7   3  -7    3.81    0.53
  -7  -3   6   11.24    0.68
  -7  -3   6   10.92    0.77
  -7  -3   6   11.60    0.85
   7   3  -6   11.16    0.71
   7   3  -6   10.06    0.70
  -7  -3   5    3.42    0.40
  -7  -3   5    4.39    0.49
  -7  -3   5    3.80    0.54
   7   3  -5    4.08    0.45
   7   3  -5    3.19    0.40
  -7  -3   4    7.32    0.54
  -7  -3   4    8.11    0.54
  -7  -3   4    8.04    0.64
  -7  -3   4    7.62    0.48
   7   3  -4    7.87    0.51
   7   3  -4    7.96    0.52
  -7  -3   3   11.31    0.55
  -7  -3   3   10.74    0.67
  -7  -3   3   11.52    0.52
  -7  -3   3   11.81    0.62
   7   3  -3   11.58    0.52
   7   3  -3   12.38    0.52
   7   3  -3   10.84    0.56
  -7  -3   2    7.41    0.58
  -7  -3   2    8.07    0.43
  -7  -3   2    7.95    0.41
  -7  -3   2    8.46    0.58
   7   3  -2    8.55    0.42
   7   3  -2    7.55    0.39
   7   3  -2    8.09    0.46
  -7  -3   1    5.08    0.54
  -7  -3   1    4.50    0.31
  -7  -3   1    3.21    0.37
   7   3  -1    4.51    0.39
   7   3  -1    4.38    0.33
   7   3  -1    4.21    0.31
  -7  -3   0    0.02    0.12
  -7  -3   0    0.33    0.38
  -7  -3   0    0.14    0.25
   7   3   0   -0.01    0.25
   7   3   0    0.16    0.22
   7   3   0   -0.04    0.15
  -7  -3  -1    4.11    0.38
  -7  -3  -1    4.91    0.58
   7   3   1    5.02    0.46
   7   3   1    4.61    0.38
   7   3   1    4.78    0.31
   7   3   1    4.40    0.23
  -7  -3  -2    8.65    0.75
  -7  -3  -2    7.43    0.39
   7   3   2    8.36    0.50
   7   3   2    8.20    0.35
   7   3   2    8.51    0.55
   7   3   2    8.80    0.41
  -7  -3  -3   11.57    0.50
  -7  -3  -3   11.57    0.43
  -7  -3  -3   10.93    0.80
   7   3   3   11.64    0.64
   7   3   3   10.57    0.49
   7   3   3   11.51    0.45
   7   3   3   11.60    0.56
  -7  -3  -4    8.26    0.73
  -7  -3  -4    7.93    0.48
   7   3   4    8.30    0.55
   7   3   4    8.30    0.63
   7   3   4    8.48    0.43
   7   3   4    8.08    0.47
  -7  -3  -5    3.92    0.56
  -7  -3  -5    3.32    0.36
   7   3   5    4.01    0.39
   7   3   5    3.52    0.42
   7   3   5    3.17    0.46
  -7  -3  -6   11.11    0.66
   7   3   6    9.47    0.77
   7   3   6   10.40    0.59
   7   3   6   10.99    0.70
  -7  -3  -7    2.97    0.44
   7   3   7    3.37    0.49
   7   3   7    3.66    0.61
  -7  -3  -8    2.51    0.46
   7   3   8    3.21    0.53
   7   3   8    2.12    0.59
  -8  -3   8    0.12    0.46
   8   3  -8    1.42    0.49
   8   3  -8    0.60    0.42
  -8  -3   7   14.04    0.93
  -8  -3   7   13.14    0.83
  -8  -3   7   13.92    0.92
   8   3  -7   13.26    0.83
   8   3  -7   12.33    0.79
  -8  -3   6    0.59    0.36
  -8  -3   6    0.65    0.41
  -8  -3   6    0.73    0.35
   8   3  -6    0.65    0.37
   8   3  -6    0.89    0.36
  -8  -3   5    7.41    0.56
  -8  -3   5    6.43    0.63
  -8  -3   5    6.68    0.56
   8   3  -5    7.49    0.59
   8   3  -5    7.72    0.55
   8   3  -5    6.92    0.57
  -8  -3   4    0.48    0.25
  -8  -3   4    0.49    0.29
  -8  -3   4   -0.09    0.33
  -8  -3   4    0.41    0.38
   8   3  -4    0.42    0.28
   8   3  -4    0.47    0.25
   8   3  -4    0.61    0.26
  -8  -3   3    7.31    0.45
  -8  -3   3    7.77    0.49
  -8  -3   3    6.98    0.58
  -8  -3   3    8.50    0.65
   8   3  -3    6.94    0.50
   8   3  -3    7.97    0.47
   8   3  -3    7.15    0.46
  -8  -3   2   19.43    0.86
  -8  -3   2   19.27    0.69
  -8  -3   2   19.10    0.85
   8   3  -2   18.81    0.68
   8   3  -2   19.49    0.68
   8   3  -2   19.99    0.77
  -8  -3   1    0.75    0.18
  -8  -3   1    0.74    0.38
  -8  -3   1    0.72    0.32
   8   3  -1    0.65    0.30
   8   3  -1    0.72    0.19
   8   3  -1    1.04    0.22
  -8  -3   0    1.78    0.33
  -8  -3   0    2.51    0.50
  -8  -3   0    1.89    0.19
   8   3   0    2.12    0.33
   8   3   0    1.64    0.21
   8   3   0    1.73    0.29
  -8  -3  -1    0.92    0.45
  -8  -3  -1    0.76    0.24
  -8  -3  -1    0.76    0.14
   8   3   1    0.90    0.14
   8   3   1    0.51    0.24
   8   3   1    0.79    0.19
   8   3   1    1.28    0.32
  -8  -3  -2   19.05    0.67
  -8  -3  -2   19.39    1.02
   8   3   2   20.26    0.78
   8   3   2   19.80    0.60
   8   3   2   19.17    0.65
   8   3   2   19.22    0.83
  -8  -3  -3    7.75    0.39
  -8  -3  -3    7.91    0.44
  -8  -3  -3    8.00    0.78
   8   3   3    8.23    0.54
   8   3   3    7.25    0.39
   8   3   3    7.76    0.57
   8   3   3    7.88    0.44
  -8  -3  -4    0.75    0.47
  -8  -3  -4    0.38    0.23
   8   3   4    0.63    0.21
   8   3   4    0.40    0.24
   8   3   4    0.34    0.31
   8   3   4    0.71    0.32
  -8  -3  -5    7.96    0.52
  -8  -3  -5    8.66    0.83
   8   3   5    7.44    0.49
   8   3   5    7.50    0.60
   8   3   5    7.56    0.71
   8   3   5    7.77    0.52
  -8  -3  -6    0.47    0.31
   8   3   6    0.67    0.42
   8   3   6    0.67    0.36
  -8  -3  -7   12.36    0.76
   8   3   7   13.38    1.01
   8   3   7   12.99    0.82
  -8  -3  -8    0.94    0.40
   8   3   8    0.29    0.43
   8   3   8    1.43    0.57
  -9  -3   7    2.48    0.48
  -9  -3   7    2.15    0.52
  -9  -3   7    3.29    0.54
   9   3  -7    2.53    0.48
   9   3  -7    2.23    0.48
   9   3  -7    2.23    0.44
  -9  -3   6    1.75    0.50
  -9  -3   6    0.97    0.36
  -9  -3   6    0.76    0.37
   9   3  -6    1.20    0.39
   9   3  -6    0.43    0.36
   9   3  -6    1.32    0.37
  -9  -3   5    2.04    0.49
  -9  -3   5    1.29    0.39
  -9  -3   5    1.42    0.34
   9   3  -5    1.49    0.33
   9   3  -5    1.04    0.35
   9   3  -5    0.99    0.32
  -9  -3   4    1.01    0.43
  -9  -3   4    1.77    0.47
  -9  -3   4    1.68    0.30
  -9  -3   4    1.63    0.36
   9   3  -4    1.81    0.38
   9   3  -4    1.94    0.31
   9   3  -4    1.86    0.32
  -9  -3   3    1.42    0.40
  -9  -3   3    1.17    0.25
  -9  -3   3    1.59    0.30
  -9  -3   3    1.12    0.42
   9   3  -3    0.81    0.26
   9   3  -3    1.17    0.26
   9   3  -3    1.23    0.33
  -9  -3   2    2.99    0.50
  -9  -3   2    2.03    0.38
  -9  -3   2    2.62    0.29
   9   3  -2    2.40    0.28
   9   3  -2    2.87    0.38
   9   3  -2    2.90    0.30
  -9  -3   1    1.62    0.46
  -9  -3   1    1.63    0.22
  -9  -3   1    1.42    0.34
   9   3  -1    1.91    0.36
   9   3  -1    2.02    0.28
   9   3  -1    1.65    0.23
  -9  -3   0   -0.14    0.41
  -9  -3   0    0.14    0.14
  -9  -3   0    0.24    0.25
   9   3   0    0.14    0.26
   9   3   0    0.17    0.18
   9   3   0   -0.05    0.24
  -9  -3  -1    1.67    0.18
  -9  -3  -1    2.09    0.54
  -9  -3  -1    1.76    0.29
   9   3   1    1.44    0.35
   9   3   1    1.93    0.30
   9   3   1    1.94    0.18
   9   3   1    1.65    0.22
  -9  -3  -2    2.63    0.29
  -9  -3  -2    3.41    0.61
   9   3   2    2.35    0.35
   9   3   2    2.67    0.27
   9   3   2    3.04    0.41
   9   3   2    2.70    0.27
  -9  -3  -3    1.19    0.22
  -9  -3  -3    1.21    0.49
   9   3   3    1.51    0.25
   9   3   3    1.86    0.41
   9   3   3    1.29    0.23
   9   3   3    1.16    0.30
  -9  -3  -4    1.98    0.59
  -9  -3  -4    0.97    0.27
   9   3   4    2.05    0.38
   9   3   4    2.08    0.31
   9   3   4    1.72    0.44
  -9  -3  -5    2.33    0.55
  -9  -3  -5    1.33    0.32
   9   3   5    1.01    0.37
   9   3   5    1.40    0.32
   9   3   5    2.01    0.48
  -9  -3  -6    3.26    0.58
  -9  -3  -6    0.29    0.31
   9   3   6    1.31    0.48
   9   3   6    0.92    0.41
  -9  -3  -7    1.89    0.41
   9   3   7    2.53    0.57
   9   3   7    2.82    0.52
 -10  -3   7    5.24    0.67
 -10  -3   7    8.17    0.81
  10   3  -7    4.41    0.59
  10   3  -7    5.39    0.60
 -10  -3   6    1.39    0.46
 -10  -3   6    0.63    0.36
 -10  -3   6    0.55    0.39
  10   3  -6    0.95    0.40
  10   3  -6    0.44    0.35
  10   3  -6    0.38    0.33
 -10  -3   5    7.98    0.68
 -10  -3   5    9.11    0.81
 -10  -3   5    7.89    0.59
  10   3  -5    8.32    0.59
  10   3  -5    7.21    0.65
  10   3  -5    8.88    0.64
 -10  -3   4    6.95    0.57
 -10  -3   4    7.02    0.73
 -10  -3   4    7.01    0.53
 -10  -3   4    6.38    0.65
  10   3  -4    7.30    0.53
  10   3  -4    6.45    0.62
  10   3  -4    6.74    0.51
 -10  -3   3   12.14    0.85
 -10  -3   3   13.28    0.64
 -10  -3   3   11.87    0.78
  10   3  -3   13.86    0.62
  10   3  -3   12.19    0.71
  10   3  -3   13.64    0.62
 -10  -3   2    6.28    0.43
 -10  -3   2    6.03    0.61
 -10  -3   2    5.37    0.62
  10   3  -2    6.18    0.42
  10   3  -2    6.23    0.45
  10   3  -2    5.86    0.50
 -10  -3   1    6.80    0.39
 -10  -3   1    6.09    0.73
 -10  -3   1    6.45    0.57
  10   3  -1    7.00    0.56
  10   3  -1    6.90    0.46
  10   3  -1    6.82    0.40
 -10  -3   0    6.06    0.33
 -10  -3   0    5.92    0.69
 -10  -3   0    5.92    0.50
  10   3   0    5.02    0.50
  10   3   0    5.60    0.51
  10   3   0    6.09    0.37
 -10  -3  -1    6.42    0.47
 -10  -3  -1    6.91    0.33
 -10  -3  -1    6.38    0.80
  10   3   1    7.74    0.59
  10   3   1    6.66    0.38
  10   3   1    6.88    0.33
  10   3   1    7.65    0.51
 -10  -3  -2    6.23    0.44
 -10  -3  -2    6.90    0.85
  10   3   2    6.31    0.34
  10   3   2    6.74    0.61
  10   3   2    5.83    0.53
  10   3   2    6.80    0.39
 -10  -3  -3   12.90    0.94
 -10  -3  -3   13.31    0.58
  10   3   3   13.64    0.72
  10   3   3   12.39    0.78
  10   3   3   12.81    0.58
 -10  -3  -4    7.68    0.90
 -10  -3  -4    6.94    0.49
  10   3   4    6.32    0.61
  10   3   4    6.68    0.47
  10   3   4    7.59    0.72
 -10  -3  -5    8.03    0.56
 -10  -3  -5   10.17    0.94
  10   3   5    8.80    0.83
  10   3   5    8.43    0.68
  10   3   5    8.28    0.55
 -10  -3  -6    0.83    0.33
  10   3   6    0.93    0.47
  10   3   6    0.44    0.39
 -10  -3  -7    4.06    0.49
  10   3   7    4.06    0.58
  10   3   7    5.66    0.77
 -11  -3   7    2.93    0.58
  11   3  -7    1.97    0.53
  11   3  -7    4.33    0.57
 -11  -3   6    4.09    0.58
 -11  -3   6    4.46    0.61
  11   3  -6    3.85    0.49
  11   3  -6    3.49    0.56
 -11  -3   5    0.01    0.35
 -11  -3   5    1.18    0.47
 -11  -3   5    0.14    0.31
  11   3  -5    0.19    0.31
  11   3  -5    0.59    0.33
  11   3  -5   -0.90    0.37
 -11  -3   4   17.52    0.81
 -11  -3   4   15.20    0.94
  11   3  -4   14.73    0.84
  11   3  -4   15.46    0.74
  11   3  -4   17.63    0.77
 -11  -3   3    7.88    0.53
 -11  -3   3    7.77    0.72
 -11  -3   3    6.17    0.80
  11   3  -3    7.03    0.52
  11   3  -3    8.36    0.54
  11   3  -3    7.23    0.65
 -11  -3   2    3.06    0.48
 -11  -3   2    3.07    0.34
 -11  -3   2    3.01    0.60
  11   3  -2    3.06    0.36
  11   3  -2    3.23    0.33
  11   3  -2    2.70    0.43
 -11  -3   1    0.79    0.53
 -11  -3   1    0.92    0.22
 -11  -3   1    0.86    0.37
  11   3  -1    0.49    0.23
  11   3  -1    0.68    0.28
  11   3  -1    1.05    0.37
 -11  -3   0   -0.06    0.46
 -11  -3   0   -0.04    0.16
 -11  -3   0    0.28    0.30
  11   3   0   -0.21    0.30
  11   3   0    0.25    0.20
  11   3   0    0.03    0.31
 -11  -3  -1    1.10    0.52
 -11  -3  -1    0.79    0.28
 -11  -3  -1    0.93    0.18
  11   3   1    1.06    0.19
  11   3   1    0.86    0.32
  11   3   1    0.97    0.39
  11   3   1    0.67    0.22
 -11  -3  -2    3.40    0.72
 -11  -3  -2    4.20    0.44
  11   3   2    3.06    0.40
  11   3   2    3.73    0.51
  11   3   2    3.10    0.31
 -11  -3  -3    7.24    0.49
 -11  -3  -3    8.95    0.97
  11   3   3    7.98    0.46
  11   3   3    8.58    0.65
  11   3   3    7.74    0.70
 -11  -3  -4   16.26    1.12
 -11  -3  -4   16.32    0.72
  11   3   4   17.48    0.97
  11   3   4   18.16    0.72
  11   3   4   17.58    0.87
 -11  -3  -5   -0.02    0.28
  11   3   5    0.88    0.46
  11   3   5   -0.25    0.26
  11   3   5   -0.01    0.37
 -11  -3  -6    3.01    0.43
  11   3   6    4.85    0.70
  11   3   6    3.75    0.56
 -11  -3  -7    2.18    0.43
  11   3   7    2.93    0.55
  11   3   7    3.26    0.64
 -12  -3   6    0.41    0.44
 -12  -3   6    1.41    0.50
  12   3  -6    0.18    0.36
  12   3  -6   -0.57    0.41
 -12  -3   5    7.75    0.83
 -12  -3   5    6.53    0.63
  12   3  -5    6.00    0.66
  12   3  -5    6.93    0.62
 -12  -3   4   10.91    0.81
 -12  -3   4   10.63    0.68
  12   3  -4   11.04    0.65
  12   3  -4    9.19    0.76
  12   3  -4    9.67    0.63
 -12  -3   3    9.16    0.57
 -12  -3   3    8.31    0.71
 -12  -3   3    6.87    0.86
  12   3  -3    8.52    0.55
  12   3  -3    7.88    0.65
  12   3  -3    8.11    0.56
 -12  -3   2    6.29    0.64
 -12  -3   2    6.06    0.47
 -12  -3   2    6.52    0.76
  12   3  -2    7.10    0.50
  12   3  -2    7.59    0.69
  12   3  -2    6.69    0.52
 -12  -3   1    4.44    0.52
 -12  -3   1    4.92    0.73
 -12  -3   1    4.37    0.38
  12   3  -1    5.23    0.54
  12   3  -1    4.17    0.44
  12   3  -1    4.28    0.39
 -12  -3   0    7.57    0.40
 -12  -3   0    7.21    0.83
 -12  -3   0    7.34    0.62
  12   3   0    7.78    0.63
  12   3   0    8.47    0.45
  12   3   0    6.99    0.58
 -12  -3  -1    5.17    0.50
 -12  -3  -1    5.00    0.77
  12   3   1    4.13    0.53
  12   3   1    4.14    0.37
  12   3   1    3.94    0.46
 -12  -3  -2    6.67    0.52
 -12  -3  -2    7.49    0.91
  12   3   2    6.73    0.45
  12   3   2    6.43    0.69
  12   3   2    6.94    0.64
 -12  -3  -3    8.13    1.01
 -12  -3  -3    8.55    0.54
  12   3   3    8.94    0.76
  12   3   3    8.62    0.68
  12   3   3    7.83    0.50
 -12  -3  -4   10.77    0.60
 -12  -3  -4   12.22    1.04
  12   3   4   11.04    0.85
  12   3   4   10.83    0.60
  12   3   4   10.60    0.77
 -12  -3  -5    5.73    0.53
  12   3   5    8.43    0.87
  12   3   5    6.65    0.65
  12   3   5    6.42    0.54
 -12  -3  -6    0.11    0.38
  12   3   6    0.21    0.40
  12   3   6    0.62    0.50
 -13  -3   6   11.51    0.99
 -13  -3   6    8.36    0.83
  13   3  -6   10.47    0.76
  13   3  -6    8.00    0.79
 -13  -3   5    0.65    0.47
 -13  -3   5    0.19    0.36
  13   3  -5   -0.06    0.33
  13   3  -5   -0.34    0.45
 -13  -3   4    6.05    0.68
 -13  -3   4    4.52    0.51
  13   3  -4    5.51    0.50
  13   3  -4    5.33    0.62
 -13  -3   3    3.75    0.69
 -13  -3   3    4.73    0.47
 -13  -3   3    5.42    0.66
  13   3  -3    3.64    0.52
  13   3  -3    4.67    0.51
  13   3  -3    5.90    0.54
 -13  -3   2    4.04    0.41
 -13  -3   2    3.15    0.55
 -13  -3   2    3.20    0.70
  13   3  -2    2.93    0.48
  13   3  -2    3.69    0.38
  13   3  -2    3.67    0.44
 -13  -3   1    7.78    1.01
 -13  -3   1    7.67    0.72
 -13  -3   1    7.16    0.45
  13   3  -1    7.65    0.71
  13   3  -1    7.11    0.62
  13   3  -1    7.54    0.51
 -13  -3   0    9.19    0.70
 -13  -3   0    8.18    1.00
  13   3   0    7.55    0.68
  13   3   0    8.47    0.50
  13   3   0    7.26    0.69
 -13  -3  -1    8.95    0.64
 -13  -3  -1    8.09    1.02
  13   3   1    7.77    0.64
  13   3   1    8.22    0.78
  13   3   1    8.00    0.49
 -13  -3  -2    4.20    0.44
 -13  -3  -2    4.40    0.81
  13   3   2    3.53    0.36
  13   3   2    3.42    0.55
  13   3   2    4.16    0.52
 -13  -3  -3    4.21    0.72
  13   3   3    5.77    0.60
  13   3   3    5.12    0.62
  13   3   3    5.50    0.46
 -13  -3  -4    5.88    0.51
 -13  -3  -4    7.37    0.90
  13   3   4    6.32    0.51
  13   3   4    5.79    0.62
  13   3   4    6.00    0.67
  13   3   5    0.33    0.44
  13   3   6   10.02    0.99
  13   3   6    9.26    0.83
 -14  -3   6    1.90    0.56
  14   3  -6   -0.18    0.53
 -14  -3   5    6.72    0.77
 -14  -3   5    5.48    0.60
  14   3  -5    4.03    0.63
  14   3  -5    5.41    0.54
 -14  -3   4    8.66    0.70
 -14  -3   4    9.84    0.91
  14   3  -4    9.10    0.67
  14   3  -4    8.27    0.78
 -14  -3   3    3.47    0.44
 -14  -3   3    2.86    0.68
 -14  -3   3    4.52    0.63
  14   3  -3    2.98    0.53
  14   3  -3    2.49    0.38
 -14  -3   2   18.72    1.26
 -14  -3   2   21.08    1.09
 -14  -3   2   19.28    0.80
  14   3  -2   18.19    0.88
  14   3  -2   18.90    1.01
  14   3  -2   20.58    0.83
 -14  -3   1    2.63    0.72
 -14  -3   1    2.22    0.49
  14   3  -1    2.19    0.48
  14   3  -1    2.31    0.46
  14   3  -1    2.31    0.35
 -14  -3   0    2.06    0.44
 -14  -3   0    1.09    0.68
  14   3   0    1.36    0.48
  14   3   0    1.92    0.48
  14   3   0    2.07    0.32
 -14  -3  -1    2.38    0.43
 -14  -3  -1    2.56    0.74
  14   3   1    2.06    0.54
  14   3   1    2.62    0.34
  14   3   1    2.40    0.49
 -14  -3  -2   20.38    0.91
 -14  -3  -2   19.41    1.32
  14   3   2   19.43    1.05
  14   3   2   21.29    0.80
  14   3   2   20.74    1.03
 -14  -3  -3    3.59    0.79
  14   3   3    3.40    0.37
  14   3   3    3.39    0.58
  14   3   3    3.35    0.52
 -14  -3  -4   10.72    1.12
  14   3   4    8.77    0.80
  14   3   4   10.84    0.93
  14   3   5    5.71    0.68
  14   3   5    8.80    0.96
 -15  -3   5    2.50    0.50
 -15  -3   5    3.41    0.64
  15   3  -5    2.85    0.46
  15   3  -5    2.07    0.64
 -15  -3   4    0.58    0.39
 -15  -3   4    1.51    0.53
  15   3  -4    0.42    0.34
  15   3  -4    0.05    0.50
 -15  -3   3    2.10    0.54
 -15  -3   3    1.38    0.37
 -15  -3   3    1.09    0.62
  15   3  -3    1.71    0.37
  15   3  -3    1.47    0.54
 -15  -3   2    1.44    0.67
 -15  -3   2    2.83    0.55
  15   3  -2    2.10    0.37
  15   3  -2    1.56    0.52
 -15  -3   1   17.80    0.99
 -15  -3   1   15.99    1.22
  15   3  -1   17.80    0.76
  15   3  -1   15.94    0.96
  15   3  -1   15.29    0.92
 -15  -3   0    3.38    0.77
 -15  -3   0    4.15    0.54
  15   3   0    3.38    0.56
  15   3   0    2.62    0.56
  15   3   0    3.43    0.38
 -15  -3  -1   18.20    0.91
 -15  -3  -1   17.94    1.29
  15   3   1   16.94    1.05
  15   3   1   17.46    0.74
  15   3   1   19.39    1.01
 -15  -3  -2    2.80    0.76
 -15  -3  -2    2.76    0.44
  15   3   2    1.75    0.49
  15   3   2    2.14    0.55
 -15  -3  -3    1.61    0.66
  15   3   3    1.71    0.46
  15   3   3    2.60    0.56
 -15  -3  -4    2.72    0.70
  15   3   4    0.18    0.45
  15   3   5    4.22    0.70
  15   3   5    2.88    0.57
 -16  -3   4    9.50    0.98
  16   3  -4    6.81    0.82
  16   3  -4    7.99    0.65
 -16  -3   3    2.40    0.56
  16   3  -3    0.96    0.53
  16   3  -3    1.64    0.38
 -16  -3   2    7.80    0.85
 -16  -3   2    5.70    0.85
  16   3  -2    5.83    0.51
  16   3  -2    5.65    0.69
 -16  -3   1    2.35    0.52
 -16  -3   1    1.63    0.69
  16   3  -1    1.38    0.49
  16   3  -1    1.42    0.34
 -16  -3   0    0.60    0.40
 -16  -3   0    0.82    0.61
  16   3   0   -1.14    0.46
  16   3   0    0.18    0.29
  16   3   0    0.23    0.44
 -16  -3  -1    2.19    0.73
 -16  -3  -1    1.99    0.44
  16   3   1    1.96    0.53
  16   3   1    0.84    0.54
 -16  -3  -2    6.32    0.66
 -16  -3  -2    8.83    1.08
  16   3   2    6.73    0.70
  16   3   2    5.89    0.72
 -16  -3  -3    2.67    0.73
  16   3   3    2.56    0.57
  16   3   3    1.16    0.49
 -16  -3  -4   13.82    1.24
  16   3   4   10.69    0.98
  16   3   4    7.93    0.79
 -17  -3   3    3.05    0.61
  17   3  -3    1.71    0.61
  17   3  -3    2.35    0.42
 -17  -3   2    2.43    0.57
 -17  -3   2    1.38    0.71
  17   3  -2    1.76    0.42
  17   3  -2    0.68    0.50
 -17  -3   1    8.22    0.82
 -17  -3   1    5.63    0.88
  17   3  -1    5.34    0.69
 -17  -3   0    1.50    0.47
 -17  -3   0    2.07    0.73
  17   3   0    1.52    0.53
 -17  -3  -1    6.41    0.91
 -17  -3  -1    7.42    0.73
  17   3   1    4.17    0.70
  17   3   1    6.91    0.73
 -17  -3  -2    2.85    0.73
  17   3   2    1.75    0.58
  17   3   2    2.19    0.57
 -17  -3  -3    3.37    0.79
  17   3   3    2.41    0.61
  17   3   3    2.66    0.58
 -18  -3   2    2.77    0.60
 -18  -3   2    0.80    0.67
  18   3  -2    0.99    0.49
 -18  -3   1    3.44    0.63
 -18  -3   1    2.59    0.77
  18   3  -1    2.67    0.60
 -18  -3   0    2.53    0.54
 -18  -3   0    2.41    0.79
  18   3   0    2.52    0.58
 -18  -3  -1    3.95    0.82
 -18  -3  -1    3.37    0.55
  18   3   1    3.48    0.63
  18   3   2    2.11    0.55
  18   3   2    2.34    0.96
  18  -4   2    6.40    0.71
  18  -4   2    4.55    0.83
 -18   4  -2    6.13    0.74
  18  -4   1    6.90    0.73
  18  -4   1    3.78    0.82
 -18   4  -1    6.73    0.71
  18  -4   0    2.55    0.59
  18  -4   0    1.00    0.69
 -18   4   0    3.13    0.57
  18  -4  -1    5.58    0.78
  18  -4  -1    7.44    0.78
 -18   4   1    7.42    0.81
  18  -4  -2    4.55    0.70
  18  -4  -2    5.98    0.80
 -18   4   2    5.85    0.75
  17  -4   3    4.95    0.80
  17  -4   3    5.17    0.65
  17  -4   2   -0.49    0.60
  17  -4   2    1.77    0.50
 -17   4  -2    4.55    0.80
 -17   4  -2    0.60    0.42
  17  -4   1    1.80    0.50
  17  -4   1   -0.65    0.58
 -17   4  -1    0.60    0.42
  17  -4   0    0.65    0.45
  17  -4   0   -0.22    0.56
 -17   4   0    0.80    0.47
  17  -4  -1    1.17    0.52
  17  -4  -1   -0.13    0.48
 -17   4   1    0.79    0.48
  17  -4  -2    0.52    0.51
  17  -4  -2   -0.28    0.44
 -17   4   2    0.57    0.48
  17  -4  -3    4.36    0.65
  17  -4  -3    4.32    0.73
 -17   4   3    4.61    0.56
 -17   4   3    4.29    0.70
  16  -4   4    2.42    0.64
  16  -4   4    3.29    0.58
  16  -4   3    1.03    0.44
  16  -4   3    0.60    0.57
  16  -4   2    7.45    0.85
  16  -4   2   10.15    0.80
 -16   4  -2   10.02    0.77
  16  -4   1    0.91    0.59
  16  -4   1    2.14    0.50
 -16   4  -1    4.13    0.70
 -16   4  -1    1.74    0.46
  16  -4   0   40.59    1.55
  16  -4   0   40.55    1.62
 -16   4   0   43.86    1.85
 -16   4   0   41.44    1.58
  16  -4  -1    1.01    0.49
  16  -4  -1    1.48    0.51
 -16   4   1    1.93    0.50
  16  -4  -2    8.32    0.80
  16  -4  -2    8.87    0.82
 -16   4   2    9.48    0.68
 -16   4   2    9.68    0.89
  16  -4  -3   -0.77    0.49
  16  -4  -3    0.70    0.44
 -16   4   3    1.34    0.54
 -16   4   3    0.50    0.38
  16  -4  -4    2.74    0.54
  16  -4  -4    1.14    0.57
 -16   4   4    2.67    0.50
 -16   4   4    3.51    0.65
  15  -4   5    1.79    0.49
  15  -4   5    2.80    0.62
 -15   4  -5    4.64    0.84
  15  -4   4   22.25    1.28
  15  -4   4   20.35    1.07
 -15   4  -4   27.43    1.58
  15  -4   3    0.74    0.42
  15  -4   3    0.26    0.56
  15  -4   2   14.35    1.08
  15  -4   2   16.87    0.93
 -15   4  -2   18.37    1.20
 -15   4  -2   15.54    0.89
  15  -4   1    0.08    0.40
  15  -4   1   -0.41    0.50
 -15   4  -1    1.45    0.56
 -15   4  -1   -0.21    0.37
  15  -4   0    0.30    0.45
  15  -4   0    0.45    0.42
  15  -4   0    0.49    0.47
 -15   4   0    0.98    0.44
 -15   4   0    1.66    0.58
 -15   4   0    0.32    0.33
  15  -4  -1   -0.04    0.39
  15  -4  -1    0.14    0.30
  15  -4  -1    0.11    0.45
 -15   4   1   -0.01    0.28
 -15   4   1    0.11    0.43
  15  -4  -2   14.86    0.91
  15  -4  -2   14.66    0.99
 -15   4   2   19.99    1.10
 -15   4   2   14.56    0.77
 -15   4   2   16.35    1.02
  15  -4  -3   -0.11    0.47
  15  -4  -3    0.16    0.38
 -15   4   3    0.38    0.35
 -15   4   3    0.45    0.47
  15  -4  -4   20.99    0.86
  15  -4  -4   18.92    1.12
  15  -4  -4   20.07    1.04
 -15   4   4   20.05    1.18
 -15   4   4   19.93    1.00
  15  -4  -5    1.39    0.58
  15  -4  -5    2.35    0.41
  15  -4  -5    1.32    0.46
 -15   4   5    2.28    0.59
 -15   4   5    1.92    0.52
  14  -4   5    1.16    0.52
  14  -4   5    0.29    0.40
 -14   4  -5    4.30    0.83
  14  -4   4    3.52    0.66
  14  -4   4    4.27    0.55
 -14   4  -4    6.60    0.93
  14  -4   3    0.38    0.56
  14  -4   3    1.72    0.43
 -14   4  -3    0.95    0.36
 -14   4  -3    2.45    0.64
  14  -4   2   28.88    1.36
  14  -4   2   30.52    1.20
 -14   4  -2   29.92    1.52
 -14   4  -2   29.54    1.18
  14  -4   1    0.90    0.42
  14  -4   1    0.44    0.27
  14  -4   1    0.15    0.50
 -14   4  -1    1.37    0.56
 -14   4  -1    0.30    0.37
 -14   4  -1    0.68    0.29
  14  -4   0   52.48    1.57
  14  -4   0   51.94    1.79
  14  -4   0   53.11    1.72
 -14   4   0   53.57    1.78
 -14   4   0   55.19    1.58
 -14   4   0   50.80    1.96
  14  -4  -1    0.86    0.46
  14  -4  -1    0.06    0.37
 -14   4   1    0.54    0.39
 -14   4   1    2.15    0.54
 -14   4   1    0.56    0.30
  14  -4  -2   30.29    1.27
  14  -4  -2   30.10    1.22
  14  -4  -2   30.45    0.99
 -14   4   2   32.03    1.39
 -14   4   2   30.41    1.30
 -14   4   2   29.42    1.11
  14  -4  -3    0.48    0.47
  14  -4  -3    0.92    0.28
  14  -4  -3    0.49    0.37
 -14   4   3    0.57    0.34
 -14   4   3    1.21    0.47
  14  -4  -4    3.02    0.50
  14  -4  -4    2.70    0.58
  14  -4  -4    3.58    0.41
 -14   4   4    4.08    0.65
 -14   4   4    2.84    0.49
  14  -4  -5    0.29    0.33
  14  -4  -5    0.62    0.42
  14  -4  -5   -0.26    0.48
 -14   4   5    0.61    0.50
 -14   4   5    0.21    0.43
  13  -4   6    9.32    0.76
  13  -4   6   13.39    1.11
 -13   4  -6   12.74    1.21
  13  -4   5    1.08    0.41
  13  -4   5    1.41    0.53
  13  -4   4   18.81    0.94
  13  -4   4   17.64    1.12
 -13   4  -4   22.14    1.39
  13  -4   3    6.46    0.73
  13  -4   3    6.62    0.64
 -13   4  -3    8.21    0.98
 -13   4  -3    6.65    0.58
  13  -4   2    4.51    0.52
  13  -4   2    5.17    0.45
  13  -4   2    3.64    0.62
 -13   4  -2    4.60    0.49
 -13   4  -2    5.38    0.73
  13  -4   1    5.53    0.65
  13  -4   1    4.77    0.52
  13  -4   1    6.31    0.48
 -13   4  -1    6.04    0.46
 -13   4  -1    7.07    0.82
 -13   4  -1    6.16    0.64
  13  -4   0    0.48    0.33
  13  -4   0    0.15    0.35
  13  -4   0    0.34    0.26
  13  -4   0    0.47    0.39
 -13   4   0    0.11    0.26
 -13   4   0    0.84    0.52
 -13   4   0    0.53    0.37
  13  -4  -1    6.14    0.62
  13  -4  -1    6.18    0.62
  13  -4  -1    5.86    0.39
 -13   4   1    6.98    0.82
 -13   4   1    5.49    0.50
 -13   4   1    5.97    0.65
  13  -4  -2    4.30    0.53
  13  -4  -2    5.19    0.41
  13  -4  -2    5.07    0.54
 -13   4   2    3.87    0.44
 -13   4   2    6.99    0.74
 -13   4   2    4.62    0.61
  13  -4  -3    5.65    0.60
  13  -4  -3    7.33    0.73
  13  -4  -3    7.45    0.51
 -13   4   3    5.98    0.66
 -13   4   3    5.75    0.57
  13  -4  -4   15.58    0.95
  13  -4  -4   17.79    0.78
  13  -4  -4   17.77    0.91
 -13   4   4   16.78    1.03
 -13   4   4   18.34    0.92
  13  -4  -5   -0.37    0.42
  13  -4  -5    1.10    0.36
  13  -4  -5    0.27    0.39
 -13   4   5    0.28    0.41
 -13   4   5    1.29    0.48
  13  -4  -6    8.29    0.80
  13  -4  -6   10.06    0.74
  13  -4  -6    7.38    0.74
 -13   4   6   11.72    0.96
 -13   4   6    9.36    0.86
 -13   4   6    8.84    0.82
  12  -4   6    5.46    0.78
  12  -4   6    5.70    0.61
 -12   4  -6    9.09    1.06
  12  -4   5    3.34    0.49
  12  -4   5    2.25    0.56
 -12   4  -5    4.80    0.82
  12  -4   4   25.00    1.06
  12  -4   4   24.94    1.23
 -12   4  -4   26.55    1.47
  12  -4   3    0.65    0.53
  12  -4   3    0.66    0.30
  12  -4   3    0.77    0.35
 -12   4  -3    1.51    0.61
 -12   4  -3    0.77    0.32
  12  -4   2   33.05    1.06
  12  -4   2   33.92    1.19
  12  -4   2   31.13    1.34
 -12   4  -2   30.91    1.44
 -12   4  -2   32.92    1.16
  12  -4   1    9.67    0.52
  12  -4   1    9.21    0.40
  12  -4   1    9.70    0.79
  12  -4   1    8.95    0.66
 -12   4  -1    9.32    0.91
 -12   4  -1    9.77    0.53
 -12   4  -1    9.93    0.67
  12  -4   0   13.28    0.78
  12  -4   0   14.69    0.53
  12  -4   0   13.69    0.63
  12  -4   0   15.17    0.80
 -12   4   0   13.36    0.77
 -12   4   0   13.81    0.98
 -12   4   0   14.17    0.63
  12  -4  -1    9.27    0.65
  12  -4  -1   10.07    0.71
  12  -4  -1    9.14    0.45
 -12   4   1    8.99    0.69
 -12   4   1    9.57    0.56
 -12   4   1   10.05    0.83
  12  -4  -2   33.22    1.23
  12  -4  -2   32.14    1.19
  12  -4  -2   33.25    1.01
 -12   4   2   32.93    1.34
 -12   4   2   32.08    1.26
 -12   4   2   32.22    1.11
  12  -4  -3    0.57    0.26
  12  -4  -3    0.07    0.36
  12  -4  -3    0.53    0.32
 -12   4   3    0.25    0.32
 -12   4   3    1.04    0.42
  12  -4  -4   21.73    1.04
  12  -4  -4   23.25    1.02
  12  -4  -4   24.04    0.90
 -12   4   4   23.52    1.15
 -12   4   4   22.89    1.01
  12  -4  -5    1.60    0.47
  12  -4  -5    2.36    0.40
  12  -4  -5    2.48    0.47
 -12   4   5    2.34    0.50
 -12   4   5    2.55    0.47
 -12   4   5    2.68    0.54
  12  -4  -6    4.25    0.59
  12  -4  -6    5.32    0.54
  12  -4  -6    4.32    0.61
 -12   4   6    4.62    0.61
 -12   4   6    5.65    0.66
 -12   4   6    5.23    0.68
  11  -4   7    0.85    0.52
 -11   4  -7    1.67    0.58
  11  -4   6   13.10    1.08
  11  -4   6   10.77    0.76
 -11   4  -6   14.40    1.15
  11  -4   5    1.32    0.39
  11  -4   5    2.24    0.56
 -11   4  -5    2.11    0.62
  11  -4   4    0.88    0.36
  11  -4   4    1.17    0.50
  11  -4   4    1.57    0.37
 -11   4  -4    2.15    0.59
  11  -4   3    0.53    0.51
  11  -4   3    1.04    0.31
  11  -4   3    0.45    0.20
  11  -4   3    0.97    0.34
 -11   4  -3    0.81    0.27
 -11   4  -3    1.06    0.55
 -11   4  -3    0.46    0.29
  11  -4   2    1.84    0.30
  11  -4   2    1.76    0.21
  11  -4   2    1.48    0.34
  11  -4   2    1.48    0.50
 -11   4  -2    1.48    0.33
 -11   4  -2    2.38    0.57
  11  -4   1    2.97    0.31
  11  -4   1    3.19    0.43
  11  -4   1    2.34    0.22
  11  -4   1    2.30    0.44
 -11   4  -1    2.68    0.57
 -11   4  -1    2.58    0.40
 -11   4  -1    2.39    0.30
  11  -4   0    1.70    0.21
  11  -4   0    2.03    0.38
  11  -4   0    1.85    0.39
  11  -4   0    1.69    0.28
 -11   4   0    2.00    0.38
 -11   4   0    2.14    0.48
 -11   4   0    1.63    0.27
  11  -4  -1    2.40    0.25
  11  -4  -1    2.13    0.38
  11  -4  -1    1.89    0.36
 -11   4   1    2.88    0.42
 -11   4   1    2.97    0.50
 -11   4   1    2.26    0.32
  11  -4  -2    1.79    0.25
  11  -4  -2    2.12    0.37
  11  -4  -2    2.34    0.42
 -11   4   2    1.64    0.32
 -11   4   2    1.46    0.40
 -11   4   2    2.33    0.45
  11  -4  -3    0.95    0.36
  11  -4  -3    0.45    0.30
  11  -4  -3    0.82    0.26
 -11   4   3    0.50    0.31
 -11   4   3    0.29    0.37
 -11   4   3    1.31    0.38
  11  -4  -4    1.67    0.33
  11  -4  -4    1.30    0.38
  11  -4  -4    1.36    0.38
 -11   4   4    1.71    0.40
 -11   4   4    1.75    0.44
 -11   4   4    1.90    0.41
  11  -4  -5    1.36    0.42
  11  -4  -5    1.97    0.39
  11  -4  -5    0.91    0.41
 -11   4   5    0.90    0.37
 -11   4   5    2.12    0.50
 -11   4   5    1.56    0.42
  11  -4  -6   10.04    0.80
  11  -4  -6   11.48    0.73
  11  -4  -6    9.26    0.77
 -11   4   6   12.25    0.90
 -11   4   6   11.41    0.85
 -11   4   6   10.11    0.82
  11  -4  -7    0.38    0.41
  11  -4  -7    0.88    0.42
  11  -4  -7    0.68    0.45
 -11   4   7    0.88    0.51
 -11   4   7    0.74    0.46
 -11   4   7    1.96    0.51
  10  -4   7   18.49    1.19
  10  -4   7   15.78    1.15
 -10   4  -7   17.69    1.17
  10  -4   6    2.98    0.46
  10  -4   6    3.24    0.63
 -10   4  -6    3.69    0.68
  10  -4   5   29.25    1.14
  10  -4   5   30.78    1.35
  10  -4   5   31.73    1.15
 -10   4  -5   32.49    1.50
  10  -4   4   20.27    1.08
  10  -4   4   22.29    0.90
  10  -4   4   21.49    0.88
 -10   4  -4   21.48    0.81
 -10   4  -4   22.05    0.75
 -10   4  -4   22.64    1.27
  10  -4   3    3.48    0.38
  10  -4   3    3.56    0.40
  10  -4   3    3.65    0.28
  10  -4   3    2.49    0.53
 -10   4  -3    3.72    0.31
 -10   4  -3    2.97    0.35
 -10   4  -3    3.82    0.64
  10  -4   2   44.04    1.37
  10  -4   2   46.16    1.19
  10  -4   2   43.77    1.53
  10  -4   2   44.20    1.30
 -10   4  -2   43.00    1.36
 -10   4  -2   46.52    1.66
  10  -4   1   59.76    1.87
  10  -4   1   63.18    1.71
  10  -4   1   64.96    1.61
  10  -4   1   62.81    1.80
 -10   4  -1   66.19    1.84
 -10   4  -1   61.30    2.00
 -10   4  -1   63.89    1.71
  10  -4   0   22.21    0.87
  10  -4   0   21.76    0.88
  10  -4   0   21.35    0.65
  10  -4   0   21.74    0.75
 -10   4   0   21.96    0.88
 -10   4   0   20.58    1.00
 -10   4   0   21.49    0.75
  10  -4  -1   59.27    1.79
  10  -4  -1   63.41    1.79
  10  -4  -1   63.03    1.61
 -10   4   1   59.45    1.91
 -10   4   1   62.06    1.71
 -10   4   1   64.43    1.86
  10  -4  -2   45.73    1.40
  10  -4  -2   43.83    1.39
  10  -4  -2   43.04    1.22
 -10   4   2   43.99    1.34
 -10   4   2   44.25    1.48
 -10   4   2   42.94    1.45
  10  -4  -3    3.01    0.43
  10  -4  -3    2.36    0.38
  10  -4  -3    2.89    0.32
 -10   4   3    2.91    0.43
 -10   4   3    3.36    0.40
 -10   4   3    3.41    0.43
  10  -4  -4   21.64    0.94
  10  -4  -4   21.53    0.82
  10  -4  -4   21.70    0.93
 -10   4   4   21.06    0.92
 -10   4   4   20.91    1.01
 -10   4   4   22.30    0.93
  10  -4  -5   29.31    1.17
  10  -4  -5   28.94    1.17
  10  -4  -5   29.43    1.07
 -10   4   5   31.16    1.26
 -10   4   5   31.13    1.20
 -10   4   5   30.21    1.18
  10  -4  -6    2.92    0.50
  10  -4  -6    3.14    0.46
  10  -4  -6    2.08    0.44
 -10   4   6    2.93    0.52
 -10   4   6    2.21    0.50
 -10   4   6    3.19    0.53
  10  -4  -7   17.53    0.92
  10  -4  -7   15.84    0.97
  10  -4  -7   14.76    0.95
 -10   4   7   16.58    1.03
 -10   4   7   17.36    1.03
 -10   4   7   16.55    0.99
   9  -4   7    2.81    0.62
   9  -4   7    2.72    0.46
  -9   4  -7    2.53    0.59
   9  -4   6   15.68    0.99
   9  -4   6   15.33    0.79
   9  -4   6   15.12    0.83
  -9   4  -6   16.28    1.08
  -9   4  -6   15.03    0.79
   9  -4   5    7.31    0.77
   9  -4   5    6.10    0.53
   9  -4   5    6.16    0.55
  -9   4  -5    8.67    0.91
  -9   4  -5    5.57    0.44
   9  -4   4   22.73    0.87
   9  -4   4   23.31    0.91
   9  -4   4   21.47    1.02
  -9   4  -4   21.79    1.16
  -9   4  -4   23.12    0.81
  -9   4  -4   23.63    0.77
   9  -4   3   27.03    1.16
   9  -4   3   28.80    0.95
   9  -4   3   27.35    0.96
   9  -4   3   28.23    0.82
  -9   4  -3   28.70    0.83
  -9   4  -3   26.37    0.93
  -9   4  -3   28.17    1.26
   9  -4   2   57.26    1.55
   9  -4   2   55.14    1.59
   9  -4   2   53.80    1.74
   9  -4   2   57.21    1.44
  -9   4  -2   56.81    1.85
  -9   4  -2   54.70    1.60
   9  -4   1    8.59    0.44
   9  -4   1    7.58    0.48
   9  -4   1    8.47    0.33
   9  -4   1    8.51    0.62
  -9   4  -1    8.34    0.54
  -9   4  -1    9.02    0.44
  -9   4  -1    8.05    0.71
   9  -4   0    1.20    0.32
   9  -4   0    1.19    0.16
   9  -4   0    1.00    0.23
   9  -4   0    0.87    0.30
  -9   4   0    0.84    0.23
  -9   4   0    1.31    0.30
  -9   4   0    1.14    0.39
   9  -4  -1    7.61    0.35
   9  -4  -1    7.72    0.52
   9  -4  -1    8.31    0.54
  -9   4   1    8.38    0.47
  -9   4   1    8.43    0.66
  -9   4   1    8.07    0.57
   9  -4  -2   52.44    1.59
   9  -4  -2   58.45    1.61
   9  -4  -2   54.48    1.45
  -9   4   2   53.21    1.65
  -9   4   2   53.87    1.56
  -9   4   2   53.31    1.65
   9  -4  -3   26.29    0.99
   9  -4  -3   29.55    0.89
   9  -4  -3   25.22    0.96
  -9   4   3   27.53    1.00
  -9   4   3   28.78    0.99
  -9   4   3   26.93    0.99
  -9   4   3   25.79    1.04
   9  -4  -4   22.05    0.84
   9  -4  -4   22.29    0.94
   9  -4  -4   21.69    0.89
  -9   4   4   22.11    0.91
  -9   4   4   21.24    0.98
  -9   4   4   22.57    0.94
   9  -4  -5    6.40    0.59
   9  -4  -5    5.57    0.55
   9  -4  -5    6.10    0.51
  -9   4   5    6.84    0.61
  -9   4   5    7.29    0.65
  -9   4   5    6.47    0.67
   9  -4  -6   14.53    0.88
   9  -4  -6   16.43    0.82
   9  -4  -6   13.48    0.84
  -9   4   6   14.45    0.86
  -9   4   6   15.40    0.91
  -9   4   6   15.55    0.93
   9  -4  -7    1.93    0.49
   9  -4  -7    3.24    0.54
   9  -4  -7    2.25    0.46
  -9   4   7    3.50    0.53
  -9   4   7    2.71    0.55
  -9   4   7    2.93    0.56
   8  -4   8    3.68    0.71
   8  -4   7    5.12    0.54
   8  -4   7    8.30    0.68
   8  -4   7    6.33    0.75
  -8   4  -7    6.83    0.80
  -8   4  -7    4.74    0.49
   8  -4   6    6.31    0.68
   8  -4   6    5.74    0.55
   8  -4   6    5.48    0.55
  -8   4  -6    5.53    0.49
  -8   4  -6    6.12    0.73
   8  -4   5   10.31    0.82
   8  -4   5   11.29    0.71
   8  -4   5   10.71    0.60
  -8   4  -5   10.64    0.54
  -8   4  -5   10.80    0.90
   8  -4   4    4.15    0.40
   8  -4   4    4.04    0.44
   8  -4   4    3.50    0.54
  -8   4  -4    3.80    0.55
  -8   4  -4    3.64    0.36
  -8   4  -4    3.71    0.34
   8  -4   3    1.59    0.20
   8  -4   3    1.37    0.27
   8  -4   3    1.40    0.29
   8  -4   3    1.54    0.42
  -8   4  -3    1.65    0.47
  -8   4  -3    1.67    0.21
  -8   4  -3    1.53    0.26
   8  -4   2   81.67    2.08
   8  -4   2   83.05    1.98
   8  -4   2   80.12    2.26
   8  -4   2   78.86    2.11
  -8   4  -2   74.42    2.32
  -8   4  -2   78.19    2.12
  -8   4  -2   81.14    1.99
   8  -4   1    7.46    0.39
   8  -4   1    7.90    0.57
   8  -4   1    7.52    0.30
   8  -4   1    7.62    0.48
  -8   4  -1    7.63    0.41
  -8   4  -1    7.37    0.48
  -8   4  -1    7.31    0.67
   8  -4   0  278.35    6.60
   8  -4   0  287.62    6.76
   8  -4   0  283.61    6.81
  -8   4   0  277.99    6.70
  -8   4   0  282.37    6.80
  -8   4   0  262.97    6.88
   8  -4  -1    7.47    0.48
   8  -4  -1    7.52    0.34
   8  -4  -1    7.83    0.49
  -8   4   1    7.81    0.53
  -8   4   1    7.76    0.43
  -8   4   1    7.45    0.58
   8  -4  -2   81.78    2.12
   8  -4  -2   78.23    1.99
   8  -4  -2   79.87    2.13
  -8   4   2   77.24    2.16
  -8   4   2   72.16    2.14
  -8   4   2   79.32    2.09
   8  -4  -3    1.51    0.33
   8  -4  -3    1.60    0.31
   8  -4  -3    1.61    0.26
  -8   4   3    1.93    0.30
  -8   4   3    1.21    0.32
  -8   4   3    1.77    0.32
  -8   4   3    1.55    0.30
   8  -4  -4    3.15    0.41
   8  -4  -4    3.55    0.36
   8  -4  -4    3.69    0.44
  -8   4   4    4.27    0.45
  -8   4   4    3.69    0.42
  -8   4   4    3.60    0.46
   8  -4  -5    9.87    0.69
   8  -4  -5    9.54    0.62
   8  -4  -5   10.33    0.64
  -8   4   5   10.73    0.66
  -8   4   5   10.64    0.69
  -8   4   5    9.90    0.71
   8  -4  -6    6.06    0.55
   8  -4  -6    4.42    0.50
  -8   4   6    5.24    0.59
  -8   4   6    7.12    0.65
  -8   4   6    6.73    0.67
   8  -4  -7    4.84    0.56
   8  -4  -7    4.94    0.58
  -8   4   7    5.43    0.65
  -8   4   7    6.07    0.66
  -8   4   7    7.17    0.71
   8  -4  -8    3.62    0.57
   8  -4  -8    2.87    0.58
  -8   4   8    3.35    0.61
  -8   4   8    3.40    0.62
   7  -4   8    1.02    0.56
  -7   4  -8   -0.07    0.37
   7  -4   7    0.00    0.33
   7  -4   7    0.42    0.47
   7  -4   7    0.92    0.38
  -7   4  -7   -0.04    0.32
   7  -4   6   11.18    0.74
   7  -4   6   11.80    0.91
   7  -4   6   11.42    0.63
  -7   4  -6   11.83    0.85
  -7   4  -6   10.60    0.61
   7  -4   5    6.40    0.71
   7  -4   5    5.34    0.49
   7  -4   5    5.98    0.56
  -7   4  -5    6.15    0.70
  -7   4  -5    6.20    0.44
   7  -4   4  148.53    3.76
   7  -4   4  141.84    3.90
   7  -4   4  154.24    3.78
  -7   4  -4  153.62    3.68
  -7   4  -4  149.81    3.69
  -7   4  -4  146.55    4.00
   7  -4   3    8.91    0.38
   7  -4   3    7.96    0.48
   7  -4   3    8.29    0.46
   7  -4   3    7.26    0.59
  -7   4  -3    8.03    0.68
  -7   4  -3    8.20    0.44
  -7   4  -3    8.19    0.38
   7  -4   2  101.35    2.52
   7  -4   2  104.58    2.78
   7  -4   2  106.97    2.63
   7  -4   2  104.52    2.64
  -7   4  -2   98.12    2.84
  -7   4  -2  107.62    2.53
  -7   4  -2  102.45    2.64
   7  -4   1    1.28    0.21
   7  -4   1    1.47    0.28
   7  -4   1    1.35    0.14
   7  -4   1    1.57    0.32
  -7   4  -1    1.45    0.27
  -7   4  -1    0.78    0.35
  -7   4  -1    1.45    0.22
   7  -4   0    0.32    0.12
   7  -4   0    0.52    0.26
   7  -4   0    0.22    0.21
  -7   4   0    0.29    0.19
  -7   4   0    0.34    0.24
  -7   4   0   -0.01    0.33
   7  -4  -1    1.22    0.24
   7  -4  -1    1.51    0.17
   7  -4  -1    1.35    0.26
  -7   4   1    1.57    0.36
  -7   4   1    1.58    0.30
  -7   4   1    1.32    0.23
   7  -4  -2  100.54    2.53
   7  -4  -2   98.97    2.62
   7  -4  -2  103.74    2.65
  -7   4   2   98.89    2.65
  -7   4   2  104.38    2.65
  -7   4   2  102.94    2.62
  -7   4   2  101.47    2.68
   7  -4  -3    8.13    0.51
   7  -4  -3    8.34    0.44
   7  -4  -3    7.95    0.48
  -7   4   3    8.10    0.51
  -7   4   3    8.57    0.51
  -7   4   3    8.59    0.46
  -7   4   3    8.39    0.57
   7  -4  -4  150.12    3.67
   7  -4  -4  141.55    3.76
   7  -4  -4  144.20    3.73
  -7   4   4  144.13    3.61
  -7   4   4  142.06    3.79
  -7   4   4  147.07    3.77
  -7   4   4  151.79    3.77
   7  -4  -5    5.68    0.55
   7  -4  -5    5.88    0.54
  -7   4   5    6.34    0.62
  -7   4   5    5.80    0.56
  -7   4   5    5.62    0.57
   7  -4  -6   10.64    0.71
   7  -4  -6   10.08    0.69
  -7   4   6   12.39    0.75
  -7   4   6   10.24    0.77
  -7   4   6   11.65    0.79
   7  -4  -7   -0.09    0.38
   7  -4  -7    0.07    0.39
  -7   4   7    0.44    0.41
  -7   4   7    0.22    0.42
   7  -4  -8    0.73    0.45
   7  -4  -8    0.05    0.42
  -7   4   8    0.09    0.45
  -7   4   8    0.43    0.47
   6  -4   8    2.91    0.65
   6  -4   8    3.59    0.53
  -6   4  -8    1.94    0.46
   6  -4   7   21.90    1.16
   6  -4   7   19.76    0.93
   6  -4   7   19.41    0.87
  -6   4  -7   17.44    0.84
   6  -4   6    3.32    0.41
   6  -4   6    3.69    0.58
   6  -4   6    3.13    0.45
  -6   4  -6    3.91    0.54
  -6   4  -6    2.72    0.38
   6  -4   5   85.68    2.43
   6  -4   5   79.40    2.26
   6  -4   5   82.02    2.21
  -6   4  -5   83.69    2.18
  -6   4  -5   81.32    2.43
   6  -4   4    8.33    0.63
   6  -4   4    7.94    0.57
   6  -4   4    7.29    0.39
   6  -4   4    7.78    0.45
  -6   4  -4    7.69    0.40
  -6   4  -4    7.48    0.63
  -6   4  -4    8.02    0.42
   6  -4   3    2.97    0.42
   6  -4   3    3.89    0.35
   6  -4   3    3.57    0.33
  -6   4  -3    4.29    0.49
  -6   4  -3    3.85    0.28
  -6   4  -3    3.61    0.31
   6  -4   2  144.83    3.50
   6  -4   2  141.44    3.62
   6  -4   2  144.11    3.40
   6  -4   2  136.98    3.49
  -6   4  -2  139.22    3.50
  -6   4  -2  138.41    3.70
  -6   4  -2  146.37    3.41
   6  -4   1  119.54    2.99
   6  -4   1  117.09    2.78
   6  -4   1  116.30    2.88
   6  -4   1  118.33    2.90
  -6   4  -1  113.42    3.07
  -6   4  -1  114.98    2.88
  -6   4  -1  115.76    2.94
   6  -4   0  258.55    6.25
   6  -4   0  267.05    6.21
   6  -4   0  253.91    6.09
  -6   4   0  256.80    6.18
  -6   4   0  252.63    6.33
  -6   4   0  259.88    6.25
   6  -4  -1  115.88    2.90
   6  -4  -1  116.59    2.87
   6  -4  -1  114.83    2.78
  -6   4   1  114.06    2.93
  -6   4   1  113.73    2.85
  -6   4   1  112.54    2.95
   6  -4  -2  139.54    3.47
   6  -4  -2  138.41    3.45
   6  -4  -2  138.50    3.37
  -6   4   2  135.91    3.50
  -6   4   2  137.14    3.45
  -6   4   2  140.55    3.48
  -6   4   2  137.90    3.46
   6  -4  -3    3.72    0.31
   6  -4  -3    3.44    0.36
   6  -4  -3    3.74    0.37
  -6   4   3    3.97    0.37
  -6   4   3    4.09    0.31
  -6   4   3    3.64    0.40
  -6   4   3    3.88    0.39
   6  -4  -4    7.50    0.49
   6  -4  -4    8.14    0.52
  -6   4   4    7.98    0.54
  -6   4   4    7.96    0.54
  -6   4   4    8.00    0.51
  -6   4   4    8.07    0.31
   6  -4  -5   83.12    2.23
   6  -4  -5   77.97    2.25
  -6   4   5   83.73    2.33
  -6   4   5   83.26    2.32
  -6   4   5   79.98    2.29
   6  -4  -6    3.12    0.44
   6  -4  -6    2.74    0.44
  -6   4   6    2.66    0.44
  -6   4   6    3.92    0.46
  -6   4   6    2.30    0.44
   6  -4  -7   18.23    0.93
   6  -4  -7   18.92    0.93
  -6   4   7   19.88    1.03
  -6   4   7   19.51    1.02
   6  -4  -8    1.93    0.49
   6  -4  -8    1.78    0.47
  -6   4   8    2.43    0.56
  -6   4   8    2.99    0.57
   5  -4   8    8.94    0.90
   5  -4   8    9.86    0.81
  -5   4  -8    6.83    0.63
   5  -4   7    1.40    0.48
   5  -4   7    1.21    0.39
   5  -4   7    0.97    0.33
  -5   4  -7    0.85    0.35
   5  -4   6   21.05    0.92
   5  -4   6   21.13    0.83
   5  -4   6   22.77    1.07
  -5   4  -6   22.80    1.01
  -5   4  -6   21.36    0.86
   5  -4   5    7.15    0.40
   5  -4   5    7.10    0.66
   5  -4   5    6.97    0.59
   5  -4   5    6.91    0.47
  -5   4  -5    7.36    0.59
  -5   4  -5    7.83    0.48
   5  -4   4   47.13    1.41
   5  -4   4   48.69    1.51
   5  -4   4   47.87    1.29
   5  -4   4   46.81    1.34
  -5   4  -4   48.43    1.29
  -5   4  -4   46.10    1.51
  -5   4  -4   48.38    1.32
   5  -4   3   49.78    1.35
   5  -4   3   47.71    1.49
   5  -4   3   52.49    1.41
  -5   4  -3   50.24    1.30
  -5   4  -3   47.97    1.53
  -5   4  -3   48.58    1.33
   5  -4   2    2.74    0.21
   5  -4   2    3.13    0.27
   5  -4   2    3.52    0.42
   5  -4   2    3.51    0.32
  -5   4  -2    3.13    0.22
  -5   4  -2    3.01    0.42
  -5   4  -2    2.83    0.26
   5  -4   1   42.63    1.04
   5  -4   1   42.93    1.14
   5  -4   1   42.54    1.22
   5  -4   1   41.60    1.14
  -5   4  -1   42.18    1.14
  -5   4  -1   42.51    1.18
  -5   4  -1   39.74    1.28
   5  -4   0   -0.10    0.09
   5  -4   0   -0.04    0.20
   5  -4   0   -0.08    0.21
  -5   4   0   -0.08    0.22
  -5   4   0   -0.17    0.25
  -5   4   0   -0.05    0.17
   5  -4  -1   41.73    1.18
   5  -4  -1   41.70    1.07
   5  -4  -1   42.17    1.15
  -5   4   1   41.00    1.21
  -5   4   1   41.99    1.18
  -5   4   1   41.20    1.15
  -5   4   1   41.06    1.20
   5  -4  -2    3.30    0.26
   5  -4  -2    2.87    0.30
   5  -4  -2    2.76    0.29
  -5   4   2    2.15    0.25
  -5   4   2    2.62    0.27
  -5   4   2    3.10    0.34
  -5   4   2    3.35    0.35
   5  -4  -3   49.39    1.38
   5  -4  -3   49.31    1.33
  -5   4   3   48.03    1.25
  -5   4   3   48.17    1.40
  -5   4   3   46.83    1.40
  -5   4   3   47.59    1.38
   5  -4  -4   48.72    1.36
   5  -4  -4   45.76    1.38
  -5   4   4   45.93    1.40
  -5   4   4   45.34    1.40
  -5   4   4   48.12    1.44
   5  -4  -5    6.90    0.52
   5  -4  -5    7.08    0.53
  -5   4   5    7.55    0.58
  -5   4   5    7.51    0.58
  -5   4   5    7.16    0.54
   5  -4  -6   22.59    0.92
   5  -4  -6   20.48    0.90
  -5   4   6   20.75    0.97
  -5   4   6   21.40    0.98
  -5   4   6   21.31    0.89
   5  -4  -7    0.68    0.41
   5  -4  -7    0.37    0.35
  -5   4   7    0.59    0.38
  -5   4   7    0.77    0.41
   5  -4  -8    8.96    0.79
   5  -4  -8    8.29    0.74
  -5   4   8    9.22    0.83
  -5   4   8    8.74    0.85
   4  -4   8    0.79    0.42
   4  -4   8   -0.04    0.46
  -4   4  -8   -0.46    0.36
   4  -4   7   20.07    0.85
   4  -4   7   20.97    1.10
   4  -4   7   19.00    0.94
  -4   4  -7   18.71    0.89
   4  -4   6   31.05    1.25
   4  -4   6   31.67    1.05
   4  -4   6   29.05    1.12
  -4   4  -6   31.15    1.06
  -4   4  -6   30.47    1.15
   4  -4   5   28.39    0.85
   4  -4   5   28.47    1.09
   4  -4   5   26.77    1.00
   4  -4   5   27.21    0.90
  -4   4  -5   27.90    0.91
  -4   4  -5   26.94    1.05
   4  -4   4   91.72    2.28
   4  -4   4   91.40    2.41
   4  -4   4   90.09    2.46
   4  -4   4   88.14    2.31
  -4   4  -4   93.92    2.31
  -4   4  -4   87.86    2.48
   4  -4   3    5.50    0.48
   4  -4   3    5.32    0.33
   4  -4   3    5.09    0.31
   4  -4   3    6.01    0.45
  -4   4  -3    4.92    0.31
  -4   4  -3    5.35    0.31
  -4   4  -3    4.66    0.50
   4  -4   2   47.55    1.23
   4  -4   2   48.13    1.27
   4  -4   2   45.26    1.34
  -4   4  -2   45.84    1.25
  -4   4  -2   45.14    1.39
  -4   4  -2   47.30    1.18
   4  -4   1  455.82   10.64
   4  -4   1  454.58   10.80
   4  -4   1  466.58   10.82
   4  -4   1  434.98   10.77
  -4   4  -1  427.11   10.73
  -4   4  -1  444.99   10.62
  -4   4  -1  456.90   10.65
  -4   4  -1  455.59   11.08
   4  -4   0   87.73    2.11
   4  -4   0   91.11    2.20
  -4   4   0   89.90    2.11
  -4   4   0   88.15    2.25
  -4   4   0   85.32    2.30
  -4   4   0   88.50    2.20
   4  -4  -1  454.66   10.67
   4  -4  -1  454.11   10.65
   4  -4  -1  449.61   10.66
  -4   4   1  439.59   10.96
  -4   4   1  430.25   10.99
  -4   4   1  443.25   10.80
  -4   4   1  436.71   10.67
   4  -4  -2   45.71    1.29
   4  -4  -2   46.15    1.22
   4  -4  -2   46.44    1.28
  -4   4   2   45.78    1.30
  -4   4   2   47.68    1.29
  -4   4   2   46.12    1.23
  -4   4   2   47.59    1.31
   4  -4  -3    5.48    0.23
   4  -4  -3    4.97    0.39
   4  -4  -3    5.45    0.37
  -4   4   3    4.89    0.22
  -4   4   3    4.87    0.42
  -4   4   3    5.88    0.42
  -4   4   3    5.24    0.42
   4  -4  -4   93.94    2.35
   4  -4  -4   87.88    2.37
  -4   4   4   91.16    2.43
  -4   4   4   88.06    2.40
  -4   4   4   90.29    2.38
   4  -4  -5   29.19    0.98
   4  -4  -5   25.23    0.96
  -4   4   5   27.73    0.96
  -4   4   5   25.93    0.98
  -4   4   5   28.46    1.05
   4  -4  -6   32.95    1.14
   4  -4  -6   30.30    1.12
  -4   4   6   29.08    1.17
  -4   4   6   31.86    1.20
  -4   4   6   31.39    1.08
   4  -4  -7   18.32    0.91
   4  -4  -7   20.05    0.95
  -4   4   7   19.55    0.99
  -4   4   7   20.43    1.03
   4  -4  -8   -0.26    0.40
   4  -4  -8   -0.34    0.37
  -4   4   8    0.02    0.43
  -4   4   8   -0.18    0.41
   3  -4   8   18.70    1.08
   3  -4   8   17.93    0.98
  -3   4  -8   16.65    0.90
   3  -4   7    2.42    0.47
   3  -4   7    2.10    0.36
   3  -4   7    2.39    0.49
  -3   4  -7    2.53    0.42
  -3   4  -7    1.59    0.35
   3  -4   6   29.40    1.13
   3  -4   6   32.49    1.05
   3  -4   6   31.70    1.23
  -3   4  -6   30.84    1.06
  -3   4  -6   30.07    1.12
   3  -4   5    3.73    0.41
   3  -4   5    4.02    0.37
   3  -4   5    3.48    0.43
   3  -4   5    4.07    0.34
  -3   4  -5    3.22    0.35
  -3   4  -5    4.29    0.46
   3  -4   4    5.91    0.36
   3  -4   4    5.41    0.33
   3  -4   4    5.04    0.48
   3  -4   4    5.88    0.47
  -3   4  -4    5.88    0.48
  -3   4  -4    6.06    0.39
   3  -4   3    1.06    0.18
   3  -4   3    0.63    0.28
   3  -4   3    1.04    0.30
   3  -4   3    1.05    0.19
  -3   4  -3    0.84    0.18
  -3   4  -3    0.66    0.27
  -3   4  -3    0.90    0.17
   3  -4   2   17.47    0.60
   3  -4   2   16.70    0.52
   3  -4   2   15.19    0.63
  -3   4  -2   15.72    0.66
  -3   4  -2   15.66    0.54
  -3   4  -2   16.58    0.49
   3  -4   1   47.94    1.21
   3  -4   1   48.32    1.25
   3  -4   1   48.49    1.31
  -3   4  -1   47.37    1.26
  -3   4  -1   46.43    1.34
  -3   4  -1   47.72    1.16
  -3   4  -1   47.74    1.15
   3  -4   0   -0.35    0.16
   3  -4   0   -0.41    0.18
   3  -4   0   -0.44    0.07
  -3   4   0   -0.44    0.16
  -3   4   0   -0.23    0.19
  -3   4   0   -0.88    0.22
  -3   4   0   -0.20    0.07
   3  -4  -1   48.22    1.25
   3  -4  -1   49.00    1.20
  -3   4   1   47.80    1.28
  -3   4   1   46.75    1.26
  -3   4   1   48.09    1.29
  -3   4   1   47.97    1.26
   3  -4  -2   16.22    0.51
   3  -4  -2   16.59    0.54
  -3   4   2   16.95    0.59
  -3   4   2   16.46    0.60
  -3   4   2   15.80    0.49
  -3   4   2   16.03    0.58
   3  -4  -3    0.91    0.23
   3  -4  -3    1.21    0.24
  -3   4   3    0.67    0.22
  -3   4   3    1.21    0.26
  -3   4   3    1.13    0.25
  -3   4   3    1.34    0.25
   3  -4  -4    6.09    0.44
   3  -4  -4    5.78    0.40
  -3   4   4    5.15    0.39
  -3   4   4    5.63    0.41
  -3   4   4    6.00    0.41
  -3   4   4    6.24    0.47
   3  -4  -5    3.50    0.36
   3  -4  -5    3.29    0.35
  -3   4   5    3.71    0.43
  -3   4   5    3.90    0.42
  -3   4   5    4.24    0.40
  -3   4   5    3.85    0.38
   3  -4  -6   28.72    1.08
   3  -4  -6   31.23    1.11
  -3   4   6   31.17    1.11
  -3   4   6   30.30    1.12
  -3   4   6   30.09    1.02
  -3   4   6   31.13    1.19
   3  -4  -7    1.63    0.44
   3  -4  -7    1.87    0.40
  -3   4   7    2.18    0.46
  -3   4   7    2.31    0.46
   3  -4  -8   17.37    0.94
   3  -4  -8   17.75    0.96
  -3   4   8   17.44    1.03
  -3   4   8   19.53    1.03
   2  -4   9    4.78    0.66
   2  -4   9    4.27    0.69
  -2   4  -9    4.34    0.61
   2  -4   8   -0.01    0.44
   2  -4   8    0.60    0.42
  -2   4  -8   -0.42    0.38
   2  -4   7    4.07    0.56
   2  -4   7    3.80    0.43
   2  -4   7    4.39    0.54
  -2   4  -7    4.18    0.43
  -2   4  -7    3.98    0.48
   2  -4   6    3.83    0.51
   2  -4   6    3.40    0.36
   2  -4   6    3.93    0.47
  -2   4  -6    3.97    0.38
  -2   4  -6    3.34    0.43
  -2   4  -6    3.36    0.40
   2  -4   5    2.31    0.28
   2  -4   5    2.03    0.27
   2  -4   5    2.29    0.38
   2  -4   5    2.43    0.36
  -2   4  -5    2.25    0.32
  -2   4  -5    2.14    0.32
   2  -4   4   37.75    1.21
   2  -4   4   41.35    1.11
   2  -4   4   39.33    1.21
   2  -4   4   38.50    1.10
  -2   4  -4   38.82    1.20
  -2   4  -4   40.24    1.13
   2  -4   3    6.15    0.46
   2  -4   3    6.14    0.33
   2  -4   3    5.84    0.31
   2  -4   3    6.02    0.45
  -2   4  -3    6.30    0.34
  -2   4  -3    5.57    0.43
   2  -4   2  103.74    2.54
   2  -4   2  104.68    2.50
   2  -4   2  107.01    2.58
   2  -4   2  101.90    2.60
  -2   4  -2  101.39    2.54
  -2   4  -2  105.06    2.50
  -2   4  -2  100.83    2.63
   2  -4   1    1.62    0.14
   2  -4   1    1.05    0.15
   2  -4   1    1.68    0.22
  -2   4  -1    1.59    0.14
  -2   4  -1    1.61    0.20
  -2   4  -1    1.06    0.26
  -2   4  -1    1.37    0.15
   2  -4   0  126.13    2.88
   2  -4   0  123.83    2.87
   2  -4   0  122.74    2.90
   2  -4   0  121.53    2.93
  -2   4   0  117.75    2.97
  -2   4   0  120.91    2.93
  -2   4   0  117.24    2.95
  -2   4   0  123.43    2.87
   2  -4  -1    1.11    0.18
   2  -4  -1    1.44    0.16
   2  -4  -1    1.45    0.19
  -2   4   1    1.38    0.18
  -2   4   1    1.10    0.20
  -2   4   1    1.53    0.22
  -2   4   1    0.87    0.17
   2  -4  -2  104.76    2.54
   2  -4  -2  100.26    2.47
   2  -4  -2  103.32    2.57
  -2   4   2  104.17    2.47
  -2   4   2  106.09    2.60
  -2   4   2  103.36    2.56
  -2   4   2  105.01    2.57
  -2   4   2  103.12    2.57
   2  -4  -3    6.06    0.36
   2  -4  -3    6.39    0.38
  -2   4   3    5.97    0.43
  -2   4   3    6.19    0.40
  -2   4   3    6.17    0.36
  -2   4   3    5.57    0.36
   2  -4  -4   39.56    1.15
   2  -4  -4   39.58    1.17
  -2   4   4   38.76    1.23
  -2   4   4   37.61    1.16
  -2   4   4   39.72    1.12
  -2   4   4   37.76    1.16
   2  -4  -5    2.09    0.31
   2  -4  -5    2.33    0.33
  -2   4   5    1.45    0.32
  -2   4   5    2.40    0.36
  -2   4   5    2.00    0.33
  -2   4   5    2.30    0.28
   2  -4  -6    3.56    0.44
   2  -4  -6    2.54    0.38
  -2   4   6    3.68    0.46
  -2   4   6    3.08    0.45
  -2   4   6    3.28    0.41
   2  -4  -7    3.75    0.47
   2  -4  -7    4.64    0.53
  -2   4   7    3.07    0.46
  -2   4   7    4.25    0.57
  -2   4   7    3.73    0.50
   2  -4  -8    0.21    0.36
   2  -4  -8   -0.47    0.40
  -2   4   8   -0.14    0.43
  -2   4   8    0.93    0.44
  -2   4   8    0.24    0.37
   2  -4  -9    3.60    0.61
   2  -4  -9    4.68    0.60
  -2   4   9    4.53    0.65
  -2   4   9    4.26    0.66
   1  -4   9    1.97    0.54
   1  -4   9    1.46    0.54
  -1   4  -9    0.84    0.48
   1  -4   8    6.78    0.74
   1  -4   8    5.20    0.66
   1  -4   8    4.97    0.61
  -1   4  -8    4.38    0.55
   1  -4   7   14.95    0.72
   1  -4   7   13.62    0.85
   1  -4   7   14.80    0.87
  -1   4  -7   15.99    0.74
  -1   4  -7   14.21    0.76
   1  -4   6   25.66    1.03
   1  -4   6   26.91    1.07
   1  -4   6   27.46    0.92
  -1   4  -6   25.24    0.95
  -1   4  -6   24.25    0.90
   1  -4   5    3.24    0.32
   1  -4   5    3.27    0.41
   1  -4   5    3.02    0.38
   1  -4   5    3.33    0.30
  -1   4  -5    2.80    0.30
  -1   4  -5    2.61    0.32
  -1   4  -5    3.19    0.36
   1  -4   4   65.95    1.88
   1  -4   4   67.45    1.79
   1  -4   4   72.85    1.81
   1  -4   4   70.18    1.92
  -1   4  -4   68.71    1.82
  -1   4  -4   69.07    1.86
  -1   4  -4   70.15    1.80
   1  -4   3   57.30    1.60
   1  -4   3   59.24    1.60
   1  -4   3   60.68    1.53
   1  -4   3   58.55    1.50
  -1   4  -3   59.63    1.53
  -1   4  -3   57.74    1.59
   1  -4   2  133.23    3.23
   1  -4   2  132.47    3.14
   1  -4   2  133.12    3.19
   1  -4   2  126.03    3.22
  -1   4  -2  128.86    3.24
  -1   4  -2  134.58    3.16
   1  -4   1    7.83    0.23
   1  -4   1    7.81    0.36
   1  -4   1    7.83    0.27
   1  -4   1    7.29    0.33
   1  -4   1    8.88    0.39
  -1   4  -1    7.77    0.38
  -1   4  -1    7.97    0.26
  -1   4  -1    7.14    0.24
  -1   4  -1    7.99    0.33
   1  -4   0   -0.10    0.10
   1  -4   0   -0.10    0.07
   1  -4   0    0.07    0.14
   1  -4   0    0.03    0.05
   1  -4   0   -0.03    0.10
   1  -4   0    0.08    0.08
  -1   4   0   -0.08    0.08
  -1   4   0   -0.11    0.10
  -1   4   0   -0.03    0.06
  -1   4   0    0.06    0.11
  -1   4   0   -0.08    0.13
  -1   4   0   -0.13    0.12
   1  -4  -1    7.85    0.33
   1  -4  -1    7.77    0.29
  -1   4   1    7.61    0.29
  -1   4   1    7.46    0.32
  -1   4   1    7.51    0.34
  -1   4   1    8.22    0.32
  -1   4   1    8.12    0.32
   1  -4  -2  138.33    3.14
   1  -4  -2  132.60    3.21
   1  -4  -2  130.57    3.14
   1  -4  -2  127.78    3.23
  -1   4   2  133.29    3.26
  -1   4   2  133.51    3.20
  -1   4   2  131.65    3.23
   1  -4  -3   58.77    1.54
  -1   4   3   55.29    1.56
  -1   4   3   58.05    1.54
  -1   4   3   56.86    1.53
  -1   4   3   56.89    1.47
   1  -4  -4   67.60    1.83
   1  -4  -4   66.25    1.81
  -1   4   4   67.50    1.90
  -1   4   4   68.85    1.75
  -1   4   4   70.87    1.84
  -1   4   4   67.65    1.84
   1  -4  -5    2.64    0.33
   1  -4  -5    2.92    0.34
  -1   4   5    3.51    0.31
  -1   4   5    2.72    0.37
  -1   4   5    2.73    0.33
  -1   4   5    3.86    0.40
   1  -4  -6   24.60    0.96
   1  -4  -6   25.23    0.95
  -1   4   6   26.06    0.98
  -1   4   6   25.38    1.07
  -1   4   6   26.64    1.02
   1  -4  -7   13.78    0.76
   1  -4  -7   14.89    0.80
  -1   4   7   14.73    0.90
  -1   4   7   13.60    0.83
  -1   4   7   14.29    0.78
   1  -4  -8    4.84    0.57
   1  -4  -8    5.42    0.61
  -1   4   8    5.18    0.59
  -1   4   8    4.68    0.65
  -1   4   8    5.98    0.64
   1  -4  -9    0.12    0.46
   1  -4  -9    0.82    0.44
  -1   4   9    1.16    0.46
  -1   4   9    1.26    0.47
  -1   4   9    0.84    0.52
   0  -4   9    2.43    0.56
   0  -4   9    2.45    0.60
   0   4  -9    1.47    0.51
   0  -4   8    0.18    0.42
   0  -4   8   -0.20    0.32
   0  -4   8    0.72    0.44
   0   4  -8   -0.47    0.39
   0   4  -8    0.00    0.38
   0  -4   7    9.33    0.73
   0  -4   7    7.71    0.57
   0  -4   7    8.81    0.72
   0   4  -7    7.68    0.57
   0   4  -7    6.85    0.58
   0  -4   6   13.62    0.62
   0  -4   6   12.24    0.73
   0  -4   6   12.58    0.74
   0  -4   6   12.09    0.65
   0   4  -6   11.53    0.64
   0   4  -6   12.12    0.60
   0  -4   5    1.96    0.30
   0  -4   5    1.81    0.34
   0  -4   5    1.68    0.26
   0  -4   5    1.91    0.35
   0   4  -5    1.87    0.26
   0   4  -5    1.90    0.27
   0   4  -5    1.61    0.28
   0  -4   4    1.21    0.25
   0  -4   4    1.44    0.21
   0  -4   4    1.29    0.27
   0  -4   4    1.12    0.27
   0   4  -4    1.18    0.25
   0   4  -4    1.44    0.23
   0   4  -4    1.29    0.21
   0  -4   3    1.81    0.23
   0  -4   3    1.20    0.23
   0  -4   3    0.99    0.27
   0  -4   3    1.30    0.18
   0   4  -3    1.54    0.23
   0   4  -3    1.74    0.23
   0   4  -3    1.69    0.19
   0  -4   2  265.78    6.44
   0  -4   2  259.82    6.34
   0  -4   2  270.73    6.47
   0  -4   2  268.68    6.33
   0   4  -2  268.37    6.33
   0   4  -2  263.81    6.40
   0   4  -2  255.31    6.27
   0  -4   1    5.06    0.31
   0  -4   1    3.85    0.26
   0  -4   1    3.87    0.26
   0   4  -1    4.57    0.28
   0   4  -1    3.71    0.14
   0   4  -1    4.05    0.28
   0   4  -1    4.11    0.14
   0   4  -1    3.84    0.21
   0  -4   0  220.51    5.48
   0  -4   0  236.26    5.53
   0  -4   0  227.08    5.52
   0  -4   0  238.77    5.49
   0  -4   0  231.52    5.52
   0  -4   0  240.92    5.61
   0  -4   0  216.57    5.88
   0  -4   0  223.93    5.58
   0  -4   0  221.49    5.50
   0   4   0  233.24    5.56
   0   4   0  222.15    5.56
   0   4   0  234.71    5.54
   0   4   0  217.40    5.51
   0   4   0  221.17    5.47
   0   4   0  243.66    5.79
   0   4   0  223.92    5.51
   0   4   0  230.86    5.48
   0  -4  -1    4.00    0.23
   0  -4  -1    3.80    0.20
   0  -4  -1    3.85    0.23
   0  -4  -1    4.19    0.23
   0   4   1    3.84    0.21
   0   4   1    3.64    0.22
   0   4   1    3.90    0.23
   0   4   1    3.84    0.25
   0   4   1    4.00    0.24
   0  -4  -2  268.08    6.38
   0  -4  -2  267.80    6.31
   0  -4  -2  265.12    6.39
   0  -4  -2  255.77    6.34
   0   4   2  267.01    6.38
   0   4   2  266.44    6.38
   0   4   2  264.70    6.36
   0   4   2  262.11    6.32
   0   4   2  272.93    6.35
   0  -4  -3    1.54    0.22
   0  -4  -3    1.73    0.20
   0   4   3    1.10    0.21
   0   4   3    1.61    0.26
   0   4   3    1.98    0.25
   0   4   3    1.43    0.16
   0   4   3    1.69    0.20
   0  -4  -4    1.55    0.26
   0  -4  -4    1.43    0.16
   0  -4  -4    1.71    0.26
   0   4   4    1.50    0.18
   0   4   4    1.60    0.27
   0   4   4    1.38    0.31
   0   4   4    1.38    0.25
   0  -4  -5    1.41    0.27
   0  -4  -5    2.05    0.19
   0  -4  -5    1.68    0.31
   0   4   5    1.80    0.20
   0   4   5    2.00    0.31
   0   4   5    1.56    0.36
   0   4   5    2.16    0.33
   0  -4  -6   12.74    0.69
   0  -4  -6   12.22    0.66
   0   4   6   12.38    0.76
   0   4   6   12.26    0.68
   0   4   6   13.04    0.68
   0  -4  -7    7.91    0.63
   0  -4  -7    7.79    0.66
   0   4   7    8.46    0.77
   0   4   7    8.66    0.66
   0   4   7    7.88    0.67
   0  -4  -8   -0.47    0.38
   0  -4  -8   -0.24    0.33
   0   4   8    0.65    0.37
   0   4   8    0.28    0.46
   0   4   8    0.34    0.40
   0  -4  -9    2.06    0.49
   0  -4  -9    1.20    0.48
   0   4   9    3.00    0.57
   0   4   9    1.91    0.50
   0   4   9    2.36    0.61
  -1  -4   9    1.32    0.53
  -1  -4   9    2.21    0.57
   1   4  -9    0.77    0.47
  -1  -4   8    5.86    0.65
  -1  -4   8    4.46    0.61
   1   4  -8    4.71    0.57
   1   4  -8    5.11    0.53
  -1  -4   7   15.18    0.74
  -1  -4   7   15.15    0.87
  -1  -4   7   15.21    0.86
   1   4  -7   13.83    0.79
   1   4  -7   14.00    0.72
  -1  -4   6   26.48    0.97
  -1  -4   6   27.32    0.93
  -1  -4   6   24.31    1.04
  -1  -4   6   26.23    1.06
   1   4  -6   26.03    0.98
   1   4  -6   25.95    0.92
  -1  -4   5    3.46    0.40
  -1  -4   5    3.70    0.40
  -1  -4   5    3.00    0.30
  -1  -4   5    2.82    0.36
   1   4  -5    2.73    0.32
   1   4  -5    3.58    0.32
   1   4  -5    2.88    0.31
  -1  -4   4   67.56    1.89
  -1  -4   4   68.54    1.80
  -1  -4   4   67.88    1.88
  -1  -4   4   69.96    1.86
   1   4  -4   69.85    1.84
   1   4  -4   71.49    1.81
   1   4  -4   70.66    1.82
  -1  -4   3   57.54    1.56
  -1  -4   3   57.63    1.50
  -1  -4   3   59.25    1.57
  -1  -4   3   57.86    1.59
   1   4  -3   57.90    1.54
   1   4  -3   60.12    1.54
   1   4  -3   59.79    1.50
  -1  -4   2  131.80    3.22
  -1  -4   2  133.66    3.26
  -1  -4   2  136.40    3.26
   1   4  -2  131.47    3.22
   1   4  -2  134.82    3.19
   1   4  -2  129.87    3.24
  -1  -4   1    8.24    0.26
  -1  -4   1    8.33    0.36
  -1  -4   1    8.91    0.38
  -1  -4   1    7.22    0.27
   1   4  -1    6.50    0.28
   1   4  -1    7.80    0.35
   1   4  -1    8.23    0.26
   1   4  -1    7.21    0.31
  -1  -4   0   -0.09    0.06
  -1  -4   0   -0.04    0.08
  -1  -4   0   -0.25    0.09
  -1  -4   0    0.14    0.15
  -1  -4   0    0.10    0.12
   1   4   0   -0.03    0.08
   1   4   0    0.02    0.09
   1   4   0   -0.04    0.14
   1   4   0   -0.08    0.09
   1   4   0    0.03    0.14
   1   4   0   -0.14    0.06
  -1  -4  -1    7.96    0.26
  -1  -4  -1    7.74    0.26
  -1  -4  -1    7.67    0.34
  -1  -4  -1    7.79    0.26
   1   4   1    7.51    0.32
   1   4   1    7.45    0.26
   1   4   1    8.15    0.33
   1   4   1    7.66    0.31
   1   4   1    7.90    0.26
  -1  -4  -2  128.39    3.15
  -1  -4  -2  136.67    3.16
  -1  -4  -2  128.52    3.06
   1   4   2  130.13    3.15
   1   4   2  123.42    3.18
   1   4   2  129.45    3.13
   1   4   2  128.04    3.16
   1   4   2  131.89    3.06
  -1  -4  -3   60.35    1.58
  -1  -4  -3   63.43    1.45
   1   4   3   58.65    1.59
   1   4   3   59.51    1.65
   1   4   3   60.13    1.45
   1   4   3   57.82    1.56
  -1  -4  -4   69.04    1.80
  -1  -4  -4   68.22    1.85
  -1  -4  -4   70.45    1.69
   1   4   4   71.66    1.70
   1   4   4   69.79    1.87
   1   4   4   68.72    1.85
   1   4   4   68.53    1.94
  -1  -4  -5    3.72    0.29
  -1  -4  -5    3.10    0.37
   1   4   5    2.77    0.39
   1   4   5    3.48    0.36
   1   4   5    3.27    0.21
   1   4   5    4.02    0.38
  -1  -4  -6   26.30    0.97
  -1  -4  -6   24.57    0.96
   1   4   6   25.30    0.99
   1   4   6   26.74    1.10
   1   4   6   25.29    0.97
  -1  -4  -7   13.95    0.74
  -1  -4  -7   13.23    0.75
   1   4   7   14.06    0.77
   1   4   7   15.04    0.80
   1   4   7   13.93    0.90
  -1  -4  -8    5.41    0.59
  -1  -4  -8    4.40    0.55
   1   4   8    5.45    0.71
   1   4   8    5.39    0.59
   1   4   8    6.33    0.62
  -1  -4  -9    0.95    0.44
  -1  -4  -9    0.82    0.48
   1   4   9    1.42    0.57
   1   4   9    1.37    0.48
   1   4   9    1.20    0.47
  -2  -4   9    5.71    0.70
  -2  -4   9    5.35    0.70
   2   4  -9    3.81    0.58
  -2  -4   8    0.68    0.44
  -2  -4   8    0.38    0.40
   2   4  -8    0.08    0.39
   2   4  -8   -0.04    0.34
  -2  -4   7    3.20    0.51
  -2  -4   7    4.31    0.56
   2   4  -7    3.52    0.48
   2   4  -7    3.94    0.43
  -2  -4   6    3.68    0.46
  -2  -4   6    3.34    0.46
  -2  -4   6    3.09    0.43
   2   4  -6    3.97    0.40
   2   4  -6    3.67    0.44
  -2  -4   5    1.78    0.36
  -2  -4   5    2.07    0.36
  -2  -4   5    2.31    0.34
  -2  -4   5    2.50    0.29
   2   4  -5    1.70    0.30
   2   4  -5    2.35    0.30
   2   4  -5    2.24    0.25
  -2  -4   4   38.98    1.22
  -2  -4   4   38.76    1.18
  -2  -4   4   40.90    1.22
   2   4  -4   39.91    1.17
   2   4  -4   40.46    1.11
   2   4  -4   40.33    1.13
  -2  -4   3    5.35    0.42
  -2  -4   3    6.21    0.37
  -2  -4   3    6.10    0.43
  -2  -4   3    6.64    0.36
   2   4  -3    6.36    0.34
   2   4  -3    6.67    0.40
   2   4  -3    6.11    0.34
  -2  -4   2  103.64    2.60
  -2  -4   2  104.38    2.62
  -2  -4   2  103.31    2.55
  -2  -4   2  104.92    2.59
   2   4  -2  106.01    2.59
   2   4  -2  106.36    2.55
   2   4  -2  104.16    2.57
  -2  -4   1    1.53    0.23
  -2  -4   1    1.69    0.24
  -2  -4   1    1.07    0.21
  -2  -4   1    1.39    0.15
   2   4  -1    1.78    0.23
   2   4  -1    1.33    0.15
   2   4  -1    1.43    0.17
   2   4  -1    1.52    0.18
  -2  -4   0  127.04    2.98
  -2  -4   0  122.84    3.05
  -2  -4   0  126.98    3.00
  -2  -4   0  123.39    2.96
   2   4   0  120.89    2.98
   2   4   0  122.37    2.98
   2   4   0  124.66    2.98
   2   4   0  127.42    2.96
  -2  -4  -1    1.09    0.11
  -2  -4  -1    1.51    0.24
  -2  -4  -1    1.77    0.18
   2   4   1    1.23    0.16
   2   4   1    1.42    0.18
   2   4   1    1.79    0.21
   2   4   1    1.38    0.19
   2   4   1    1.07    0.13
  -2  -4  -2  106.56    2.56
  -2  -4  -2  107.07    2.62
   2   4   2  101.57    2.51
   2   4   2  101.98    2.60
   2   4   2  102.42    2.57
   2   4   2  103.96    2.55
  -2  -4  -3    6.96    0.47
  -2  -4  -3    6.44    0.38
   2   4   3    5.87    0.39
   2   4   3    6.81    0.42
   2   4   3    6.05    0.38
   2   4   3    5.76    0.35
  -2  -4  -4   38.29    1.15
  -2  -4  -4   39.10    1.15
   2   4   4   39.91    1.18
   2   4   4   41.08    1.15
   2   4   4   37.91    1.23
  -2  -4  -5    3.15    0.35
  -2  -4  -5    2.20    0.32
   2   4   5    1.96    0.31
   2   4   5    2.32    0.40
   2   4   5    2.65    0.35
  -2  -4  -6    4.22    0.44
   2   4   6    3.74    0.41
   2   4   6    3.17    0.40
   2   4   6    3.22    0.46
  -2  -4  -7    3.60    0.45
  -2  -4  -7    3.20    0.43
   2   4   7    4.35    0.62
   2   4   7    5.02    0.52
   2   4   7    3.85    0.47
  -2  -4  -8    0.21    0.35
  -2  -4  -8   -0.16    0.38
   2   4   8    0.33    0.42
   2   4   8   -0.16    0.37
   2   4   8    0.75    0.38
  -2  -4  -9    4.22    0.61
  -2  -4  -9    4.37    0.58
   2   4   9    5.47    0.77
   2   4   9    5.15    0.64
   2   4   9    4.92    0.62
  -3  -4   8   17.55    0.98
  -3  -4   8   18.19    1.04
   3   4  -8   18.24    0.96
   3   4  -8   18.11    0.89
  -3  -4   7    2.16    0.44
  -3  -4   7    1.71    0.45
   3   4  -7    2.17    0.38
   3   4  -7    1.84    0.40
  -3  -4   6   29.99    1.13
  -3  -4   6   29.30    1.16
  -3  -4   6   31.02    1.12
   3   4  -6   31.13    1.05
   3   4  -6   30.16    1.10
  -3  -4   5    4.13    0.45
  -3  -4   5    2.98    0.37
  -3  -4   5    3.75    0.31
  -3  -4   5    4.34    0.45
   3   4  -5    3.43    0.37
   3   4  -5    3.78    0.35
   3   4  -5    4.13    0.30
  -3  -4   4    6.04    0.40
  -3  -4   4    6.15    0.35
  -3  -4   4    5.94    0.52
  -3  -4   4    5.33    0.42
   3   4  -4    6.40    0.38
   3   4  -4    5.60    0.40
   3   4  -4    5.82    0.34
  -3  -4   3    0.89    0.20
  -3  -4   3    0.79    0.26
  -3  -4   3    1.44    0.31
  -3  -4   3    0.87    0.20
   3   4  -3    0.80    0.19
   3   4  -3    1.03    0.25
   3   4  -3    0.96    0.19
  -3  -4   2   16.92    0.65
  -3  -4   2   16.18    0.58
  -3  -4   2   16.92    0.53
  -3  -4   2   16.65    0.58
   3   4  -2   15.74    0.54
   3   4  -2   17.02    0.54
   3   4  -2   16.54    0.58
  -3  -4   1   48.60    1.31
  -3  -4   1   48.25    1.19
  -3  -4   1   48.52    1.24
   3   4  -1   48.17    1.25
   3   4  -1   48.25    1.19
   3   4  -1   47.68    1.19
   3   4  -1   48.97    1.25
  -3  -4   0   -0.63    0.09
  -3  -4   0   -0.21    0.21
  -3  -4   0    0.01    0.13
   3   4   0   -0.49    0.14
   3   4   0   -0.39    0.18
   3   4   0   -0.52    0.11
   3   4   0   -0.05    0.15
  -3  -4  -1   51.12    1.23
  -3  -4  -1   49.96    1.36
   3   4   1   46.71    1.23
   3   4   1   46.71    1.26
   3   4   1   46.87    1.27
  -3  -4  -2   16.39    0.56
  -3  -4  -2   17.34    0.69
  -3  -4  -2   15.85    0.43
   3   4   2   15.59    0.48
   3   4   2   17.72    0.44
   3   4   2   16.58    0.61
   3   4   2   16.85    0.56
   3   4   2   16.30    0.57
  -3  -4  -3    1.36    0.33
  -3  -4  -3    1.32    0.24
   3   4   3    0.87    0.24
   3   4   3    1.07    0.19
   3   4   3    0.89    0.22
   3   4   3    0.90    0.25
  -3  -4  -4    5.96    0.49
  -3  -4  -4    6.38    0.42
   3   4   4    5.54    0.43
   3   4   4    6.53    0.40
   3   4   4    6.59    0.50
  -3  -4  -5    5.09    0.44
  -3  -4  -5    3.21    0.33
   3   4   5    4.50    0.45
   3   4   5    4.23    0.47
   3   4   5    4.12    0.42
  -3  -4  -6   29.56    1.07
   3   4   6   32.93    1.26
   3   4   6   30.52    1.07
   3   4   6   31.84    1.11
  -3  -4  -7    2.50    0.43
   3   4   7    2.11    0.40
   3   4   7    2.80    0.57
   3   4   7    2.53    0.42
  -3  -4  -8   18.49    0.94
  -3  -4  -8   18.44    0.94
   3   4   8   19.35    0.97
   3   4   8   19.81    1.16
   3   4   8   19.14    0.96
  -4  -4   8    0.97    0.47
  -4  -4   8    0.40    0.40
   4   4  -8   -0.11    0.43
   4   4  -8    0.43    0.37
  -4  -4   7   19.46    0.94
  -4  -4   7   19.98    1.00
  -4  -4   7   18.94    0.95
   4   4  -7   20.34    0.94
   4   4  -7   18.24    0.86
  -4  -4   6   29.02    1.16
  -4  -4   6   31.04    1.13
  -4  -4   6   29.99    1.16
   4   4  -6   30.85    1.06
   4   4  -6   30.88    1.11
  -4  -4   5   29.32    0.98
  -4  -4   5   26.66    1.03
  -4  -4   5   27.31    0.98
  -4  -4   5   27.96    1.01
   4   4  -5   26.83    0.93
   4   4  -5   27.07    0.97
  -4  -4   4   93.36    2.34
  -4  -4   4   92.29    2.48
  -4  -4   4   92.97    2.45
  -4  -4   4   90.82    2.40
   4   4  -4   93.37    2.38
   4   4  -4   89.13    2.39
  -4  -4   3    6.14    0.51
  -4  -4   3    5.18    0.34
  -4  -4   3    4.92    0.41
  -4  -4   3    5.67    0.36
   4   4  -3    5.44    0.40
   4   4  -3    5.61    0.37
  -4  -4   2   46.34    1.28
  -4  -4   2   46.25    1.23
  -4  -4   2   48.44    1.37
  -4  -4   2   48.60    1.32
   4   4  -2   47.49    1.27
   4   4  -2   47.33    1.27
  -4  -4   1  464.22   11.23
  -4  -4   1  454.94   10.96
  -4  -4   1  454.39   11.01
   4   4  -1  456.37   11.11
   4   4  -1  460.17   11.18
   4   4  -1  446.62   10.91
  -4  -4   0   93.11    2.30
  -4  -4   0   91.32    2.18
   4   4   0   91.10    2.18
   4   4   0   91.05    2.23
   4   4   0   88.54    2.24
   4   4   0   90.33    2.27
  -4  -4  -1  473.72   11.21
  -4  -4  -1  464.40   11.64
   4   4   1  457.40   11.14
   4   4   1  456.71   11.02
   4   4   1  453.24   11.18
  -4  -4  -2   48.83    1.42
  -4  -4  -2   46.40    1.17
   4   4   2   47.22    1.30
   4   4   2   47.77    1.19
   4   4   2   45.42    1.31
   4   4   2   47.34    1.25
   4   4   2   46.60    1.17
  -4  -4  -3    5.30    0.37
  -4  -4  -3    6.58    0.55
   4   4   3    5.08    0.36
   4   4   3    5.52    0.45
   4   4   3    5.55    0.32
   4   4   3    5.02    0.40
  -4  -4  -4   90.05    2.46
  -4  -4  -4   89.67    2.35
   4   4   4   92.60    2.35
   4   4   4   91.54    2.31
   4   4   4   86.92    2.46
   4   4   4   92.43    2.39
  -4  -4  -5   26.69    0.93
  -4  -4  -5   27.75    1.00
   4   4   5   27.28    0.97
   4   4   5   26.00    1.06
   4   4   5   26.12    0.91
  -4  -4  -6   30.09    1.06
  -4  -4  -6   30.72    1.17
   4   4   6   28.74    1.18
   4   4   6   30.42    1.11
   4   4   6   29.93    1.06
  -4  -4  -7   18.68    0.88
   4   4   7   20.03    0.90
   4   4   7   19.46    1.04
   4   4   7   20.79    0.94
  -4  -4  -8    0.23    0.36
  -4  -4  -8   -0.15    0.36
   4   4   8    0.13    0.35
   4   4   8    0.24    0.39
   4   4   8    0.36    0.50
  -5  -4   8    8.54    0.76
  -5  -4   8    9.37    0.83
   5   4  -8    9.14    0.69
   5   4  -8    8.59    0.77
  -5  -4   7    0.50    0.37
  -5  -4   7    1.23    0.44
  -5  -4   7    0.96    0.42
   5   4  -7    0.30    0.38
   5   4  -7    0.61    0.35
  -5  -4   6   21.97    0.94
  -5  -4   6   22.37    0.97
  -5  -4   6   21.73    1.02
   5   4  -6   22.40    0.90
   5   4  -6   22.21    0.93
  -5  -4   5    8.09    0.52
  -5  -4   5    5.86    0.61
  -5  -4   5    6.66    0.57
   5   4  -5    7.32    0.54
   5   4  -5    6.63    0.48
  -5  -4   4   48.96    1.51
  -5  -4   4   45.66    1.38
  -5  -4   4   49.39    1.36
  -5  -4   4   48.76    1.45
   5   4  -4   49.58    1.39
   5   4  -4   48.07    1.40
  -5  -4   3   49.66    1.49
  -5  -4   3   49.03    1.40
  -5  -4   3   47.50    1.35
  -5  -4   3   51.72    1.40
   5   4  -3   49.77    1.38
   5   4  -3   50.12    1.38
  -5  -4   2    2.87    0.35
  -5  -4   2    2.82    0.32
  -5  -4   2    2.67    0.25
  -5  -4   2    2.59    0.26
   5   4  -2    3.01    0.28
   5   4  -2    3.19    0.28
   5   4  -2    3.08    0.25
  -5  -4   1   43.15    1.13
  -5  -4   1   43.87    1.28
  -5  -4   1   43.44    1.26
   5   4  -1   42.38    1.19
   5   4  -1   42.08    1.15
   5   4  -1   43.45    1.12
  -5  -4   0   -0.17    0.10
  -5  -4   0   -0.10    0.22
  -5  -4   0   -0.24    0.29
   5   4   0    0.05    0.22
   5   4   0   -0.16    0.16
   5   4   0    0.07    0.18
  -5  -4  -1   42.12    1.16
  -5  -4  -1   43.73    1.34
   5   4   1   43.47    1.03
   5   4   1   43.28    1.04
   5   4   1   41.71    1.14
   5   4   1   42.54    1.19
   5   4   1   42.89    1.20
  -5  -4  -2    2.57    0.23
  -5  -4  -2    3.70    0.46
   5   4   2    2.72    0.32
   5   4   2    3.16    0.26
   5   4   2    3.33    0.32
   5   4   2    2.81    0.21
  -5  -4  -3   49.28    1.35
  -5  -4  -3   50.05    1.55
  -5  -4  -3   49.12    1.20
   5   4   3   48.98    1.40
   5   4   3   47.54    1.20
   5   4   3   48.37    1.45
   5   4   3   48.46    1.33
   5   4   3   49.13    1.27
  -5  -4  -4   46.14    1.36
  -5  -4  -4   46.53    1.53
   5   4   4   47.99    1.31
   5   4   4   48.81    1.36
   5   4   4   48.16    1.41
   5   4   4   47.73    1.49
  -5  -4  -5    8.27    0.62
  -5  -4  -5    6.44    0.48
   5   4   5    7.35    0.46
   5   4   5    6.84    0.57
   5   4   5    7.80    0.55
  -5  -4  -6   23.26    0.97
  -5  -4  -6   20.47    0.87
   5   4   6   22.87    0.94
   5   4   6   21.27    0.86
   5   4   6   22.51    1.07
  -5  -4  -7    0.28    0.35
   5   4   7    0.86    0.43
   5   4   7    0.77    0.38
   5   4   7    0.87    0.33
  -5  -4  -8    8.29    0.71
   5   4   8    8.33    0.76
   5   4   8    8.48    0.94
  -6  -4   8    3.44    0.61
  -6  -4   8    2.14    0.48
   6   4  -8    2.31    0.47
   6   4  -8    2.10    0.45
  -6  -4   7   20.24    1.04
  -6  -4   7   20.61    1.03
  -6  -4   7   17.82    0.93
   6   4  -7   19.02    0.89
   6   4  -7   18.25    0.89
  -6  -4   6    3.89    0.46
  -6  -4   6    3.49    0.53
  -6  -4   6    2.74    0.43
   6   4  -6    3.35    0.43
   6   4  -6    3.16    0.46
  -6  -4   5   85.41    2.34
  -6  -4   5   80.63    2.37
  -6  -4   5   79.83    2.26
   6   4  -5   85.47    2.27
   6   4  -5   82.30    2.25
  -6  -4   4    8.03    0.48
  -6  -4   4    8.47    0.47
  -6  -4   4    7.96    0.50
  -6  -4   4    7.03    0.61
   6   4  -4    7.31    0.46
   6   4  -4    7.41    0.48
  -6  -4   3    4.53    0.47
  -6  -4   3    3.49    0.33
  -6  -4   3    3.73    0.39
  -6  -4   3    3.55    0.33
   6   4  -3    4.01    0.33
   6   4  -3    3.19    0.32
   6   4  -3    3.94    0.34
  -6  -4   2  147.14    3.62
  -6  -4   2  144.40    3.64
  -6  -4   2  137.01    3.48
  -6  -4   2  141.00    3.52
   6   4  -2  144.94    3.55
   6   4  -2  141.49    3.51
   6   4  -2  142.99    3.48
  -6  -4   1  119.22    2.92
  -6  -4   1  121.98    3.10
  -6  -4   1  121.07    3.05
   6   4  -1  117.90    2.99
   6   4  -1  115.26    2.93
   6   4  -1  121.14    2.93
  -6  -4   0  271.05    6.49
  -6  -4   0  262.09    6.37
  -6  -4   0  262.05    6.23
   6   4   0  260.11    6.34
   6   4   0  267.70    6.31
   6   4   0  259.23    6.29
  -6  -4  -1  119.87    3.13
  -6  -4  -1  114.76    2.92
   6   4   1  118.07    2.80
   6   4   1  122.56    2.80
   6   4   1  114.79    2.89
   6   4   1  116.87    2.96
   6   4   1  116.81    2.96
  -6  -4  -2  144.64    3.72
  -6  -4  -2  136.89    3.44
   6   4   2  145.43    3.39
   6   4   2  140.33    3.47
   6   4   2  138.36    3.56
   6   4   2  145.77    3.56
  -6  -4  -3    4.06    0.23
  -6  -4  -3    3.42    0.31
  -6  -4  -3    4.56    0.55
   6   4   3    3.87    0.34
   6   4   3    3.35    0.38
   6   4   3    3.83    0.27
   6   4   3    3.36    0.34
  -6  -4  -4    8.32    0.47
  -6  -4  -4    8.28    0.68
   6   4   4    7.96    0.52
   6   4   4    7.84    0.40
   6   4   4    7.49    0.46
   6   4   4    7.83    0.58
  -6  -4  -5   79.62    2.35
  -6  -4  -5   78.75    2.18
   6   4   5   81.13    2.13
   6   4   5   82.75    2.25
   6   4   5   80.39    2.36
  -6  -4  -6    2.71    0.38
   6   4   6    3.39    0.39
   6   4   6    2.93    0.52
   6   4   6    3.61    0.47
  -6  -4  -7   19.88    0.91
   6   4   7   20.14    0.96
   6   4   7   20.37    1.13
  -6  -4  -8    2.17    0.47
   6   4   8    2.38    0.50
   6   4   8    1.12    0.53
  -7  -4   8    0.79    0.48
  -7  -4   8    0.53    0.41
   7   4  -8    0.54    0.41
   7   4  -8    0.23    0.42
  -7  -4   7    0.09    0.42
  -7  -4   7    0.42    0.35
  -7  -4   7    1.02    0.45
   7   4  -7    0.22    0.41
   7   4  -7   -0.10    0.36
  -7  -4   6   10.59    0.82
  -7  -4   6   11.00    0.68
  -7  -4   6   10.75    0.73
   7   4  -6   10.62    0.69
   7   4  -6   10.97    0.71
  -7  -4   5    5.14    0.58
  -7  -4   5    6.27    0.50
  -7  -4   5    6.27    0.59
   7   4  -5    5.47    0.51
   7   4  -5    6.41    0.51
  -7  -4   4  142.35    3.69
  -7  -4   4  146.06    3.85
  -7  -4   4  148.48    3.77
  -7  -4   4  151.83    3.73
   7   4  -4  141.80    3.71
   7   4  -4  150.61    3.71
  -7  -4   3    7.85    0.48
  -7  -4   3    8.42    0.55
  -7  -4   3    8.27    0.62
  -7  -4   3    8.11    0.43
   7   4  -3    8.61    0.45
   7   4  -3    7.69    0.43
   7   4  -3    8.52    0.50
  -7  -4   2  103.98    2.77
  -7  -4   2  104.18    2.64
  -7  -4   2  108.88    2.78
   7   4  -2  106.27    2.62
   7   4  -2  100.08    2.62
   7   4  -2  103.02    2.68
  -7  -4   1    1.48    0.19
  -7  -4   1    1.49    0.34
  -7  -4   1    1.69    0.37
   7   4  -1    1.38    0.21
   7   4  -1    1.38    0.22
   7   4  -1    1.59    0.27
  -7  -4   0    0.12    0.28
  -7  -4   0    0.72    0.38
  -7  -4   0    0.16    0.12
   7   4   0    0.45    0.23
   7   4   0    0.26    0.23
   7   4   0   -0.12    0.15
  -7  -4  -1    2.28    0.44
  -7  -4  -1    1.19    0.25
   7   4   1    1.72    0.21
   7   4   1    1.71    0.31
   7   4   1    1.45    0.13
   7   4   1    0.86    0.24
  -7  -4  -2  102.46    2.59
  -7  -4  -2  104.64    2.90
   7   4   2  102.80    2.69
   7   4   2  107.04    2.51
   7   4   2  102.28    2.71
   7   4   2  104.28    2.60
  -7  -4  -3    9.05    0.47
  -7  -4  -3    8.02    0.74
  -7  -4  -3    7.53    0.35
   7   4   3    7.90    0.43
   7   4   3    8.81    0.36
   7   4   3    8.54    0.49
   7   4   3    8.27    0.56
  -7  -4  -4  149.05    3.70
  -7  -4  -4  149.52    3.96
   7   4   4  140.31    3.84
   7   4   4  142.87    3.60
   7   4   4  150.85    3.70
   7   4   4  150.84    3.78
  -7  -4  -5    6.05    0.48
  -7  -4  -5    6.61    0.74
   7   4   5    5.84    0.43
   7   4   5    6.79    0.57
   7   4   5    6.26    0.48
   7   4   5    5.81    0.65
  -7  -4  -6   10.42    0.66
   7   4   6   10.44    0.71
   7   4   6   10.51    0.83
  -7  -4  -7   -0.08    0.34
   7   4   7    0.00    0.36
   7   4   7    0.57    0.47
  -7  -4  -8    0.66    0.41
   7   4   8    1.01    0.53
   7   4   8    0.56    0.44
  -8  -4   8    3.17    0.59
   8   4  -8    2.58    0.52
   8   4  -8    2.90    0.53
  -8  -4   7    5.55    0.58
  -8  -4   7    5.33    0.65
  -8  -4   7    5.58    0.62
   8   4  -7    5.82    0.59
   8   4  -7    4.65    0.52
  -8  -4   6    6.02    0.57
  -8  -4   6    5.40    0.58
  -8  -4   6    6.03    0.66
   8   4  -6    6.65    0.57
   8   4  -6    5.67    0.54
  -8  -4   5   10.23    0.61
  -8  -4   5   10.61    0.82
  -8  -4   5   11.30    0.71
   8   4  -5   10.22    0.64
   8   4  -5   11.22    0.66
   8   4  -5   10.16    0.60
  -8  -4   4    3.52    0.44
  -8  -4   4    3.33    0.50
  -8  -4   4    3.86    0.42
  -8  -4   4    3.21    0.35
   8   4  -4    3.88    0.40
   8   4  -4    3.50    0.39
   8   4  -4    3.59    0.42
  -8  -4   3    1.60    0.25
  -8  -4   3    1.45    0.40
  -8  -4   3    1.37    0.35
  -8  -4   3    1.50    0.29
   8   4  -3    1.47    0.30
   8   4  -3    1.41    0.24
   8   4  -3    1.56    0.29
  -8  -4   2   85.13    2.29
  -8  -4   2   78.53    2.09
  -8  -4   2   77.69    2.22
   8   4  -2   80.33    2.16
   8   4  -2   77.14    2.08
   8   4  -2   81.17    2.08
  -8  -4   1    7.32    0.63
  -8  -4   1    7.58    0.38
  -8  -4   1    7.98    0.58
   8   4  -1    8.16    0.53
   8   4  -1    8.18    0.42
   8   4  -1    7.32    0.40
  -8  -4   0  275.54    6.86
  -8  -4   0  282.54    7.02
  -8  -4   0  277.56    6.69
   8   4   0  286.15    6.85
   8   4   0  281.02    6.75
   8   4   0  290.92    6.81
  -8  -4  -1    7.40    0.46
  -8  -4  -1    7.53    0.73
   8   4   1    7.34    0.50
   8   4   1    8.67    0.56
   8   4   1    8.19    0.30
   8   4   1    7.70    0.38
  -8  -4  -2   80.47    2.11
  -8  -4  -2   86.28    2.47
   8   4   2   79.49    2.23
   8   4   2   77.56    2.20
   8   4   2   87.00    2.02
   8   4   2   81.94    2.11
  -8  -4  -3    1.92    0.22
  -8  -4  -3    1.76    0.53
   8   4   3    1.76    0.26
   8   4   3    1.38    0.33
   8   4   3    1.57    0.35
   8   4   3    1.68    0.20
  -8  -4  -4    4.06    0.38
  -8  -4  -4    3.49    0.60
   8   4   4    4.08    0.33
   8   4   4    2.89    0.33
   8   4   4    4.24    0.46
   8   4   4    3.74    0.48
  -8  -4  -5   10.48    0.84
  -8  -4  -5    9.92    0.60
   8   4   5   10.46    0.59
   8   4   5    9.34    0.77
   8   4   5   11.09    0.68
  -8  -4  -6    5.90    0.54
   8   4   6    6.58    0.63
   8   4   6    5.86    0.66
  -8  -4  -7    4.72    0.52
   8   4   7    5.63    0.73
   8   4   7    5.44    0.61
  -8  -4  -8    2.28    0.48
   8   4   8    3.17    0.57
   8   4   8    2.58    0.61
  -9  -4   7    2.45    0.53
  -9  -4   7    3.45    0.55
   9   4  -7    2.73    0.51
   9   4  -7    1.92    0.46
  -9  -4   6   15.07    0.97
  -9  -4   6   14.76    0.78
  -9  -4   6   15.50    0.89
   9   4  -6   15.85    0.83
   9   4  -6   14.25    0.77
   9   4  -6   13.41    0.82
  -9  -4   5    6.35    0.67
  -9  -4   5    6.30    0.53
  -9  -4   5    6.38    0.59
   9   4  -5    6.91    0.62
   9   4  -5    6.71    0.59
   9   4  -5    6.78    0.53
  -9  -4   4   21.23    1.03
  -9  -4   4   21.61    0.82
  -9  -4   4   22.36    0.98
  -9  -4   4   22.77    0.92
   9   4  -4   22.63    0.87
   9   4  -4   22.30    0.83
   9   4  -4   20.25    0.89
  -9  -4   3   27.66    1.13
  -9  -4   3   27.68    0.97
  -9  -4   3   27.69    1.11
  -9  -4   3   28.40    0.92
   9   4  -3   28.43    1.01
   9   4  -3   28.05    0.94
   9   4  -3   28.03    0.92
  -9  -4   2   56.13    1.71
  -9  -4   2   58.15    1.80
  -9  -4   2   54.78    1.55
   9   4  -2   56.19    1.65
   9   4  -2   58.03    1.56
   9   4  -2   54.96    1.55
  -9  -4   1    8.25    0.71
  -9  -4   1    8.09    0.40
  -9  -4   1    8.19    0.60
   9   4  -1    8.16    0.45
   9   4  -1    8.33    0.43
   9   4  -1    8.24    0.56
  -9  -4   0    1.38    0.17
  -9  -4   0    0.70    0.45
  -9  -4   0    0.92    0.30
   9   4   0    1.11    0.22
   9   4   0    1.11    0.31
   9   4   0    1.20    0.29
  -9  -4  -1    8.28    0.32
  -9  -4  -1    7.26    0.76
  -9  -4  -1    7.94    0.49
   9   4   1    8.28    0.32
   9   4   1    7.85    0.40
   9   4   1    7.86    0.54
   9   4   1    8.16    0.58
  -9  -4  -2   54.03    1.53
  -9  -4  -2   56.88    1.89
   9   4   2   54.70    1.66
   9   4   2   55.97    1.64
   9   4   2   58.50    1.42
   9   4   2   54.13    1.51
  -9  -4  -3   28.06    1.24
  -9  -4  -3   28.98    0.86
   9   4   3   27.26    0.99
   9   4   3   25.52    1.03
   9   4   3   27.68    0.90
   9   4   3   25.57    0.78
  -9  -4  -4   21.85    0.83
  -9  -4  -4   22.98    1.19
   9   4   4   23.19    0.82
   9   4   4   22.99    0.95
   9   4   4   21.62    1.02
  -9  -4  -5    8.07    0.83
  -9  -4  -5    6.93    0.54
   9   4   5    7.16    0.74
   9   4   5    6.75    0.54
   9   4   5    6.68    0.63
  -9  -4  -6   13.89    0.74
  -9  -4  -6   19.72    1.08
   9   4   6   15.36    1.01
   9   4   6   15.16    0.86
  -9  -4  -7    2.40    0.44
   9   4   7    2.57    0.53
   9   4   7    3.38    0.65
 -10  -4   7   17.55    1.04
 -10  -4   7   15.48    0.99
  10   4  -7   15.67    0.95
  10   4  -7   15.85    0.88
 -10  -4   6    2.36    0.50
 -10  -4   6    3.83    0.62
  10   4  -6    1.94    0.46
  10   4  -6    3.05    0.48
 -10  -4   5   29.72    1.17
 -10  -4   5   30.24    1.31
 -10  -4   5   30.89    1.10
  10   4  -5   30.19    1.10
  10   4  -5   28.86    1.15
  10   4  -5   31.22    1.13
 -10  -4   4   19.68    1.02
 -10  -4   4   21.55    0.83
 -10  -4   4   21.31    0.89
 -10  -4   4   20.82    1.05
  10   4  -4   21.14    0.83
  10   4  -4   21.44    0.94
  10   4  -4   21.29    0.86
 -10  -4   3    2.98    0.54
 -10  -4   3    2.71    0.35
 -10  -4   3    3.53    0.52
  10   4  -3    2.39    0.32
  10   4  -3    2.99    0.34
  10   4  -3    2.66    0.41
 -10  -4   2   43.30    1.28
 -10  -4   2   44.75    1.49
 -10  -4   2   43.30    1.55
  10   4  -2   44.63    1.31
  10   4  -2   45.98    1.31
  10   4  -2   43.56    1.40
 -10  -4   1   62.48    1.87
 -10  -4   1   63.19    2.02
 -10  -4   1   62.09    1.67
  10   4  -1   63.51    1.70
  10   4  -1   63.39    1.83
  10   4  -1   63.87    1.75
 -10  -4   0   21.23    0.86
 -10  -4   0   19.92    1.07
 -10  -4   0   22.19    0.66
  10   4   0   20.68    0.83
  10   4   0   21.74    0.85
  10   4   0   21.37    0.72
 -10  -4  -1   64.44    1.58
 -10  -4  -1   60.96    2.07
 -10  -4  -1   60.47    1.76
  10   4   1   63.44    1.82
  10   4   1   64.85    1.59
  10   4   1   63.31    1.82
  10   4   1   60.54    1.67
 -10  -4  -2   43.39    1.33
 -10  -4  -2   45.94    1.72
  10   4   2   43.62    1.45
  10   4   2   45.16    1.30
  10   4   2   47.10    1.22
  10   4   2   47.96    1.45
 -10  -4  -3    3.65    0.71
 -10  -4  -3    3.38    0.35
  10   4   3    3.08    0.43
  10   4   3    3.33    0.33
  10   4   3    2.77    0.45
 -10  -4  -4   21.86    0.82
 -10  -4  -4   22.05    1.22
  10   4   4   22.34    0.96
  10   4   4   21.51    0.82
  10   4   4   21.04    1.06
 -10  -4  -5   31.20    1.08
 -10  -4  -5   30.72    1.43
  10   4   5   32.03    1.34
  10   4   5   32.03    1.23
  10   4   5   31.79    1.08
 -10  -4  -6    1.92    0.38
  10   4   6    2.77    0.59
  10   4   6    2.22    0.48
 -10  -4  -7   15.01    0.82
  10   4   7   17.03    1.12
  10   4   7   16.04    0.95
 -11  -4   7    1.21    0.51
  11   4  -7    0.89    0.46
  11   4  -7    0.14    0.44
 -11  -4   6   12.01    0.92
 -11  -4   6   10.35    0.81
  11   4  -6   11.17    0.77
  11   4  -6    8.39    0.78
 -11  -4   5    1.47    0.47
 -11  -4   5    1.73    0.48
 -11  -4   5    1.41    0.41
  11   4  -5    1.26    0.44
  11   4  -5    1.70    0.41
 -11  -4   4    0.25    0.75
 -11  -4   4    1.34    0.46
 -11  -4   4    2.35    0.41
  11   4  -4    1.40    0.35
  11   4  -4    1.58    0.32
  11   4  -4    1.56    0.44
 -11  -4   3   -0.21    0.49
 -11  -4   3    0.79    0.29
 -11  -4   3    0.57    0.41
  11   4  -3    0.64    0.39
  11   4  -3    0.74    0.27
  11   4  -3    0.64    0.28
 -11  -4   2    1.51    0.39
 -11  -4   2    1.21    0.54
 -11  -4   2    1.86    0.29
  11   4  -2    1.68    0.31
  11   4  -2    1.19    0.28
  11   4  -2    1.63    0.38
 -11  -4   1    2.06    0.59
 -11  -4   1    2.33    0.42
 -11  -4   1    2.72    0.28
  11   4  -1    2.15    0.33
  11   4  -1    2.25    0.29
  11   4  -1    2.16    0.38
 -11  -4   0    2.24    0.39
 -11  -4   0    1.32    0.52
 -11  -4   0    1.93    0.22
  11   4   0    1.44    0.37
  11   4   0    1.88    0.27
  11   4   0    1.69    0.38
 -11  -4  -1    2.81    0.64
 -11  -4  -1    2.46    0.24
 -11  -4  -1    2.81    0.37
  11   4   1    2.63    0.29
  11   4   1    2.33    0.38
  11   4   1    2.55    0.43
  11   4   1    2.59    0.23
 -11  -4  -2    1.72    0.58
 -11  -4  -2    1.97    0.31
  11   4   2    1.84    0.27
  11   4   2    0.91    0.36
  11   4   2    1.57    0.43
 -11  -4  -3    0.88    0.25
 -11  -4  -3    0.93    0.58
  11   4   3    0.61    0.26
  11   4   3    0.72    0.40
  11   4   3    0.57    0.36
 -11  -4  -4    1.93    0.61
 -11  -4  -4    0.95    0.30
  11   4   4    1.93    0.48
  11   4   4    1.53    0.44
  11   4   4    1.27    0.30
 -11  -4  -5    2.32    0.59
 -11  -4  -5    1.58    0.35
  11   4   5    1.68    0.50
  11   4   5    2.18    0.36
  11   4   5    1.13    0.43
 -11  -4  -6   11.21    0.68
  11   4   6   11.64    0.85
  11   4   6   10.78    0.94
 -11  -4  -7    0.27    0.36
  11   4   7    1.17    0.57
  11   4   7   -0.04    0.43
 -12  -4   6    6.07    0.71
 -12  -4   6    5.36    0.64
  12   4  -6    5.17    0.57
  12   4  -6    3.92    0.61
 -12  -4   5    2.12    0.45
 -12  -4   5    2.93    0.55
  12   4  -5    1.97    0.50
  12   4  -5    3.16    0.46
 -12  -4   4   22.31    0.97
 -12  -4   4   21.70    1.13
  12   4  -4   23.33    1.06
  12   4  -4   21.71    1.09
  12   4  -4   24.24    0.94
 -12  -4   3   -0.52    0.49
 -12  -4   3    0.52    0.41
 -12  -4   3    0.06    0.27
  12   4  -3    0.06    0.26
  12   4  -3    0.55    0.40
  12   4  -3    0.39    0.28
 -12  -4   2   36.12    1.09
 -12  -4   2   32.42    1.45
 -12  -4   2   32.18    1.26
  12   4  -2   33.66    1.13
  12   4  -2   32.21    1.24
  12   4  -2   33.80    1.10
 -12  -4   1    9.06    0.71
 -12  -4   1    9.65    0.48
 -12  -4   1    9.03    0.95
  12   4  -1    9.77    0.54
  12   4  -1    8.21    0.69
  12   4  -1   10.21    0.63
 -12  -4   0   13.67    0.78
 -12  -4   0   13.21    1.07
 -12  -4   0   14.03    0.53
  12   4   0   14.31    0.79
  12   4   0   15.39    0.63
  12   4   0   14.87    0.80
 -12  -4  -1    8.46    1.00
 -12  -4  -1    8.92    0.60
  12   4   1    9.36    0.75
  12   4   1    9.72    0.51
  12   4   1    9.62    0.69
 -12  -4  -2   32.93    1.57
 -12  -4  -2   33.14    1.14
  12   4   2   32.43    1.04
  12   4   2   32.65    1.27
  12   4   2   35.74    1.25
 -12  -4  -3    0.48    0.65
 -12  -4  -3   -0.16    0.40
  12   4   3    0.20    0.25
  12   4   3    0.61    0.41
  12   4   3    0.32    0.38
 -12  -4  -4   22.92    0.87
 -12  -4  -4   20.56    1.22
  12   4   4   22.88    1.14
  12   4   4   22.31    0.85
  12   4   4   22.94    1.00
 -12  -4  -5    4.22    0.72
 -12  -4  -5    2.19    0.37
  12   4   5    3.55    0.60
  12   4   5    2.25    0.39
  12   4   5    2.71    0.50
 -12  -4  -6    4.61    0.49
  12   4   6    5.33    0.70
  12   4   6    3.82    0.57
 -13  -4   6   13.35    1.06
 -13  -4   6    8.59    0.79
  13   4  -6    7.52    0.75
  13   4  -6    9.65    0.76
 -13  -4   5    0.43    0.38
 -13  -4   5    1.76    0.52
  13   4  -5    0.80    0.36
  13   4  -5    0.23    0.46
 -13  -4   4   18.28    1.06
 -13  -4   4   17.64    0.87
  13   4  -4   16.40    0.96
  13   4  -4   16.47    0.80
 -13  -4   3    6.26    0.67
 -13  -4   3    5.05    0.75
 -13  -4   3    5.93    0.53
  13   4  -3    6.96    0.57
  13   4  -3    5.47    0.58
  13   4  -3    6.54    0.65
 -13  -4   2    3.98    0.72
 -13  -4   2    5.38    0.46
 -13  -4   2    5.30    0.63
  13   4  -2    5.37    0.47
  13   4  -2    4.91    0.58
  13   4  -2    4.53    0.46
 -13  -4   1    6.58    0.86
 -13  -4   1    6.20    0.68
 -13  -4   1    6.09    0.42
  13   4  -1    5.32    0.58
  13   4  -1    6.82    0.50
  13   4  -1    6.67    0.62
 -13  -4   0    0.89    0.38
 -13  -4   0    0.06    0.61
  13   4   0    0.46    0.38
  13   4   0    0.23    0.38
  13   4   0    0.07    0.23
 -13  -4  -1    5.78    0.86
 -13  -4  -1    7.11    0.61
  13   4   1    6.78    0.48
  13   4   1    6.08    0.61
  13   4   1    6.89    0.67
 -13  -4  -2    6.21    0.87
 -13  -4  -2    5.49    0.52
  13   4   2    4.98    0.57
  13   4   2    5.58    0.62
  13   4   2    5.16    0.45
 -13  -4  -3    5.62    0.87
  13   4   3    6.09    0.50
  13   4   3    7.08    0.65
  13   4   3    7.65    0.76
 -13  -4  -4   17.41    0.77
 -13  -4  -4   18.36    1.24
  13   4   4   17.50    0.97
  13   4   4   19.49    1.06
  13   4   4   17.15    0.75
 -13  -4  -5    0.27    0.31
  13   4   5    0.62    0.33
  13   4   5    0.36    0.45
  13   4   6    9.30    0.95
  13   4   6    9.24    0.84
 -14  -4   5    0.30    0.39
 -14  -4   5    1.91    0.55
  14   4  -5    0.59    0.36
  14   4  -5   -0.38    0.48
 -14  -4   4    4.46    0.62
 -14  -4   4    4.06    0.50
  14   4  -4    2.43    0.42
  14   4  -4    2.65    0.52
 -14  -4   3    2.05    0.54
 -14  -4   3    0.21    0.62
 -14  -4   3    0.90    0.34
  14   4  -3    0.26    0.47
  14   4  -3    0.97    0.33
 -14  -4   2   29.32    1.29
 -14  -4   2   30.29    1.06
 -14  -4   2   26.52    1.43
  14   4  -2   27.58    1.22
  14   4  -2   28.52    1.20
  14   4  -2   30.15    1.03
 -14  -4   1    0.84    0.44
 -14  -4   1    0.16    0.63
  14   4  -1    0.45    0.43
  14   4  -1    0.70    0.30
  14   4  -1    0.04    0.38
 -14  -4   0   56.45    1.78
 -14  -4   0   52.77    2.09
  14   4   0   52.99    1.74
  14   4   0   55.46    1.56
  14   4   0   50.89    1.71
 -14  -4  -1    0.28    0.60
 -14  -4  -1    1.01    0.37
  14   4   1    0.66    0.43
  14   4   1    0.11    0.25
  14   4   1    0.35    0.45
 -14  -4  -2   29.66    1.11
 -14  -4  -2   26.38    1.46
  14   4   2   30.21    1.01
  14   4   2   29.92    1.29
  14   4   2   30.23    1.24
 -14  -4  -3    0.27    0.62
  14   4   3    1.97    0.50
  14   4   3    1.00    0.45
  14   4   3    1.32    0.32
 -14  -4  -4    4.81    0.80
  14   4   4    3.20    0.45
  14   4   4    3.86    0.62
  14   4   4    3.39    0.56
  14   4   5    0.55    0.46
  14   4   5    1.72    0.54
 -15  -4   5    3.79    0.66
 -15  -4   5    2.06    0.48
  15   4  -5    2.12    0.43
  15   4  -5    0.63    0.55
 -15  -4   4   23.82    1.26
 -15  -4   4   21.55    1.00
  15   4  -4   20.29    0.95
  15   4  -4   17.51    1.10
 -15  -4   3   -0.88    0.59
 -15  -4   3    0.90    0.50
  15   4  -3    0.08    0.45
  15   4  -3   -0.02    0.32
 -15  -4   2   14.57    1.18
 -15  -4   2   17.32    1.05
  15   4  -2   16.01    0.98
  15   4  -2   14.85    0.73
 -15  -4   1    0.41    0.67
 -15  -4   1    0.74    0.43
  15   4  -1   -0.43    0.46
  15   4  -1    0.13    0.43
  15   4  -1    0.47    0.29
 -15  -4   0    0.43    0.69
 -15  -4   0    1.12    0.40
  15   4   0   -0.28    0.47
  15   4   0    1.24    0.48
  15   4   0    0.69    0.29
 -15  -4  -1    0.55    0.37
 -15  -4  -1    1.10    0.70
  15   4   1   -0.54    0.45
  15   4   1    0.36    0.28
  15   4   1    0.24    0.42
 -15  -4  -2   14.61    1.25
 -15  -4  -2   13.91    0.80
  15   4   2   14.65    0.88
  15   4   2   14.76    0.70
  15   4   2   15.30    1.00
 -15  -4  -3    1.16    0.64
  15   4   3    0.11    0.44
  15   4   3    1.17    0.49
 -15  -4  -4   22.73    1.45
  15   4   4   24.03    1.26
  15   4   4   22.32    1.11
  15   4   5    1.32    0.53
  15   4   5    3.71    0.64
 -16  -4   4    4.00    0.68
  16   4  -4    2.80    0.45
  16   4  -4    2.35    0.62
 -16  -4   3    1.55    0.51
 -16  -4   3   -0.56    0.70
  16   4  -3    0.59    0.34
  16   4  -3    0.48    0.52
 -16  -4   2   11.00    0.93
 -16  -4   2    7.36    0.96
  16   4  -2    8.78    0.86
  16   4  -2   11.01    0.67
 -16  -4   1    2.45    0.51
 -16  -4   1    1.79    0.74
  16   4  -1    2.62    0.38
  16   4  -1    1.62    0.49
 -16  -4   0   41.05    1.53
 -16  -4   0   39.18    1.86
  16   4   0   39.03    1.52
  16   4   0   43.32    1.32
 -16  -4  -1    2.19    0.45
 -16  -4  -1    2.73    0.79
  16   4   1    1.33    0.56
  16   4   1    1.79    0.53
 -16  -4  -2   10.20    1.18
 -16  -4  -2    9.94    0.97
  16   4   2   11.66    0.94
  16   4   2   11.73    0.89
 -16  -4  -3    2.00    0.72
  16   4   3    0.82    0.49
  16   4   3    1.78    0.52
 -16  -4  -4    4.50    0.81
  16   4   4    2.96    0.60
 -17  -4   3    5.24    0.73
  17   4  -3    4.53    0.51
  17   4  -3    3.01    0.66
 -17  -4   2    0.03    0.67
 -17  -4   2    1.44    0.53
  17   4  -2    0.79    0.51
  17   4  -2    0.71    0.35
 -17  -4   1    0.55    0.67
 -17  -4   1    1.68    0.50
  17   4  -1    1.11    0.50
  17   4  -1    0.48    0.48
 -17  -4   0    0.86    0.72
 -17  -4   0    1.30    0.46
  17   4   0    0.99    0.51
 -17  -4  -1    0.84    0.40
 -17  -4  -1    1.40    0.70
  17   4   1    1.18    0.52
 -17  -4  -2    1.50    0.72
  17   4   2    0.24    0.41
  17   4   2    0.49    0.50
 -17  -4  -3    5.44    0.91
  17   4   3    3.59    0.62
  17   4   3    5.47    0.70
 -18  -4   2    4.86    0.94
 -18  -4   2    8.70    0.90
  18   4  -2    4.26    0.65
 -18  -4   1    8.45    0.85
 -18  -4   1    6.40    1.01
  18   4  -1    7.90    0.81
 -18  -4   0    3.54    0.58
 -18  -4   0    3.58    0.87
  18   4   0    3.26    0.60
 -18  -4  -1    7.14    0.72
 -18  -4  -1    7.49    1.04
  18   4   1    7.45    0.78
 -18  -4  -2    7.42    0.99
  18   4   2    6.60    0.75
  18  -5   2    4.40    0.62
 -18   5  -2    2.91    0.54
  18  -5   1    5.14    0.67
  18  -5   1    1.62    0.76
 -18   5  -1    4.17    0.63
  18  -5   0    0.32    0.48
 -18   5   0    0.19    0.45
  18  -5  -1    3.39    0.72
  18  -5  -1    3.63    0.61
 -18   5   1    4.54    0.69
  18  -5  -2    2.67    0.66
  18  -5  -2    2.78    0.64
 -18   5   2    3.41    0.67
  17  -5   3    1.31    0.67
  17  -5   2    1.86    0.49
  17  -5   2    0.11    0.64
 -17   5  -2    1.98    0.49
  17  -5   1    1.20    0.48
 -17   5  -1    1.25    0.46
  17  -5   0    0.59    0.60
  17  -5   0    2.05    0.55
 -17   5   0    2.12    0.54
  17  -5  -1    0.01    0.50
  17  -5  -1    0.77    0.50
 -17   5   1    0.42    0.47
  17  -5  -2    0.83    0.58
  17  -5  -2    0.54    0.48
 -17   5   2    1.34    0.55
  17  -5  -3    0.85    0.49
  17  -5  -3    0.31    0.58
 -17   5   3    1.03    0.42
 -17   5   3    1.46    0.57
  16  -5   4    5.03    0.63
  16  -5   4    3.46    0.70
 -16   5  -4    6.52    0.96
  16  -5   3    1.93    0.48
  16  -5   3    0.65    0.59
 -16   5  -3    3.98    0.78
  16  -5   2    8.03    0.78
  16  -5   2    5.47    0.79
 -16   5  -2    5.94    0.63
  16  -5   1    0.50    0.38
  16  -5   1   -1.02    0.50
 -16   5  -1   -0.07    0.37
  16  -5   0    9.47    0.97
  16  -5   0   10.92    0.84
 -16   5   0   10.82    0.86
  16  -5  -1    0.19    0.49
  16  -5  -1   -0.29    0.44
  16  -5  -1   -0.30    0.34
 -16   5   1    0.46    0.45
 -16   5   1    0.26    0.32
  16  -5  -2    5.09    0.69
  16  -5  -2    5.27    0.65
 -16   5   2    5.20    0.69
 -16   5   2    5.51    0.55
  16  -5  -3    0.87    0.58
  16  -5  -3    0.84    0.46
 -16   5   3    1.90    0.56
 -16   5   3    1.23    0.41
  16  -5  -4    3.44    0.66
  16  -5  -4    3.78    0.59
 -16   5   4    2.85    0.51
 -16   5   4    4.11    0.68
  15  -5   5    4.62    0.61
  15  -5   5    5.36    0.76
 -15   5  -5    7.12    0.99
  15  -5   4   10.65    1.02
  15  -5   4    8.89    0.81
 -15   5  -4   13.70    1.26
  15  -5   3    3.84    0.54
  15  -5   3    4.12    0.73
  15  -5   2    6.72    0.65
  15  -5   2    5.86    0.77
 -15   5  -2   10.39    1.14
 -15   5  -2    5.99    0.64
  15  -5   1    4.80    0.59
  15  -5   1    3.26    0.65
 -15   5  -1    6.14    0.81
 -15   5  -1    4.26    0.57
  15  -5   0    2.78    0.41
  15  -5   0    2.44    0.53
  15  -5   0    2.47    0.57
 -15   5   0    2.96    0.53
 -15   5   0    3.26    0.42
  15  -5  -1    3.99    0.57
  15  -5  -1    3.71    0.59
  15  -5  -1    4.08    0.45
 -15   5   1    3.83    0.59
 -15   5   1    4.19    0.47
  15  -5  -2    5.16    0.67
  15  -5  -2    6.06    0.65
 -15   5   2    6.21    0.59
 -15   5   2    6.13    0.70
  15  -5  -3    4.50    0.59
  15  -5  -3    4.50    0.69
 -15   5   3    4.30    0.52
 -15   5   3    4.45    0.62
  15  -5  -4    7.79    0.74
  15  -5  -4    7.50    0.79
 -15   5   4   10.03    0.94
 -15   5   4    7.99    0.72
  15  -5  -5    4.95    0.61
  15  -5  -5    3.83    0.67
  15  -5  -5    3.97    0.60
 -15   5   5    4.79    0.73
 -15   5   5    5.01    0.63
  14  -5   5    4.55    0.59
  14  -5   5    5.72    0.74
  14  -5   4    1.18    0.56
  14  -5   4    0.43    0.40
  14  -5   3    1.05    0.41
  14  -5   3    0.96    0.59
 -14   5  -3    1.47    0.39
 -14   5  -3    2.71    0.72
  14  -5   2    9.04    0.93
  14  -5   2    9.31    0.72
 -14   5  -2    9.15    0.71
 -14   5  -2   12.20    1.16
  14  -5   1    4.38    0.54
  14  -5   1    4.54    0.43
  14  -5   1    3.67    0.64
 -14   5  -1    5.35    0.77
 -14   5  -1    3.92    0.42
 -14   5  -1    3.49    0.51
  14  -5   0    8.88    0.58
  14  -5   0    8.53    0.78
  14  -5   0    8.80    0.74
 -14   5   0   10.65    0.78
 -14   5   0    9.18    0.59
 -14   5   0   10.56    0.99
  14  -5  -1    3.26    0.51
  14  -5  -1    3.58    0.55
 -14   5   1    4.06    0.54
 -14   5   1    4.39    0.45
  14  -5  -2    8.99    0.82
  14  -5  -2    9.23    0.73
 -14   5   2    8.92    0.63
 -14   5   2    9.55    0.82
 -14   5   2   12.37    0.89
  14  -5  -3    1.14    0.42
  14  -5  -3    1.39    0.30
  14  -5  -3    0.95    0.50
 -14   5   3    1.30    0.39
 -14   5   3    1.67    0.50
  14  -5  -4    0.09    0.28
  14  -5  -4   -0.40    0.45
  14  -5  -4    0.51    0.39
 -14   5   4    0.86    0.40
 -14   5   4    0.30    0.43
  14  -5  -5    3.87    0.63
  14  -5  -5    4.52    0.48
  14  -5  -5    4.40    0.60
 -14   5   5    4.24    0.61
 -14   5   5    4.95    0.67
  13  -5   6    6.33    0.64
  13  -5   6   10.03    1.04
 -13   5  -6    9.24    1.13
  13  -5   5    2.41    0.60
  13  -5   5    1.14    0.42
 -13   5  -5    2.67    0.70
  13  -5   4    5.94    0.61
  13  -5   4    6.14    0.75
 -13   5  -4   10.11    1.12
  13  -5   3    8.11    0.81
  13  -5   3    7.93    0.66
 -13   5  -3    7.53    0.62
 -13   5  -3   11.43    1.05
  13  -5   2    4.92    0.47
  13  -5   2    5.87    0.56
  13  -5   2    4.52    0.67
 -13   5  -2    4.82    0.51
 -13   5  -2    5.49    0.80
  13  -5   1    2.13    0.34
  13  -5   1    2.77    0.46
  13  -5   1    2.07    0.54
 -13   5  -1    1.95    0.42
 -13   5  -1    2.32    0.59
 -13   5  -1    1.95    0.32
  13  -5   0   -0.26    0.37
  13  -5   0    0.27    0.39
  13  -5   0    0.08    0.26
 -13   5   0    0.11    0.34
 -13   5   0    0.55    0.48
 -13   5   0    0.03    0.26
  13  -5  -1    1.87    0.44
  13  -5  -1    2.10    0.44
  13  -5  -1    2.37    0.27
 -13   5   1    3.29    0.59
 -13   5   1    2.34    0.36
 -13   5   1    1.80    0.42
  13  -5  -2    4.24    0.36
  13  -5  -2    4.82    0.52
  13  -5  -2    5.07    0.59
 -13   5   2    7.78    0.78
 -13   5   2    5.22    0.50
 -13   5   2    5.61    0.64
  13  -5  -3    8.33    0.53
  13  -5  -3    8.45    0.71
  13  -5  -3    8.53    0.77
 -13   5   3   10.95    0.75
 -13   5   3    8.50    0.67
 -13   5   3    9.03    0.80
  13  -5  -4    6.26    0.68
  13  -5  -4    5.90    0.67
  13  -5  -4    6.62    0.55
 -13   5   4    6.80    0.72
 -13   5   4    5.55    0.59
  13  -5  -5    1.27    0.44
  13  -5  -5    1.53    0.38
  13  -5  -5    0.54    0.47
 -13   5   5    2.20    0.52
 -13   5   5    0.50    0.42
  13  -5  -6    5.80    0.72
  13  -5  -6    6.35    0.59
  13  -5  -6    5.61    0.66
 -13   5   6    8.77    0.90
 -13   5   6    6.30    0.69
 -13   5   6    6.02    0.69
  12  -5   6    1.98    0.45
  12  -5   6    3.36    0.67
 -12   5  -6    3.80    0.73
  12  -5   5    6.11    0.61
  12  -5   5    6.42    0.74
 -12   5  -5    9.07    1.08
  12  -5   4    2.90    0.45
  12  -5   4    2.67    0.57
 -12   5  -4    3.86    0.72
  12  -5   3    0.17    0.51
  12  -5   3    0.87    0.32
  12  -5   3    0.92    0.35
 -12   5  -3    1.23    0.59
 -12   5  -3    0.87    0.33
[truncated: 1,596,842 more chars]
