# Supplementary material for: Crystal structure of the thermochromic bis­(di­ethyl­ammonium) tetra­chlorido­cuprate(II) complex
Source: Acta Crystallogr E Crystallogr Commun. 2016 Jan 1;72(Pt 1):40–3. doi: 10.1107/S2056989015023348 (PMC4704760; doi:10.1107/S2056989015023348)
Supplement: Supplementary file 2 [file e-72-00040-Isup2.hkl]

data_I                                                                          
_shelx_title ' complex I'                                                       
_shelx_refln_list_code          4                                               
_shelx_F_calc_maximum      436.75                                               
_exptl_crystal_F_000      1464.00                                               
_reflns_d_resolution_high  0.7979                                               
                                                                                
loop_                                                                           
 _space_group_symop_operation_xyz                                               
 'x, y, z'                                                                      
 '-x, -y, z'                                                                    
 'x+1/2, -y+1/2, -z'                                                            
 '-x+1/2, y+1/2, -z'                                                            
                                                                                
_cell_length_a    14.8766                                                       
_cell_length_b    29.9033                                                       
_cell_length_c     7.3102                                                       
_cell_angle_alpha  90.000                                                       
_cell_angle_beta   90.000                                                       
_cell_angle_gamma  90.000                                                       
                                                                                
_shelx_F_squared_multiplier     1.000                                           
                                                                                
loop_                                                                           
 _refln_index_h                                                                 
 _refln_index_k                                                                 
 _refln_index_l                                                                 
 _refln_F_squared_calc                                                          
 _refln_F_squared_meas                                                          
 _refln_F_squared_sigma                                                         
 _refln_observed_status                                                         
   2   0   0      40766.51      44728.88       362.68 o                         
   4   0   0      12434.16      15133.64       210.83 o                         
   6   0   0      12154.05      12402.94       134.73 o                         
   8   0   0      19004.97      18122.91       194.80 o                         
  10   0   0        333.03        372.10        25.16 o                         
  12   0   0       3038.79       2937.65        54.23 o                         
  14   0   0      38753.44      38881.05       462.64 o                         
  16   0   0      28665.32      28489.02       581.14 o                         
  18   0   0       1228.63       1530.96       284.91 o                         
   1   1   0         14.30          3.14         1.92 o                         
   2   1   0        323.62        311.82         6.45 o                         
   3   1   0          0.40          5.42        10.37 o                         
   4   1   0        305.13        313.71        11.97 o                         
   5   1   0       2063.84       2160.94        26.38 o                         
   6   1   0          1.06         -0.26        10.83 o                         
   7   1   0        383.21        354.26        14.93 o                         
   8   1   0         23.70         16.98        12.46 o                         
   9   1   0       1589.20       1528.27        27.82 o                         
  10   1   0          1.29         -2.45        13.63 o                         
  11   1   0       1403.39       1304.98        27.88 o                         
  12   1   0        394.64        397.59        18.60 o                         
  13   1   0          9.56         15.90        15.31 o                         
  14   1   0       3364.96       3314.06        51.54 o                         
  15   1   0          4.81         22.04        40.92 o                         
  16   1   0       2491.01       2690.81       127.18 o                         
  17   1   0         51.00         46.07        77.85 o                         
  18   1   0        549.08        680.58        66.51 o                         
   0   2   0          0.54         -2.48         2.48 o                         
   1   2   0          0.51         -1.83         1.83 o                         
   2   2   0          5.49         -4.77         4.77 o                         
   3   2   0      13344.13      12902.87       103.37 o                         
   4   2   0         36.44         -9.23         9.23 o                         
   5   2   0      49441.59      52489.12       363.07 o                         
   6   2   0        129.09        131.77        12.07 o                         
   7   2   0       6532.13       6946.82        60.84 o                         
   8   2   0         28.90         14.81        12.38 o                         
   9   2   0       8881.51       8913.40        77.41 o                         
  10   2   0        517.70        464.16        18.94 o                         
  11   2   0       6458.03       6432.42        61.21 o                         
  12   2   0        285.20        274.47        17.15 o                         
  13   2   0        256.88        235.51        19.89 o                         
  14   2   0         32.41         50.10        21.45 o                         
  15   2   0          1.90         25.54        36.43 o                         
  16   2   0         55.68         97.74        55.44 o                         
  17   2   0        158.26        147.15        65.41 o                         
  18   2   0        107.40        117.61        89.02 o                         
   1   3   0        900.78        822.02         8.56 o                         
   2   3   0         52.90         75.39         7.89 o                         
   3   3   0        278.05        269.21        12.94 o                         
   4   3   0       1326.87       1377.00        17.46 o                         
   5   3   0        214.02        221.08        11.63 o                         
   6   3   0         10.62          1.02        10.70 o                         
   7   3   0         14.21          0.68        11.08 o                         
   8   3   0        419.91        394.38        16.34 o                         
   9   3   0         14.85         20.96        12.86 o                         
  10   3   0       1286.12       1222.18        25.70 o                         
  11   3   0         14.61         16.25        14.00 o                         
  12   3   0       1684.26       1634.47        31.57 o                         
  13   3   0       1821.51       1713.52        37.10 o                         
  14   3   0        386.28        430.29        27.82 o                         
  15   3   0        719.39        754.20        40.04 o                         
  16   3   0          7.32         22.72        38.93 o                         
  17   3   0        201.50        278.09        46.77 o                         
  18   3   0        293.67        414.28        62.01 o                         
   0   4   0      44369.83      48445.10       387.63 o                         
   1   4   0          8.54         -3.74         3.74 o                         
   2   4   0      25042.49      26080.97       156.10 o                         
   3   4   0          2.82        -10.19        10.19 o                         
   4   4   0      19964.20      19003.26       135.22 o                         
   5   4   0         19.53         -9.82         9.82 o                         
   6   4   0      55259.29      55265.59       383.72 o                         
   7   4   0         49.47         52.04        11.61 o                         
   8   4   0      59701.60      59454.98       415.25 o                         
   9   4   0        243.87        242.77        14.65 o                         
  10   4   0       4729.02       4553.94        47.23 o                         
  11   4   0        381.00        386.19        18.38 o                         
  12   4   0       3043.97       3017.54        41.30 o                         
  13   4   0         80.40         75.96        20.49 o                         
  14   4   0      11465.05      11312.47       110.71 o                         
  15   4   0        139.12        138.85        28.22 o                         
  16   4   0       8636.91       8739.18       118.16 o                         
  17   4   0        216.96        158.32        44.02 o                         
  18   4   0        558.62        635.57        62.49 o                         
   1   5   0       1067.74       1013.27        10.14 o                         
   2   5   0          0.11         -5.48         6.47 o                         
   3   5   0       6330.21       6324.70        44.10 o                         
   4   5   0        397.69        444.57        12.33 o                         
   5   5   0        138.52        157.94         9.62 o                         
   6   5   0        208.54        215.35        12.34 o                         
   7   5   0        160.32        189.71        12.28 o                         
   8   5   0       2466.21       2350.67        30.55 o                         
   9   5   0       1382.84       1420.67        25.87 o                         
  10   5   0        327.11        331.30        16.62 o                         
  11   5   0        281.36        290.96        17.42 o                         
  12   5   0         34.34         46.54        17.40 o                         
  13   5   0          0.45         17.09        21.36 o                         
  14   5   0       2035.10       2005.88        48.60 o                         
  15   5   0        648.75        607.73        32.85 o                         
  16   5   0       2508.99       2383.02        68.87 o                         
  17   5   0        429.09        466.80        50.11 o                         
  18   5   0         12.59         94.31        46.53 o                         
   0   6   0         56.10         47.73         7.22 o                         
   1   6   0      12661.64      12312.90        70.27 o                         
   2   6   0         63.39          8.02         6.07 o                         
   3   6   0          0.40         15.29         5.86 o                         
   4   6   0          3.70          4.13         7.01 o                         
   5   6   0      48066.10      49201.67       304.61 o                         
   6   6   0        207.27        190.37        11.20 o                         
   7   6   0       6136.80       6390.38        57.04 o                         
   8   6   0        209.87        176.24        12.87 o                         
   9   6   0      16181.09      16181.70       121.25 o                         
  10   6   0        163.06        180.62        14.68 o                         
  11   6   0       7612.68       7528.71        68.69 o                         
  12   6   0        102.31        112.99        20.26 o                         
  13   6   0       4639.42       4438.22        61.03 o                         
  14   6   0         15.09         29.97        23.63 o                         
  15   6   0         55.53         73.37        28.09 o                         
  16   6   0         10.98         48.86        34.00 o                         
  17   6   0       1372.24       1426.86        57.51 o                         
  18   6   0          9.77          7.33        70.26 o                         
   1   7   0        412.54        382.92         8.47 o                         
   2   7   0       2289.50       2280.21        20.70 o                         
   3   7   0       7591.97       8109.53        53.66 o                         
   4   7   0          3.85         15.33         6.24 o                         
   5   7   0       1270.55       1186.50        16.68 o                         
   6   7   0         89.87         92.81         9.31 o                         
   7   7   0       5949.22       5871.01        51.73 o                         
   8   7   0       1518.16       1405.65        23.87 o                         
   9   7   0       4026.08       3866.76        41.55 o                         
  10   7   0       4315.35       4350.54        54.56 o                         
  11   7   0       2649.58       2591.02        37.46 o                         
  12   7   0       1580.56       1606.01        40.23 o                         
  13   7   0        637.04        646.72        30.00 o                         
  14   7   0        195.35        215.20        26.46 o                         
  15   7   0         14.00        -13.39        28.73 o                         
  16   7   0        227.68        253.09        52.33 o                         
  17   7   0        105.61         89.28        48.32 o                         
  18   7   0        200.11        226.34        70.41 o                         
   0   8   0      12797.09      15039.63       125.02 o                         
   1   8   0         21.45         -7.00         7.00 o                         
   2   8   0      18621.64      17536.88       109.21 o                         
   3   8   0        152.94        148.51         7.70 o                         
   4   8   0      20940.13      20545.56       131.54 o                         
   5   8   0        166.76        162.67        10.79 o                         
   6   8   0      65951.59      66432.58       425.45 o                         
   7   8   0        137.86        139.22        10.94 o                         
   8   8   0      65239.38      65835.45       441.06 o                         
   9   8   0        256.07        279.41        14.28 o                         
  10   8   0      36191.53      36730.93       256.15 o                         
  11   8   0        203.31        199.82        21.96 o                         
  12   8   0      10404.28      10259.29       100.18 o                         
  13   8   0          7.39          9.13        22.30 o                         
  14   8   0        301.11        342.72        36.40 o                         
  15   8   0         62.05         40.07        27.88 o                         
  16   8   0        263.43        338.00        49.67 o                         
  17   8   0         63.69         80.01        54.93 o                         
  18   8   0       1253.54       1178.23       116.72 o                         
   1   9   0       1332.36       1473.02        16.68 o                         
   2   9   0       3649.32       3795.92        31.11 o                         
   3   9   0         60.13         47.92         6.33 o                         
   4   9   0       1206.99       1199.09        15.60 o                         
   5   9   0      11551.82      11763.32        87.02 o                         
   6   9   0        301.69        278.80         9.35 o                         
   7   9   0       4082.26       3939.16        36.66 o                         
   8   9   0       5787.24       5889.29        53.47 o                         
   9   9   0       1251.14       1160.22        23.15 o                         
  10   9   0        254.75        277.28        15.24 o                         
  11   9   0        635.17        610.07        27.20 o                         
  12   9   0        593.78        618.90        28.45 o                         
  13   9   0        223.90        226.94        26.91 o                         
  14   9   0          1.48         -1.11        30.99 o                         
  15   9   0        456.32        431.91        45.95 o                         
  16   9   0        209.56        232.70        45.67 o                         
  17   9   0         39.10         89.71        55.42 o                         
  18   9   0         27.88         49.41        71.31 o                         
   0  10   0          0.81         -8.61        10.45 o                         
   1  10   0      44487.22      47952.12       278.86 o                         
   2  10   0        362.72        350.75        11.20 o                         
   3  10   0      34088.79      35403.86       207.83 o                         
   4  10   0       1438.08       1472.93        17.63 o                         
   5  10   0        862.61        866.34        14.37 o                         
   6  10   0        390.80        371.29        15.57 o                         
   7  10   0       1715.18       1865.31        21.00 o                         
   8  10   0         24.32         36.01        10.13 o                         
   9  10   0          8.28         15.40        10.85 o                         
  10  10   0        103.10         95.51        19.01 o                         
  11  10   0       1732.22       1654.91        39.09 o                         
  12  10   0         60.46         92.10        23.92 o                         
  13  10   0      14033.92      13818.09       136.34 o                         
  14  10   0          0.45         -6.77        34.11 o                         
  15  10   0        224.61        277.65        64.76 o                         
  16  10   0         25.21          3.62        35.84 o                         
  17  10   0       4026.61       4083.43       172.61 o                         
   1  11   0       3184.40       3185.65        26.28 o                         
   2  11   0       4665.48       4743.27        37.94 o                         
   3  11   0       3531.27       3398.79        28.88 o                         
   4  11   0       4070.49       3958.83        33.10 o                         
   5  11   0        362.25        336.94        14.52 o                         
   6  11   0        720.34        718.39        19.19 o                         
   7  11   0       2122.50       2118.57        30.47 o                         
   8  11   0        327.01        383.17        16.95 o                         
   9  11   0       1246.79       1176.17        24.07 o                         
  10  11   0        186.03        216.07        20.79 o                         
  11  11   0        501.18        528.03        26.85 o                         
  12  11   0         34.67         49.95        24.07 o                         
  13  11   0        138.60        166.97        28.87 o                         
  14  11   0        431.27        431.52        31.72 o                         
  15  11   0        116.76        107.69        43.49 o                         
  16  11   0         16.57         63.28        45.66 o                         
  17  11   0       1519.35       1787.23       125.79 o                         
   0  12   0       4307.49       4456.46        50.19 o                         
   1  12   0         33.20         42.79         8.17 o                         
   2  12   0      41712.59      41628.14       260.37 o                         
   3  12   0       1014.71        975.42        15.63 o                         
   4  12   0      64187.53      65585.80       405.01 o                         
   5  12   0       1429.44       1407.44        18.00 o                         
   6  12   0      12871.93      12860.09       102.00 o                         
   7  12   0        180.64        174.13        13.59 o                         
   8  12   0        134.05        174.42        14.20 o                         
   9  12   0        310.63        342.73        18.41 o                         
  10  12   0      19374.53      19199.71       167.52 o                         
  11  12   0         52.37         50.90        23.21 o                         
  12  12   0      11821.38      11921.55       121.18 o                         
  13  12   0         36.29         27.95        25.63 o                         
  14  12   0       6300.15       6214.91        83.82 o                         
  15  12   0        157.93        191.04        37.67 o                         
  16  12   0       2207.88       2215.92        82.14 o                         
  17  12   0        509.18        626.57        70.25 o                         
   1  13   0       1633.35       1626.92        19.00 o                         
   2  13   0       2149.65       2102.28        25.06 o                         
   3  13   0       2543.80       2448.34        25.46 o                         
   4  13   0       3920.97       3987.42        33.54 o                         
   5  13   0       2838.03       2760.27        26.77 o                         
   6  13   0        371.76        359.74        15.19 o                         
   7  13   0       1801.37       1804.87        29.43 o                         
   8  13   0         13.52         18.74        12.69 o                         
   9  13   0        121.68        164.80        17.87 o                         
  10  13   0       2237.13       2165.02        44.86 o                         
  11  13   0        725.48        706.10        31.38 o                         
  12  13   0        474.93        428.21        29.86 o                         
  13  13   0       1338.93       1284.83        42.34 o                         
  14  13   0       1082.71       1140.37        41.80 o                         
  15  13   0         36.99         68.77        31.62 o                         
  16  13   0       1216.98       1327.01        87.76 o                         
  17  13   0         11.78         28.61        33.36 o                         
   0  14   0       2047.93       2048.78        35.05 o                         
   1  14   0       4803.54       5114.43        38.22 o                         
   2  14   0       1364.62       1365.40        19.76 o                         
   3  14   0       2041.19       2063.85        23.95 o                         
   4  14   0        297.03        310.64        10.76 o                         
   5  14   0         87.49        104.93         8.32 o                         
   6  14   0         89.47         87.04        11.88 o                         
   7  14   0          8.72         24.54        12.08 o                         
   8  14   0         64.33         59.39        13.33 o                         
   9  14   0       2039.81       1993.70        41.84 o                         
  10  14   0         33.32         30.54        22.11 o                         
  11  14   0       3837.48       3765.92        59.90 o                         
  12  14   0         75.12         32.82        25.32 o                         
  13  14   0       3765.03       3763.07        64.09 o                         
  14  14   0        444.46        491.20        33.82 o                         
  15  14   0       1142.66       1044.71        42.82 o                         
  16  14   0        545.94        566.72        41.09 o                         
  17  14   0        328.32        410.30        67.63 o                         
   1  15   0       8338.52       8135.04        55.38 o                         
   2  15   0        192.48        179.46        10.54 o                         
   3  15   0      15831.65      15999.93       108.56 o                         
   4  15   0       2550.01       2599.68        26.14 o                         
   5  15   0       2092.04       1920.48        23.98 o                         
   6  15   0        200.15        194.78        13.49 o                         
   7  15   0       2040.07       1992.63        29.91 o                         
   8  15   0        316.32        325.88        19.89 o                         
   9  15   0        149.21        139.71        21.44 o                         
  10  15   0          9.33         33.85        22.47 o                         
  11  15   0       1042.24       1017.24        35.90 o                         
  12  15   0         67.05         96.86        26.06 o                         
  13  15   0        110.21        134.19        28.08 o                         
  14  15   0         41.58         93.92        29.27 o                         
  15  15   0        341.43        401.32        47.93 o                         
  16  15   0       1025.11       1040.76        68.83 o                         
  17  15   0       4228.67       4442.81        99.76 o                         
   0  16   0       8203.21       7908.58        88.15 o                         
   1  16   0         32.76         98.47        10.08 o                         
   2  16   0      46877.04      46849.09       285.50 o                         
   3  16   0        108.21        147.96        10.59 o                         
   4  16   0      64182.42      65265.34       392.93 o                         
   5  16   0         64.21         62.56         8.45 o                         
   6  16   0        232.96        266.55        11.66 o                         
   7  16   0         23.13         22.35        14.72 o                         
   8  16   0       4799.82       4733.66        61.09 o                         
   9  16   0         11.13         -2.53        20.10 o                         
  10  16   0      15258.56      15277.33       143.87 o                         
  11  16   0        197.17        179.54        26.90 o                         
  12  16   0      21778.82      21578.26       195.21 o                         
  13  16   0       1083.97       1000.79        39.81 o                         
  14  16   0       2314.03       2431.84        58.29 o                         
  15  16   0       1103.95       1054.36        45.86 o                         
  16  16   0       1640.14       1730.92        70.10 o                         
   1  17   0      11913.93      11681.05        83.15 o                         
   2  17   0       1822.02       1805.80        33.74 o                         
   3  17   0       7093.00       7072.81        57.41 o                         
   4  17   0       1524.84       1539.23        20.46 o                         
   5  17   0        876.20        811.14        22.03 o                         
   6  17   0         39.34         27.67        11.96 o                         
   7  17   0        480.06        509.58        24.17 o                         
   8  17   0        285.97        260.44        22.61 o                         
   9  17   0       2434.44       2293.36        45.96 o                         
  10  17   0       1130.87       1128.27        37.41 o                         
  11  17   0       1532.85       1548.10        45.48 o                         
  12  17   0       2533.54       2513.14        56.76 o                         
  13  17   0       5876.84       5700.03        81.01 o                         
  14  17   0        908.88        873.27        47.51 o                         
  15  17   0        723.03        792.67        49.42 o                         
  16  17   0        309.73        345.55        39.04 o                         
   0  18   0       1128.38       1063.92        26.51 o                         
   1  18   0       6824.52       7150.32        55.27 o                         
   2  18   0        639.06        646.23        17.15 o                         
   3  18   0      11379.73      11288.56        85.75 o                         
   4  18   0         46.41         41.49         9.19 o                         
   5  18   0        637.08        626.81        19.30 o                         
   6  18   0         77.93         93.72        16.42 o                         
   7  18   0        752.44        788.79        35.88 o                         
   8  18   0        149.46        164.86        21.99 o                         
   9  18   0        586.16        584.44        28.91 o                         
  10  18   0       1005.33       1053.92        37.32 o                         
  11  18   0         92.94         88.00        26.13 o                         
  12  18   0       1403.30       1387.48        48.42 o                         
  13  18   0       5539.88       5547.25        80.74 o                         
  14  18   0       1238.39       1273.49        46.24 o                         
  15  18   0        293.50        229.21        34.15 o                         
  16  18   0        585.09        492.36        40.51 o                         
   1  19   0        408.44        465.05        14.37 o                         
   2  19   0       5446.07       5248.69        48.26 o                         
   3  19   0       6744.99       6679.97        55.90 o                         
   4  19   0       1699.06       1690.29        24.02 o                         
   5  19   0       3493.58       3505.84        41.87 o                         
   6  19   0       1127.63       1109.49        29.46 o                         
   7  19   0          8.64         -7.99        18.75 o                         
   8  19   0         13.18         15.83        20.58 o                         
   9  19   0       7397.86       7274.82        85.00 o                         
  10  19   0        639.11        643.31        32.53 o                         
  11  19   0       2964.57       3032.47        58.60 o                         
  12  19   0       2023.49       1975.96        52.30 o                         
  13  19   0          5.88          7.30        28.52 o                         
  14  19   0        292.10        316.64        34.07 o                         
  15  19   0        167.35        116.39        33.04 o                         
  16  19   0          3.30        -33.35        36.68 o                         
   0  20   0         31.33         43.54        14.64 o                         
   1  20   0        436.24        407.72        14.48 o                         
   2  20   0       6112.21       6029.27        55.49 o                         
   3  20   0       1677.43       1755.34        26.01 o                         
   4  20   0      30052.32      30849.72       202.17 o                         
   5  20   0        426.42        457.33        16.80 o                         
   6  20   0      10011.13      10036.83        97.95 o                         
   7  20   0          6.37          6.89        19.43 o                         
   8  20   0       9305.84       9055.71        96.91 o                         
   9  20   0       1698.98       1692.53        44.23 o                         
  10  20   0       3842.57       4000.63        63.74 o                         
  11  20   0       1948.47       1817.05        50.33 o                         
  12  20   0       5917.28       5825.08        82.16 o                         
  13  20   0        539.48        520.03        35.82 o                         
  14  20   0         39.57          9.64        30.39 o                         
  15  20   0        224.98        192.83        34.58 o                         
   1  21   0       1867.79       1814.79        25.68 o                         
   2  21   0       1558.36       1556.63        26.54 o                         
   3  21   0       1180.43       1196.70        24.08 o                         
   4  21   0          3.56          3.74        11.95 o                         
   5  21   0       3457.24       3391.37        45.06 o                         
   6  21   0        569.04        538.39        23.76 o                         
   7  21   0       2011.31       1961.96        42.58 o                         
   8  21   0        218.83        189.79        23.84 o                         
   9  21   0       1858.36       1794.38        46.13 o                         
  10  21   0         94.22        103.25        25.88 o                         
  11  21   0        544.52        565.15        34.59 o                         
  12  21   0       3019.09       2948.31        61.09 o                         
  13  21   0        309.97        295.03        33.99 o                         
  14  21   0        697.16        655.26        41.14 o                         
  15  21   0        605.20        551.19        43.11 o                         
   0  22   0        207.89        188.54        18.07 o                         
   1  22   0       5613.92       5620.44        48.91 o                         
   2  22   0          5.68         31.65        12.75 o                         
   3  22   0       7351.28       7218.10        63.40 o                         
   4  22   0        920.28        904.05        21.62 o                         
   5  22   0       1112.86        955.20        28.12 o                         
   6  22   0       1977.23       1919.43        41.04 o                         
   7  22   0       1563.69       1607.90        40.07 o                         
   8  22   0       2594.88       2533.94        49.31 o                         
   9  22   0       5726.35       5627.39        75.57 o                         
  10  22   0       1813.81       1707.78        48.43 o                         
  11  22   0        605.29        619.77        35.36 o                         
  12  22   0        792.98        718.32        41.35 o                         
  13  22   0       1156.84       1148.80        48.26 o                         
  14  22   0         27.71         34.38        33.53 o                         
  15  22   0          1.93        -10.86        34.87 o                         
   1  23   0        282.27        320.94        15.27 o                         
   2  23   0       3168.82       3132.15        37.83 o                         
   3  23   0       3288.14       3286.79        41.67 o                         
   4  23   0        221.64        238.77        19.45 o                         
   5  23   0       4303.25       4514.49        54.95 o                         
   6  23   0        110.24        133.67        21.30 o                         
   7  23   0       4745.22       4724.99        65.05 o                         
   8  23   0         67.99         73.58        23.14 o                         
   9  23   0       4520.96       4370.66        69.63 o                         
  10  23   0         15.31         23.24        27.67 o                         
  11  23   0       3929.17       3911.68        73.29 o                         
  12  23   0        484.52        455.10        37.61 o                         
  13  23   0        763.81        746.53        43.61 o                         
  14  23   0       1328.00       1211.34        51.58 o                         
   0  24   0       5745.21       5620.16        67.19 o                         
   1  24   0          0.84         16.15        12.72 o                         
   2  24   0       4173.00       4259.10        46.93 o                         
   3  24   0        262.69        296.76        18.33 o                         
   4  24   0       4912.18       4901.28        58.14 o                         
   5  24   0       2053.17       2019.34        42.41 o                         
   6  24   0       2085.28       2187.78        49.70 o                         
   7  24   0       1759.32       1759.06        47.75 o                         
   8  24   0      12076.19      11860.90       129.88 o                         
   9  24   0        118.24        143.72        29.67 o                         
  10  24   0       6263.11       6171.64        90.05 o                         
  11  24   0         26.96          6.02        29.96 o                         
  12  24   0        377.66        388.65        38.19 o                         
  13  24   0         11.91         -1.55        32.57 o                         
  14  24   0        313.39        289.06        38.28 o                         
   1  25   0         39.94         51.13        14.48 o                         
   2  25   0          2.60         18.25        16.27 o                         
   3  25   0         61.45         52.67        17.91 o                         
   4  25   0       3653.37       3630.33        53.67 o                         
   5  25   0       2407.60       2466.90        56.67 o                         
   6  25   0       3704.53       3689.69        66.64 o                         
   7  25   0      10213.87      10161.89       116.18 o                         
   8  25   0        223.28        193.55        28.93 o                         
   9  25   0       7518.97       7424.80        98.83 o                         
  10  25   0       1485.40       1547.02        60.19 o                         
  11  25   0        234.76        261.29        34.73 o                         
  12  25   0          3.89        -30.70        30.70 o                         
  13  25   0         34.06          6.61        32.97 o                         
   0  26   0        834.38        802.43        36.16 o                         
   1  26   0       1551.07       1535.57        37.38 o                         
   2  26   0        640.32        694.42        27.58 o                         
   3  26   0         99.22         81.19        22.92 o                         
   4  26   0        727.44        760.62        30.63 o                         
   5  26   0       3346.70       3338.82        58.08 o                         
   6  26   0       1781.05       1765.37        51.69 o                         
   7  26   0        311.56        334.55        32.57 o                         
   8  26   0       3035.37       2899.65        61.23 o                         
   9  26   0      10106.28       9993.49       126.59 o                         
  10  26   0        284.27        233.18        33.75 o                         
  11  26   0        720.37        794.46        43.72 o                         
  12  26   0         86.42         72.28        35.76 o                         
  13  26   0        204.20        153.54        39.47 o                         
   1  27   0       4735.33       4757.68        62.03 o                         
   2  27   0        456.87        462.35        25.89 o                         
   3  27   0       1895.95       1887.36        46.02 o                         
   4  27   0       1386.06       1368.36        42.59 o                         
   5  27   0       1018.57       1099.64        42.62 o                         
   6  27   0        210.37        238.47        32.31 o                         
   7  27   0       1936.60       1900.26        61.67 o                         
   8  27   0          8.22          6.96        32.46 o                         
   9  27   0          8.34          8.24        32.99 o                         
  10  27   0        589.95        586.02        43.75 o                         
  11  27   0        469.70        418.94        43.08 o                         
  12  27   0        484.14        442.33        45.62 o                         
   0  28   0      18109.63      18422.76       220.74 o                         
   1  28   0        459.34        553.53        27.30 o                         
   2  28   0       3660.30       3743.03        61.29 o                         
   3  28   0       2450.87       2539.46        52.61 o                         
   4  28   0        205.46        210.05        29.88 o                         
   5  28   0       1686.24       1626.30        51.39 o                         
   6  28   0       4227.96       4305.10        78.24 o                         
   7  28   0        325.30        396.83        37.12 o                         
   8  28   0       4122.14       4161.98        86.43 o                         
   9  28   0        126.00         90.20        40.44 o                         
  10  28   0        192.78         96.74        38.70 o                         
  11  28   0        225.21        134.77        41.46 o                         
  12  28   0         21.62         -6.29        40.10 o                         
   1  29   0       4514.27       4526.83        64.48 o                         
   2  29   0        365.73        429.52        29.95 o                         
   3  29   0        666.36        717.92        34.42 o                         
   4  29   0          4.04         16.06        26.97 o                         
   5  29   0          6.98          2.83        28.18 o                         
   6  29   0       3029.17       3016.03        68.30 o                         
   7  29   0       2127.05       2011.06        62.84 o                         
   8  29   0         25.52         13.90        34.33 o                         
   9  29   0        869.37        905.11        53.53 o                         
  10  29   0        522.86        463.27        46.67 o                         
  11  29   0        250.19        186.67        43.62 o                         
   0  30   0       7709.94       7686.92       130.80 o                         
   1  30   0         69.18        117.83        26.86 o                         
   2  30   0       4003.35       4165.68        71.52 o                         
   3  30   0        334.26        340.55        29.78 o                         
   4  30   0        404.43        440.56        34.68 o                         
   5  30   0        683.86        703.35        39.96 o                         
   6  30   0         23.72         -0.07        30.97 o                         
   7  30   0         52.68         59.17        32.84 o                         
   8  30   0          8.47        -31.81        33.03 o                         
   9  30   0         27.17          5.98        36.89 o                         
  10  30   0          9.25        -38.11        38.29 o                         
  11  30   0          9.62        -39.90        39.90 o                         
   1  31   0       8623.08       8914.22       106.63 o                         
   2  31   0       1544.69       1546.93        50.81 o                         
   3  31   0        188.63        221.88        32.14 o                         
   4  31   0        168.68        157.31        30.67 o                         
   5  31   0        578.92        623.73        39.40 o                         
   6  31   0        388.04        340.31        38.37 o                         
   7  31   0       1514.96       1578.48        58.71 o                         
   8  31   0         48.84         27.26        35.70 o                         
   9  31   0        398.84        367.77        41.95 o                         
  10  31   0          1.57        -29.30        39.09 o                         
   0  32   0       9135.29       9434.96       179.60 o                         
   1  32   0          3.39        146.05        32.12 o                         
   2  32   0       1199.77       1266.19        46.82 o                         
   3  32   0        151.45        133.74        32.96 o                         
   4  32   0       1381.99       1346.60        50.24 o                         
   5  32   0        893.30        891.61        44.94 o                         
   6  32   0       3984.60       3935.41        81.77 o                         
   7  32   0        273.31        253.82        38.99 o                         
   8  32   0       4425.58       4418.34        89.38 o                         
   9  32   0        176.90        115.03        39.40 o                         
   1  33   0       5853.02       5915.04        87.02 o                         
   2  33   0        752.11        773.13        42.58 o                         
   3  33   0        790.93        771.58        44.92 o                         
   4  33   0        800.11        809.40        46.63 o                         
   5  33   0         45.59         46.47        32.14 o                         
   6  33   0        607.13        605.39        44.83 o                         
   7  33   0         54.51         63.81        36.30 o                         
   8  33   0        109.17         37.25        37.58 o                         
   0  34   0       2163.55       2300.95        99.35 o                         
   1  34   0        992.99       1090.03        52.79 o                         
   2  34   0       1422.34       1477.02        54.80 o                         
   3  34   0        206.97        216.15        36.75 o                         
   4  34   0        764.45        741.36        45.82 o                         
   5  34   0        702.82        816.75        49.60 o                         
   6  34   0        478.97        501.01        43.70 o                         
   7  34   0       1522.36       1505.95        60.11 o                         
   1  35   0       1469.08       1611.28        63.90 o                         
   2  35   0        219.12        216.52        39.71 o                         
   3  35   0         26.69         45.59        34.50 o                         
   4  35   0        428.44        376.19        41.21 o                         
   5  35   0       1497.70       1539.83        63.69 o                         
   6  35   0       1291.08       1233.99        60.12 o                         
   0  36   0        883.71        865.82        72.87 o                         
   1  36   0         53.95         68.64        41.18 o                         
   2  36   0        102.15        101.28        39.53 o                         
   3  36   0        660.13        628.18        44.58 o                         
   4  36   0        267.96        232.47        40.20 o                         
   5  36   0        704.92        754.61        52.04 o                         
   1  37   0        195.95        193.58        45.47 o                         
   2  37   0       1234.89       1228.32        60.09 o                         
   1   0   1          7.74         -4.19         4.19 o                         
   2   0   1        248.87        271.15        12.30 o                         
   3   0   1         10.30        -13.30        13.30 o                         
   4   0   1        701.81        683.90        16.71 o                         
   5   0   1        372.92        379.63        13.54 o                         
   6   0   1         37.87         65.22        10.81 o                         
   7   0   1        198.83        142.79        12.61 o                         
   8   0   1          5.31         -6.16        11.50 o                         
   9   0   1         16.75         22.35        12.20 o                         
  10   0   1         60.61         51.51        13.65 o                         
  11   0   1        260.04        243.68        16.64 o                         
  12   0   1        282.66        270.51        18.30 o                         
  13   0   1        244.01        248.55        22.63 o                         
  14   0   1         87.84         96.69        22.33 o                         
  15   0   1         57.20         93.80        31.59 o                         
  16   0   1         53.70         36.24        47.67 o                         
  17   0   1         65.92         90.89        73.63 o                         
  18   0   1        642.38        675.90        80.47 o                         
 -18   1   1        554.82        657.62        56.93 o                         
 -17   1   1        767.43        843.34        79.78 o                         
 -16   1   1         50.71        102.13        57.78 o                         
 -15   1   1       1492.50       1732.03        55.48 o                         
 -14   1   1        753.60        755.15        33.55 o                         
 -13   1   1       2158.62       2137.40        40.60 o                         
 -12   1   1       1208.73       1156.96        27.91 o                         
 -11   1   1        212.50        205.02        16.32 o                         
 -10   1   1        693.96        696.82        20.93 o                         
  -9   1   1        844.63        797.71        21.08 o                         
  -8   1   1        107.40        112.81        12.43 o                         
  -7   1   1       1139.01       1005.65        20.66 o                         
  -6   1   1       2947.54       3024.81        37.83 o                         
  -5   1   1       1346.97       1293.44        21.75 o                         
  -4   1   1      14356.18      15159.79       102.36 o                         
  -3   1   1       6622.59       6545.77        49.37 o                         
  -2   1   1       1052.60        870.65        30.87 o                         
  -1   1   1      10926.79      10850.63        76.08 o                         
   0   1   1       2171.89       1978.27        15.24 o                         
   1   1   1      10920.20      10774.10        87.38 o                         
   2   1   1       1052.29        838.95        23.67 o                         
   3   1   1       6635.30       6478.87        47.95 o                         
   4   1   1      14352.50      15116.45       106.31 o                         
   5   1   1       1354.47       1328.52        21.54 o                         
   6   1   1       2949.48       3005.90        35.71 o                         
   7   1   1       1144.91       1012.91        25.67 o                         
   8   1   1        107.55        112.44        12.52 o                         
   9   1   1        850.82        793.05        22.36 o                         
  10   1   1        693.51        678.89        20.81 o                         
  11   1   1        209.75        203.70        16.05 o                         
  12   1   1       1208.62       1167.48        28.64 o                         
  13   1   1       2148.86       2111.61        40.10 o                         
  14   1   1        755.52        723.96        29.80 o                         
  15   1   1       1492.87       1599.49        59.80 o                         
  16   1   1         50.31         91.35        42.10 o                         
  17   1   1        767.76        748.82        53.05 o                         
  18   1   1        555.26        663.89        58.70 o                         
 -18   2   1        454.49        499.78        69.94 o                         
 -17   2   1       5299.54       5577.18       148.93 o                         
 -16   2   1       1844.27       1914.08        82.47 o                         
 -15   2   1      26945.40      26825.00       266.43 o                         
 -14   2   1       1630.80       1644.33        45.58 o                         
 -13   2   1      12719.80      12687.06       111.02 o                         
 -12   2   1        167.09        185.69        17.99 o                         
 -11   2   1        411.19        383.68        18.20 o                         
 -10   2   1        165.73        159.49        14.59 o                         
  -9   2   1      11535.76      11233.45        97.11 o                         
  -8   2   1      15663.67      15702.09       115.85 o                         
  -7   2   1      29702.98      29388.20       202.76 o                         
  -6   2   1       1324.96       1257.00        22.50 o                         
  -5   2   1       1499.34       1287.36        20.94 o                         
  -4   2   1         91.90        125.49         9.88 o                         
  -3   2   1      45116.74      45911.93       293.72 o                         
  -2   2   1        986.18        972.12        41.66 o                         
  -1   2   1     129136.06     137605.59       826.26 o                         
   0   2   1      30821.18      33026.29       169.89 o                         
   1   2   1     129129.95     137011.28       772.73 o                         
   2   2   1        984.65        961.77        28.06 o                         
   3   2   1      45121.27      46004.26       275.11 o                         
   4   2   1         93.99         92.79         9.35 o                         
   5   2   1       1486.48       1286.21        20.25 o                         
   6   2   1       1325.64       1279.52        21.83 o                         
   7   2   1      29685.56      29399.09       203.12 o                         
   8   2   1      15665.19      15600.56       116.01 o                         
   9   2   1      11517.44      11318.72        89.23 o                         
  10   2   1        164.78        153.38        14.51 o                         
  11   2   1        408.03        418.70        18.49 o                         
  12   2   1        164.60        157.47        18.70 o                         
  13   2   1      12730.81      12716.27       133.09 o                         
  14   2   1       1630.91       1614.24        44.67 o                         
  15   2   1      26955.21      26785.87       248.34 o                         
  16   2   1       1845.43       1854.37        86.14 o                         
  17   2   1       5312.47       5342.58       128.08 o                         
  18   2   1        454.72        441.85        59.67 o                         
 -18   3   1        496.49        569.76        91.09 o                         
 -17   3   1       1298.56       1330.39        84.09 o                         
 -16   3   1        328.49        324.46        38.07 o                         
 -15   3   1       3644.55       3692.85        73.18 o                         
 -14   3   1        500.35        469.30        30.26 o                         
 -13   3   1       1653.82       1612.47        40.31 o                         
 -12   3   1        949.23        964.81        28.19 o                         
 -11   3   1        203.02        175.63        15.81 o                         
 -10   3   1       1527.37       1461.40        26.75 o                         
  -9   3   1        383.15        376.38        15.72 o                         
  -8   3   1        186.55        168.15        12.75 o                         
  -7   3   1       1008.85        957.05        24.52 o                         
  -6   3   1         50.75         58.71        11.63 o                         
  -5   3   1       3915.04       3819.37        36.06 o                         
  -4   3   1       1564.36       1683.09        22.45 o                         
  -3   3   1       1230.76       1267.00        22.55 o                         
  -2   3   1       1992.76       1832.54        28.47 o                         
  -1   3   1       3628.00       3432.05        24.55 o                         
   0   3   1        109.43        117.83         5.09 o                         
   1   3   1       3626.65       3441.94        24.51 o                         
   2   3   1       1984.12       1785.91        32.51 o                         
   3   3   1       1234.86       1280.32        16.85 o                         
   4   3   1       1569.34       1747.23        20.54 o                         
   5   3   1       3923.36       3824.68        33.51 o                         
   6   3   1         50.91         56.54        10.84 o                         
   7   3   1       1013.93        925.57        27.13 o                         
   8   3   1        186.65        174.14        12.92 o                         
   9   3   1        385.91        364.22        15.59 o                         
  10   3   1       1528.93       1433.54        27.06 o                         
  11   3   1        202.39        191.69        16.22 o                         
  12   3   1        949.05        913.60        28.20 o                         
  13   3   1       1652.42       1629.89        36.60 o                         
  14   3   1        498.44        530.09        30.16 o                         
  15   3   1       3646.10       3655.10        68.96 o                         
  16   3   1        329.16        389.27        54.29 o                         
  17   3   1       1292.94       1365.48        91.99 o                         
  18   3   1        497.73        572.02        77.96 o                         
 -18   4   1       1473.16       1487.68        82.43 o                         
 -17   4   1        155.76        181.20        45.77 o                         
 -16   4   1        405.77        454.78        39.67 o                         
 -15   4   1         18.75         34.36        27.39 o                         
 -14   4   1        104.89        140.39        26.11 o                         
 -13   4   1       1348.57       1294.96        43.50 o                         
 -12   4   1       1960.10       1986.63        37.20 o                         
 -11   4   1        514.99        537.45        19.98 o                         
 -10   4   1      13632.85      13292.92       103.90 o                         
  -9   4   1       1770.43       1747.01        27.25 o                         
  -8   4   1       1743.46       1621.82        27.54 o                         
  -7   4   1        287.64        303.26        14.54 o                         
  -6   4   1      24259.26      24719.80       179.04 o                         
  -5   4   1       8660.14       8941.74        68.55 o                         
  -4   4   1      89432.91      95537.67       701.48 o                         
  -3   4   1      10052.54      10257.45        73.65 o                         
  -2   4   1        347.69        297.02        13.49 o                         
  -1   4   1       1868.77       1643.72        17.00 o                         
   0   4   1        900.95        840.88        11.68 o                         
   1   4   1       1871.24       1654.70        18.90 o                         
   2   4   1        347.62        296.98         9.71 o                         
   3   4   1      10050.28      10106.03        75.49 o                         
   4   4   1      89449.45      95858.74       639.43 o                         
   5   4   1       8660.54       9002.72        65.34 o                         
   6   4   1      24266.69      24861.75       165.18 o                         
   7   4   1        287.15        307.99        13.07 o                         
   8   4   1       1741.22       1638.63        25.81 o                         
   9   4   1       1771.59       1722.10        27.50 o                         
  10   4   1      13626.46      13324.71       104.03 o                         
  11   4   1        516.34        522.64        19.71 o                         
  12   4   1       1957.33       2018.39        37.77 o                         
  13   4   1       1346.13       1326.12        33.97 o                         
  14   4   1        104.02        105.38        25.60 o                         
  15   4   1         18.91         48.39        26.45 o                         
  16   4   1        404.21        443.86        58.27 o                         
  17   4   1        156.66        180.46        47.52 o                         
  18   4   1       1475.59       1506.87        73.09 o                         
 -18   5   1        831.54        911.28        66.22 o                         
 -17   5   1        197.27        241.51        40.18 o                         
 -16   5   1          9.48         52.32        29.80 o                         
 -15   5   1        925.91        970.10        46.73 o                         
 -14   5   1        872.16        844.98        33.52 o                         
 -13   5   1        480.51        478.71        26.98 o                         
 -12   5   1        475.62        510.91        25.72 o                         
 -11   5   1       3372.67       3278.30        43.64 o                         
 -10   5   1        723.95        689.05        22.08 o                         
  -9   5   1       2211.93       2107.00        32.11 o                         
  -8   5   1       1857.18       1842.20        28.77 o                         
  -7   5   1        739.09        789.60        29.47 o                         
  -6   5   1        421.92        427.42        15.38 o                         
  -5   5   1       1280.41       1230.28        20.05 o                         
  -4   5   1       2547.69       2556.02        28.62 o                         
  -3   5   1       7066.49       7391.36        55.79 o                         
  -2   5   1       5786.01       5558.62        39.88 o                         
  -1   5   1       2439.92       2367.78        18.33 o                         
   0   5   1          6.39         22.71         7.30 o                         
   1   5   1       2427.44       2327.77        29.97 o                         
   2   5   1       5780.25       5587.58        40.87 o                         
   3   5   1       7057.14       7360.00        53.23 o                         
   4   5   1       2541.37       2518.20        25.86 o                         
   5   5   1       1276.59       1238.19        19.68 o                         
   6   5   1        421.55        412.26        16.59 o                         
   7   5   1        743.17        768.38        16.18 o                         
   8   5   1       1862.19       1821.52        26.66 o                         
   9   5   1       2216.37       2100.79        29.56 o                         
  10   5   1        725.85        699.70        20.73 o                         
  11   5   1       3385.93       3253.85        44.05 o                         
  12   5   1        475.16        473.80        22.43 o                         
  13   5   1        481.39        455.21        25.72 o                         
  14   5   1        873.20        850.69        40.43 o                         
  15   5   1        917.82        942.71        56.15 o                         
  16   5   1          9.69        -16.06        29.92 o                         
  17   5   1        193.28        209.84        44.14 o                         
  18   5   1        828.48        858.59        57.62 o                         
 -18   6   1        169.04        198.25        74.67 o                         
 -17   6   1        586.05        622.85        64.61 o                         
 -16   6   1        371.53        348.66        38.75 o                         
 -15   6   1       3503.11       3608.38        81.33 o                         
 -14   6   1        324.66        350.74        34.61 o                         
 -13   6   1       2016.97       2017.21        44.79 o                         
 -12   6   1        482.15        469.81        25.69 o                         
 -11   6   1       4779.94       4843.54        54.66 o                         
 -10   6   1        273.76        276.84        17.52 o                         
  -9   6   1      40103.52      39778.95       287.22 o                         
  -8   6   1       3845.86       3822.87        42.26 o                         
  -7   6   1      77230.88      77858.42       539.37 o                         
  -6   6   1       4039.64       4027.06        41.48 o                         
  -5   6   1      41770.60      42333.17       281.47 o                         
  -4   6   1         85.12        131.06        10.09 o                         
  -3   6   1        359.99        297.46         7.94 o                         
  -2   6   1       7841.09       8370.98        55.21 o                         
  -1   6   1      45842.80      46780.52       300.12 o                         
   0   6   1       3308.18       3305.17        28.78 o                         
   1   6   1      45833.91      46275.96       354.25 o                         
   2   6   1       7845.19       8371.04        57.00 o                         
   3   6   1        356.73        279.04         8.54 o                         
   4   6   1         82.80        137.08         7.53 o                         
   5   6   1      41749.61      41494.16       270.59 o                         
   6   6   1       4034.68       3929.04        39.63 o                         
   7   6   1      77205.19      78259.99       540.76 o                         
   8   6   1       3844.79       3869.65        36.90 o                         
   9   6   1      40092.67      40276.57       335.01 o                         
  10   6   1        270.08        266.91        15.28 o                         
  11   6   1       4786.92       4783.79        54.49 o                         
  12   6   1        479.91        476.24        22.42 o                         
  13   6   1       2030.69       1941.95        47.35 o                         
  14   6   1        326.79        335.10        27.89 o                         
  15   6   1       3513.33       3473.28        75.88 o                         
  16   6   1        375.36        384.50        35.95 o                         
  17   6   1        591.81        611.35        83.56 o                         
  18   6   1        170.42        263.89        65.67 o                         
 -18   7   1        417.63        471.02        53.81 o                         
 -17   7   1        654.46        621.82        77.99 o                         
 -16   7   1        297.11        351.65        54.84 o                         
 -15   7   1       1236.33       1185.97        64.73 o                         
 -14   7   1        100.15        163.12        39.39 o                         
 -13   7   1         51.42         98.25        23.34 o                         
 -12   7   1        146.62        150.28        22.41 o                         
 -11   7   1       1059.89       1050.41        32.30 o                         
 -10   7   1       1772.15       1681.55        30.86 o                         
  -9   7   1       3938.05       3879.95        44.24 o                         
  -8   7   1       4456.17       4441.59        46.11 o                         
  -7   7   1       2167.85       2062.98        28.69 o                         
  -6   7   1       3063.54       3057.97        33.77 o                         
  -5   7   1        178.38        177.29        11.62 o                         
  -4   7   1       5853.04       5931.07        50.09 o                         
  -3   7   1       1374.80       1483.35        18.32 o                         
  -2   7   1       5538.12       5457.94        38.90 o                         
  -1   7   1       2892.26       2956.10        25.88 o                         
   0   7   1          5.12          6.57         9.75 o                         
   1   7   1       2893.17       2963.95        25.50 o                         
   2   7   1       5555.43       5510.32        41.41 o                         
   3   7   1       1371.76       1466.93        20.37 o                         
   4   7   1       5879.31       5984.76        58.91 o                         
   5   7   1        179.93        179.81        12.66 o                         
   6   7   1       3068.57       3051.06        30.82 o                         
   7   7   1       2174.84       2045.69        26.93 o                         
   8   7   1       4448.48       4390.30        48.57 o                         
   9   7   1       3939.35       3782.70        43.98 o                         
  10   7   1       1768.37       1749.82        32.04 o                         
  11   7   1       1063.76       1074.17        30.33 o                         
  12   7   1        144.99        146.14        18.32 o                         
  13   7   1         52.98         93.29        25.15 o                         
  14   7   1         98.49        129.40        30.32 o                         
  15   7   1       1227.89       1217.30        52.90 o                         
  16   7   1        294.65        331.76        47.33 o                         
  17   7   1        648.53        605.21        75.26 o                         
  18   7   1        419.55        390.83        81.77 o                         
 -18   8   1       1271.20       1352.59       104.21 o                         
 -17   8   1        258.32        297.55        50.95 o                         
 -16   8   1       1263.32       1255.63        51.60 o                         
 -15   8   1         22.54         26.85        46.27 o                         
 -14   8   1       3221.46       3169.05        70.30 o                         
 -13   8   1       3848.54       3666.02        60.72 o                         
 -12   8   1       6473.37       6246.55        73.18 o                         
 -11   8   1         42.21         25.04        19.56 o                         
 -10   8   1       3478.89       3457.76        44.24 o                         
  -9   8   1       1159.24       1170.40        25.61 o                         
  -8   8   1       3218.07       3283.03        38.22 o                         
  -7   8   1       1134.14       1178.25        26.86 o                         
  -6   8   1      23906.73      25101.61       190.60 o                         
  -5   8   1       8025.87       8314.83        65.31 o                         
  -4   8   1        385.52        426.85        16.04 o                         
  -3   8   1      12234.73      12661.22        87.44 o                         
  -2   8   1      79359.91      85115.38       495.83 o                         
  -1   8   1      20171.30      22074.77       140.59 o                         
   0   8   1          0.07          4.08         9.86 o                         
   1   8   1      20173.30      22213.52       140.21 o                         
   2   8   1      79344.24      85415.16       557.31 o                         
   3   8   1      12239.26      12799.16        91.27 o                         
   4   8   1        387.04        419.04        16.05 o                         
   5   8   1       8021.14       8260.43        68.89 o                         
   6   8   1      23914.34      24861.32       182.34 o                         
   7   8   1       1138.28       1200.27        24.29 o                         
   8   8   1       3213.65       3219.54        35.77 o                         
   9   8   1       1160.22       1163.05        26.64 o                         
  10   8   1       3473.70       3437.17        43.75 o                         
  11   8   1         42.05         51.25        16.20 o                         
  12   8   1       6476.50       6439.19        78.20 o                         
  13   8   1       3842.48       3726.46        57.51 o                         
  14   8   1       3224.30       3148.70        55.74 o                         
  15   8   1         22.28        -13.19        29.97 o                         
  16   8   1       1261.24       1361.22        62.67 o                         
  17   8   1        259.88        249.60        46.18 o                         
  18   8   1       1270.50       1395.85       101.51 o                         
 -17   9   1        417.32        461.63        47.32 o                         
 -16   9   1        106.56        145.17        38.62 o                         
 -15   9   1         93.94        101.01        43.07 o                         
 -14   9   1         58.93         79.40        27.25 o                         
 -13   9   1        519.25        523.88        35.86 o                         
 -12   9   1       1302.62       1282.45        39.52 o                         
 -11   9   1       3777.44       3786.52        53.53 o                         
 -10   9   1       4900.56       4816.67        58.31 o                         
  -9   9   1       3003.74       2997.51        37.87 o                         
  -8   9   1       1747.77       1660.94        32.07 o                         
  -7   9   1       2080.60       2076.21        32.62 o                         
  -6   9   1       1965.85       1908.72        30.00 o                         
  -5   9   1       1128.76       1122.64        25.55 o                         
  -4   9   1      11651.71      11859.22        87.48 o                         
  -3   9   1        173.57        172.55         8.47 o                         
  -2   9   1       3429.80       3406.97        28.17 o                         
  -1   9   1        175.69        183.02         9.66 o                         
   0   9   1       1556.43       1728.80        22.52 o                         
   1   9   1        176.10        166.62         9.19 o                         
   2   9   1       3444.94       3412.86        28.80 o                         
   3   9   1        175.71        174.44         9.31 o                         
   4   9   1      11666.89      11983.47        96.86 o                         
   5   9   1       1131.10       1123.25        22.30 o                         
   6   9   1       1976.83       1895.92        27.99 o                         
   7   9   1       2066.70       2077.24        30.28 o                         
   8   9   1       1748.70       1645.91        28.32 o                         
   9   9   1       2996.87       2961.10        39.00 o                         
  10   9   1       4891.75       4870.74        58.28 o                         
  11   9   1       3780.94       3777.72        48.21 o                         
  12   9   1       1295.27       1322.65        40.31 o                         
  13   9   1        525.30        541.29        29.83 o                         
  14   9   1         59.11         64.83        33.48 o                         
  15   9   1         95.95        134.66        49.97 o                         
  16   9   1        106.09        123.70        67.59 o                         
  17   9   1        420.54        524.18        71.51 o                         
 -17  10   1       1036.43       1010.76        65.44 o                         
 -16  10   1         56.37         91.28        46.15 o                         
 -15  10   1        122.28        131.01        30.76 o                         
 -14  10   1        965.48        925.32        44.19 o                         
 -13  10   1       5807.60       5832.85        77.40 o                         
 -12  10   1        318.80        350.76        27.69 o                         
 -11  10   1      25619.75      25544.76       217.59 o                         
 -10  10   1       2161.52       2172.09        39.78 o                         
  -9  10   1      15523.70      15325.71       152.80 o                         
  -8  10   1       1293.11       1291.60        29.74 o                         
  -7  10   1      12652.28      12315.82       104.45 o                         
  -6  10   1        567.64        580.36        16.14 o                         
  -5  10   1      57126.75      58195.19       426.99 o                         
  -4  10   1       4088.76       4209.99        38.41 o                         
  -3  10   1      38007.23      38060.76       246.51 o                         
  -2  10   1      11039.42      11140.71        68.81 o                         
  -1  10   1        850.27        729.74        15.40 o                         
   0  10   1        149.52        148.37         7.73 o                         
   1  10   1        850.93        731.86        14.28 o                         
   2  10   1      11038.12      11132.83        70.75 o                         
   3  10   1      37999.17      37956.88       266.21 o                         
   4  10   1       4080.14       4128.99        43.25 o                         
   5  10   1      57118.78      59040.91       427.12 o                         
   6  10   1        563.28        571.20        18.20 o                         
   7  10   1      12651.60      12305.08        99.29 o                         
   8  10   1       1288.28       1364.15        30.24 o                         
   9  10   1      15538.46      15427.51       147.58 o                         
  10  10   1       2165.02       2144.41        34.90 o                         
  11  10   1      25631.68      25654.66       224.43 o                         
  12  10   1        319.22        367.00        26.34 o                         
  13  10   1       5804.93       5839.72        77.56 o                         
  14  10   1        967.87        947.43        50.64 o                         
  15  10   1        114.19        147.89        57.04 o                         
  16  10   1         57.76         13.33        40.55 o                         
  17  10   1       1024.68        938.73        81.54 o                         
 -17  11   1        723.59        870.76        96.65 o                         
 -16  11   1        377.44        432.25        53.11 o                         
 -15  11   1        240.51        253.69        39.54 o                         
 -14  11   1        309.67        311.30        37.27 o                         
 -13  11   1        728.96        715.70        33.85 o                         
 -12  11   1        319.55        319.72        27.04 o                         
 -11  11   1       1194.99       1212.17        38.65 o                         
 -10  11   1       1092.72       1089.44        34.16 o                         
  -9  11   1       2106.24       1977.81        36.86 o                         
  -8  11   1        891.03        801.92        24.45 o                         
  -7  11   1       5326.79       5245.05        51.09 o                         
  -6  11   1       3314.51       3384.66        44.39 o                         
  -5  11   1       1509.23       1507.74        28.67 o                         
  -4  11   1      10652.20      10746.82        83.55 o                         
  -3  11   1       2138.54       2056.96        22.88 o                         
  -2  11   1       4296.69       4311.11        32.01 o                         
  -1  11   1       1894.82       1869.55        18.93 o                         
   0  11   1        338.81        349.53         9.85 o                         
   1  11   1       1890.60       1840.51        20.41 o                         
   2  11   1       4278.31       4278.42        32.62 o                         
   3  11   1       2136.16       2070.51        25.06 o                         
   4  11   1      10636.92      10819.94        90.31 o                         
   5  11   1       1507.60       1491.07        26.24 o                         
   6  11   1       3322.41       3382.82        38.39 o                         
   7  11   1       5331.35       5246.95        51.95 o                         
   8  11   1        891.10        878.15        22.44 o                         
   9  11   1       2101.06       2027.56        32.73 o                         
  10  11   1       1100.76       1073.46        27.34 o                         
  11  11   1       1194.27       1220.57        35.30 o                         
  12  11   1        324.83        352.24        27.94 o                         
  13  11   1        730.58        745.47        34.65 o                         
  14  11   1        306.27        284.05        36.89 o                         
  15  11   1        243.33        195.71        51.29 o                         
  16  11   1        374.37        411.35        55.18 o                         
  17  11   1        728.03        729.29        59.87 o                         
 -17  12   1        752.89        833.12        75.55 o                         
 -16  12   1        331.37        414.79        44.08 o                         
 -15  12   1        245.51        260.44        35.71 o                         
 -14  12   1       2304.09       2397.46        71.16 o                         
 -13  12   1        614.57        615.16        32.89 o                         
 -12  12   1       9069.57       8901.71       102.79 o                         
 -11  12   1        114.79        121.77        23.63 o                         
 -10  12   1       1696.39       1655.41        40.37 o                         
  -9  12   1       1063.70       1012.45        31.92 o                         
  -8  12   1        527.60        557.69        29.87 o                         
  -7  12   1       1513.74       1561.57        33.46 o                         
  -6  12   1        395.15        387.63        19.61 o                         
  -5  12   1       1299.92       1238.99        24.01 o                         
  -4  12   1      14667.07      15568.58       114.36 o                         
  -3  12   1        667.76        702.62        18.86 o                         
  -2  12   1      16984.95      17432.84       104.27 o                         
  -1  12   1       2585.43       2699.67        24.21 o                         
   0  12   1       1147.89       1123.96        16.12 o                         
   1  12   1       2589.78       2772.32        27.44 o                         
   2  12   1      16976.71      17362.74       113.99 o                         
   3  12   1        669.81        694.87        22.18 o                         
   4  12   1      14658.19      15535.01       124.18 o                         
   5  12   1       1298.52       1260.73        24.98 o                         
   6  12   1        394.24        386.86        15.72 o                         
   7  12   1       1510.61       1646.66        27.87 o                         
   8  12   1        525.08        544.17        19.04 o                         
   9  12   1       1066.66       1065.96        29.91 o                         
  10  12   1       1697.77       1738.13        35.77 o                         
  11  12   1        115.11        132.30        22.03 o                         
  12  12   1       9075.32       9180.38       100.88 o                         
  13  12   1        611.78        601.85        33.14 o                         
  14  12   1       2305.76       2289.15        62.27 o                         
  15  12   1        245.02        224.51        42.27 o                         
  16  12   1        330.54        413.23        47.55 o                         
  17  12   1        757.08        869.58        74.36 o                         
 -17  13   1       2685.19       2706.82       129.27 o                         
 -16  13   1       1666.73       1713.67        74.81 o                         
 -15  13   1        142.03        181.62        47.37 o                         
 -14  13   1        205.93        220.16        29.86 o                         
 -13  13   1         51.46         73.47        26.76 o                         
 -12  13   1        463.85        474.84        30.19 o                         
 -11  13   1        590.23        636.70        30.72 o                         
 -10  13   1       1105.86       1049.73        35.56 o                         
  -9  13   1        546.59        584.54        26.49 o                         
  -8  13   1        213.00        265.04        21.04 o                         
  -7  13   1       1509.10       1494.97        32.81 o                         
  -6  13   1        856.52        885.41        27.06 o                         
  -5  13   1       5798.10       5741.26        58.49 o                         
  -4  13   1       4030.47       4008.85        37.48 o                         
  -3  13   1       4220.76       4195.88        38.44 o                         
  -2  13   1       6453.49       6310.62        45.50 o                         
  -1  13   1        668.10        699.45        13.12 o                         
   0  13   1       6820.86       6814.13        46.16 o                         
   1  13   1        673.91        687.37        16.28 o                         
   2  13   1       6452.88       6263.63        45.57 o                         
   3  13   1       4228.73       4161.16        38.68 o                         
   4  13   1       4016.84       3993.47        40.05 o                         
   5  13   1       5811.13       5791.69        56.54 o                         
   6  13   1        864.66        894.20        22.45 o                         
   7  13   1       1506.00       1569.70        27.63 o                         
   8  13   1        216.04        254.66        15.20 o                         
   9  13   1        540.69        539.44        20.07 o                         
  10  13   1       1106.07       1057.81        32.40 o                         
  11  13   1        584.28        596.22        30.73 o                         
  12  13   1        458.23        479.09        30.61 o                         
  13  13   1         49.59         38.98        25.83 o                         
  14  13   1        202.42        140.31        34.63 o                         
  15  13   1        140.75        156.38        38.26 o                         
  16  13   1       1670.27       1720.76        63.33 o                         
  17  13   1       2684.94       2781.30       140.58 o                         
 -17  14   1       5823.55       5777.92       102.72 o                         
 -16  14   1       1042.15       1140.10        84.24 o                         
 -15  14   1       1597.20       1651.99        70.39 o                         
 -14  14   1        539.28        597.56        38.41 o                         
 -13  14   1      12399.36      12268.38       127.37 o                         
 -12  14   1       3166.45       3146.95        64.17 o                         
 -11  14   1      20333.22      20205.98       181.12 o                         
 -10  14   1       1200.33       1162.11        37.40 o                         
  -9  14   1        421.29        391.69        24.90 o                         
  -8  14   1       3876.09       3859.72        57.36 o                         
  -7  14   1        393.87        399.28        21.41 o                         
  -6  14   1       1790.28       1949.87        31.35 o                         
  -5  14   1      14217.97      13756.73       109.67 o                         
  -4  14   1       7183.73       7113.93        57.51 o                         
  -3  14   1      64415.16      65393.62       418.91 o                         
  -2  14   1       2738.03       2693.21        27.12 o                         
  -1  14   1      17682.66      17692.01       109.86 o                         
   0  14   1         82.48         84.41         7.73 o                         
   1  14   1      17680.71      17689.72       117.83 o                         
   2  14   1       2733.88       2681.81        27.08 o                         
   3  14   1      64424.66      64890.32       418.96 o                         
   4  14   1       7187.95       7082.21        59.34 o                         
   5  14   1      14237.10      13838.48       109.11 o                         
   6  14   1       1795.43       1885.55        29.19 o                         
   7  14   1        409.37        422.42        16.93 o                         
   8  14   1       3871.53       3997.97        43.87 o                         
   9  14   1        422.03        450.40        21.49 o                         
  10  14   1       1203.85       1113.63        33.86 o                         
  11  14   1      20328.72      20330.40       182.24 o                         
  12  14   1       3174.01       3049.48        57.92 o                         
  13  14   1      12391.50      12366.52       128.70 o                         
  14  14   1        535.64        532.42        37.89 o                         
  15  14   1       1587.53       1648.60        63.68 o                         
  16  14   1       1033.29       1064.67        50.78 o                         
  17  14   1       5821.48       5935.52       153.21 o                         
 -16  15   1        331.13        346.89        48.57 o                         
 -15  15   1        532.86        501.23        40.69 o                         
 -14  15   1       1900.27       1927.83        52.98 o                         
 -13  15   1        731.33        736.92        35.83 o                         
 -12  15   1       2545.47       2458.31        52.79 o                         
 -11  15   1        119.73        133.73        25.53 o                         
 -10  15   1       1089.62       1046.47        35.12 o                         
  -9  15   1        641.24        665.25        28.59 o                         
  -8  15   1        233.66        182.10        20.65 o                         
  -7  15   1        881.87        859.03        28.50 o                         
  -6  15   1        151.96        145.42        17.02 o                         
  -5  15   1       1961.28       2017.40        30.48 o                         
  -4  15   1       6210.09       6218.80        55.71 o                         
  -3  15   1       1287.46       1376.20        21.54 o                         
  -2  15   1       7336.84       7220.95        53.90 o                         
  -1  15   1       6061.73       6096.80        43.71 o                         
   0  15   1       4687.17       4567.26        35.60 o                         
   1  15   1       6060.67       6162.34        47.82 o                         
   2  15   1       7324.51       7122.07        55.06 o                         
   3  15   1       1285.67       1374.42        22.32 o                         
   4  15   1       6222.09       6170.45        54.16 o                         
   5  15   1       1958.65       1944.28        29.61 o                         
   6  15   1        147.34        151.85        13.71 o                         
   7  15   1        878.75        904.33        24.43 o                         
   8  15   1        230.22        220.47        15.76 o                         
   9  15   1        641.10        626.71        24.01 o                         
  10  15   1       1090.56       1064.58        36.31 o                         
  11  15   1        118.36        140.77        25.29 o                         
  12  15   1       2553.41       2454.22        53.60 o                         
  13  15   1        728.78        733.88        39.48 o                         
  14  15   1       1903.30       1834.05        56.84 o                         
  15  15   1        535.69        534.78        40.39 o                         
  16  15   1        329.43        350.00        39.53 o                         
 -16  16   1        371.36        322.96        44.39 o                         
 -15  16   1        780.60        732.98        46.39 o                         
 -14  16   1         23.51         34.63        27.73 o                         
 -13  16   1       3550.69       3423.41        69.80 o                         
 -12  16   1        101.81        139.77        27.08 o                         
 -11  16   1        324.47        328.66        28.35 o                         
 -10  16   1         44.65         52.68        23.42 o                         
  -9  16   1        846.18        822.90        30.68 o                         
  -8  16   1         14.60          3.64        19.24 o                         
  -7  16   1        911.72        916.29        29.08 o                         
  -6  16   1        271.74        267.79        16.59 o                         
  -5  16   1        757.37        723.80        21.61 o                         
  -4  16   1       4001.04       3961.99        39.57 o                         
  -3  16   1       6707.88       6800.27        54.55 o                         
  -2  16   1       1826.73       1757.92        22.66 o                         
  -1  16   1       1953.99       1919.36        22.25 o                         
   0  16   1        101.02        100.03         9.31 o                         
   1  16   1       1954.45       1932.13        24.24 o                         
   2  16   1       1828.81       1765.79        22.73 o                         
   3  16   1       6697.82       6715.44        56.35 o                         
   4  16   1       4006.15       3993.03        40.20 o                         
   5  16   1        753.47        735.42        20.71 o                         
   6  16   1        271.34        258.77        15.65 o                         
   7  16   1        908.09        884.14        33.20 o                         
   8  16   1         14.98         20.55        16.28 o                         
   9  16   1        849.93        864.46        32.39 o                         
  10  16   1         45.19         72.68        24.01 o                         
  11  16   1        321.47        310.10        28.18 o                         
  12  16   1        101.65         88.02        28.85 o                         
  13  16   1       3562.34       3438.99        68.52 o                         
  14  16   1         22.68         26.19        30.64 o                         
  15  16   1        781.16        735.44        50.40 o                         
  16  16   1        370.80        390.26        45.61 o                         
 -16  17   1       1079.13       1055.91        47.85 o                         
 -15  17   1        263.27        299.39        43.75 o                         
 -14  17   1        112.67        152.54        29.93 o                         
 -13  17   1       1658.42       1710.43        50.15 o                         
 -12  17   1       1844.19       1841.10        49.27 o                         
 -11  17   1       1502.00       1570.57        45.70 o                         
 -10  17   1        806.90        813.74        33.08 o                         
  -9  17   1        668.19        675.34        29.79 o                         
  -8  17   1        545.42        534.49        25.98 o                         
  -7  17   1       1422.32       1368.76        34.46 o                         
  -6  17   1       1856.70       1730.18        31.77 o                         
  -5  17   1        224.29        203.74        15.65 o                         
  -4  17   1       5472.73       5355.67        50.40 o                         
  -3  17   1       1665.86       1651.75        24.21 o                         
  -2  17   1       6532.16       6428.79        50.48 o                         
  -1  17   1       2203.83       2171.80        24.23 o                         
   0  17   1       2063.26       2042.86        22.86 o                         
   1  17   1       2200.65       2174.07        26.34 o                         
   2  17   1       6529.44       6412.43        50.36 o                         
   3  17   1       1663.60       1656.45        21.31 o                         
   4  17   1       5470.16       5328.81        49.71 o                         
   5  17   1        227.88        193.59        14.62 o                         
   6  17   1       1843.40       1816.97        29.98 o                         
   7  17   1       1430.04       1358.20        29.09 o                         
   8  17   1        537.32        519.62        28.73 o                         
   9  17   1        665.15        628.73        32.00 o                         
  10  17   1        817.43        838.60        36.68 o                         
  11  17   1       1493.10       1525.38        48.37 o                         
  12  17   1       1851.35       1779.61        53.67 o                         
  13  17   1       1662.60       1593.35        53.11 o                         
  14  17   1        115.82        109.33        33.43 o                         
  15  17   1        263.31        241.89        37.34 o                         
  16  17   1       1080.91       1110.57        53.32 o                         
 -16  18   1        339.30        308.03        59.96 o                         
 -15  18   1        327.69        372.44        48.57 o                         
 -14  18   1       1506.80       1527.99        50.65 o                         
 -13  18   1       2660.81       2674.35        58.40 o                         
 -12  18   1       3587.81       3554.57        63.08 o                         
 -11  18   1      11758.63      11837.45       139.78 o                         
 -10  18   1       1182.63       1207.24        39.46 o                         
  -9  18   1       2081.68       1937.60        44.27 o                         
  -8  18   1        861.95        893.64        31.13 o                         
  -7  18   1        145.71        127.03        20.01 o                         
  -6  18   1        322.16        314.32        18.94 o                         
  -5  18   1      15268.24      15248.44       116.43 o                         
  -4  18   1       6639.85       6813.89        58.90 o                         
  -3  18   1      35700.00      35842.90       230.89 o                         
  -2  18   1        838.34        883.58        17.71 o                         
  -1  18   1       7298.40       7253.19        53.86 o                         
   0  18   1       2960.64       2994.75        28.53 o                         
   1  18   1       7301.75       7229.73        56.01 o                         
   2  18   1        845.27        856.79        19.00 o                         
   3  18   1      35706.48      35701.64       222.31 o                         
   4  18   1       6648.43       6773.24        59.81 o                         
   5  18   1      15282.70      15321.70       115.71 o                         
   6  18   1        322.66        316.17        16.90 o                         
   7  18   1        153.78        156.79        18.77 o                         
   8  18   1        863.83        866.65        35.62 o                         
   9  18   1       2074.35       1996.59        48.30 o                         
  10  18   1       1184.59       1243.58        43.19 o                         
  11  18   1      11740.96      11976.56       131.66 o                         
  12  18   1       3590.83       3515.52        68.37 o                         
  13  18   1       2661.51       2654.03        64.54 o                         
  14  18   1       1495.40       1526.56        55.56 o                         
  15  18   1        333.53        321.65        37.94 o                         
  16  18   1        335.64        357.85        48.17 o                         
 -15  19   1        181.40        169.10        45.59 o                         
 -14  19   1       1701.83       1782.42        58.21 o                         
 -13  19   1       1228.39       1262.95        45.11 o                         
 -12  19   1       2709.17       2738.71        58.14 o                         
 -11  19   1       3998.44       3947.19        65.21 o                         
 -10  19   1        785.61        832.21        34.79 o                         
  -9  19   1         21.99         17.56        22.46 o                         
  -8  19   1        802.36        748.99        30.00 o                         
  -7  19   1        420.64        395.94        24.08 o                         
  -6  19   1        846.53        848.00        37.72 o                         
  -5  19   1       1310.12       1267.61        27.91 o                         
  -4  19   1       2605.34       2544.70        32.60 o                         
  -3  19   1       1756.27       1727.44        27.75 o                         
  -2  19   1       4524.34       4497.06        38.99 o                         
  -1  19   1        354.93        360.96        13.05 o                         
   0  19   1       4623.92       4628.71        37.18 o                         
   1  19   1        355.16        374.52        14.27 o                         
   2  19   1       4528.22       4460.65        40.65 o                         
   3  19   1       1757.14       1738.28        24.99 o                         
   4  19   1       2605.85       2510.47        31.83 o                         
   5  19   1       1310.06       1268.20        27.29 o                         
   6  19   1        848.63        890.86        24.01 o                         
   7  19   1        421.51        438.32        24.28 o                         
   8  19   1        808.92        766.85        32.59 o                         
   9  19   1         21.75         18.39        24.54 o                         
  10  19   1        775.55        828.82        37.81 o                         
  11  19   1       3993.88       3977.87        69.68 o                         
  12  19   1       2696.75       2745.12        63.06 o                         
  13  19   1       1227.94       1189.30        47.10 o                         
  14  19   1       1705.00       1689.24        56.53 o                         
  15  19   1        181.59        169.33        36.97 o                         
 -15  20   1        168.51        109.17        54.83 o                         
 -14  20   1        564.83        574.94        40.39 o                         
 -13  20   1        745.81        687.12        46.20 o                         
 -12  20   1       1553.73       1505.53        50.64 o                         
 -11  20   1       1214.45       1181.57        44.07 o                         
 -10  20   1        773.40        774.73        34.56 o                         
  -9  20   1       3273.39       3198.57        54.65 o                         
  -8  20   1        732.77        770.08        30.81 o                         
  -7  20   1       1380.44       1309.63        37.26 o                         
  -6  20   1       1166.05       1169.80        33.52 o                         
  -5  20   1       3193.61       3190.87        41.85 o                         
  -4  20   1       2340.47       2355.26        31.84 o                         
  -3  20   1        899.91        889.99        20.27 o                         
  -2  20   1      10558.69      10527.37        74.09 o                         
  -1  20   1        669.25        680.47        16.40 o                         
   0  20   1        877.58        883.40        16.86 o                         
   1  20   1        664.38        679.17        18.11 o                         
   2  20   1      10565.68      10424.71        76.66 o                         
   3  20   1        893.08        883.26        20.46 o                         
   4  20   1       2344.83       2336.37        31.19 o                         
   5  20   1       3206.43       3127.83        40.60 o                         
   6  20   1       1163.23       1206.01        34.79 o                         
   7  20   1       1382.70       1392.81        37.07 o                         
   8  20   1        735.28        775.38        33.96 o                         
   9  20   1       3264.79       3213.24        59.18 o                         
  10  20   1        775.88        754.59        36.70 o                         
  11  20   1       1214.52       1105.06        42.92 o                         
  12  20   1       1549.58       1497.31        51.46 o                         
  13  20   1        748.74        705.17        40.67 o                         
  14  20   1        561.45        578.98        40.91 o                         
  15  20   1        169.85        155.71        42.97 o                         
 -15  21   1        318.68        305.52        41.39 o                         
 -14  21   1        116.05         89.82        34.13 o                         
 -13  21   1       1357.08       1350.66        49.81 o                         
 -12  21   1       3708.77       3702.78        71.78 o                         
 -11  21   1       1577.97       1548.57        50.70 o                         
 -10  21   1       4714.37       4693.08        74.71 o                         
  -9  21   1        828.33        844.07        40.65 o                         
  -8  21   1       1468.33       1456.68        44.39 o                         
  -7  21   1        726.14        723.90        31.93 o                         
  -6  21   1       5751.44       5626.26        73.56 o                         
  -5  21   1       4307.07       4241.97        49.27 o                         
  -4  21   1       4670.03       4640.65        45.41 o                         
  -3  21   1       4453.72       4421.04        42.92 o                         
  -2  21   1        371.64        419.50        14.35 o                         
  -1  21   1       1351.13       1341.73        21.94 o                         
   0  21   1        318.96        344.47        12.51 o                         
   1  21   1       1343.69       1340.81        24.65 o                         
   2  21   1        372.75        391.40        15.36 o                         
   3  21   1       4437.19       4285.99        44.74 o                         
   4  21   1       4665.09       4760.30        48.09 o                         
   5  21   1       4294.93       4254.73        52.63 o                         
   6  21   1       5739.59       5642.03        73.85 o                         
   7  21   1        726.94        787.91        31.56 o                         
   8  21   1       1478.11       1429.04        44.58 o                         
   9  21   1        834.58        831.94        36.35 o                         
  10  21   1       4720.83       4797.92        74.79 o                         
  11  21   1       1581.95       1575.06        52.53 o                         
  12  21   1       3706.98       3612.07        70.86 o                         
  13  21   1       1361.43       1377.10        50.83 o                         
  14  21   1        113.18         95.98        34.31 o                         
  15  21   1        322.04        295.22        39.43 o                         
 -14  22   1         61.88         26.36        40.54 o                         
 -13  22   1        410.75        368.32        37.84 o                         
 -12  22   1       1167.19       1117.26        46.25 o                         
 -11  22   1       5173.83       5043.35        81.09 o                         
 -10  22   1       1412.60       1361.73        47.49 o                         
  -9  22   1       7339.50       7413.93        95.39 o                         
  -8  22   1       2432.22       2485.93        54.28 o                         
  -7  22   1       7779.34       7717.54        92.99 o                         
  -6  22   1        572.99        599.52        29.54 o                         
  -5  22   1      13799.55      14030.02       121.05 o                         
  -4  22   1       1588.56       1570.86        28.84 o                         
  -3  22   1       4934.03       5017.60        50.28 o                         
  -2  22   1        249.41        262.13        15.17 o                         
  -1  22   1       1618.52       1560.38        25.59 o                         
   0  22   1        130.30        120.08        13.00 o                         
   1  22   1       1614.28       1576.10        26.27 o                         
   2  22   1        252.63        260.11        14.74 o                         
   3  22   1       4921.19       4977.07        48.19 o                         
   4  22   1       1593.18       1609.51        30.72 o                         
   5  22   1      13794.42      13872.48       122.91 o                         
   6  22   1        571.06        612.07        28.31 o                         
   7  22   1       7774.84       7808.21        93.77 o                         
   8  22   1       2431.20       2486.27        53.80 o                         
   9  22   1       7340.23       7416.39        95.16 o                         
  10  22   1       1411.07       1451.94        48.38 o                         
  11  22   1       5174.99       5128.01        81.78 o                         
  12  22   1       1169.15       1127.14        46.01 o                         
  13  22   1        416.27        383.76        37.36 o                         
  14  22   1         59.87         50.95        34.12 o                         
 -14  23   1          4.20         11.93        36.09 o                         
 -13  23   1        462.01        488.46        39.80 o                         
 -12  23   1        645.04        619.35        40.70 o                         
 -11  23   1        654.24        634.28        38.82 o                         
 -10  23   1        828.52        810.76        40.32 o                         
  -9  23   1       2796.07       2643.96        58.06 o                         
  -8  23   1       4383.80       4253.04        69.04 o                         
  -7  23   1        266.98        275.69        27.88 o                         
  -6  23   1       5839.13       5825.60        73.44 o                         
  -5  23   1       3959.94       3853.91        55.24 o                         
  -4  23   1       1555.18       1552.17        31.66 o                         
  -3  23   1         47.52         41.40        14.87 o                         
  -2  23   1        872.88        891.72        24.34 o                         
  -1  23   1       1359.64       1345.25        27.05 o                         
   0  23   1        691.66        666.63        18.93 o                         
   1  23   1       1359.10       1308.90        25.55 o                         
   2  23   1        880.89        866.76        22.52 o                         
   3  23   1         47.73         65.20        13.63 o                         
   4  23   1       1551.52       1554.96        33.28 o                         
   5  23   1       3956.40       3952.74        57.05 o                         
   6  23   1       5834.32       5887.59        72.05 o                         
   7  23   1        267.31        305.14        27.91 o                         
   8  23   1       4373.07       4437.55        69.09 o                         
   9  23   1       2798.10       2726.82        58.73 o                         
  10  23   1        833.72        880.54        41.48 o                         
  11  23   1        655.99        707.64        40.24 o                         
  12  23   1        645.09        648.46        43.11 o                         
  13  23   1        462.21        392.76        38.28 o                         
  14  23   1          4.38        -33.49        33.49 o                         
 -14  24   1        225.68        163.07        39.24 o                         
 -13  24   1        124.34        102.65        35.53 o                         
 -12  24   1         72.80         17.24        32.02 o                         
 -11  24   1        847.57        821.56        41.78 o                         
 -10  24   1       6238.08       6068.59        88.93 o                         
  -9  24   1       5534.86       5390.87        81.60 o                         
  -8  24   1       2723.26       2640.44        56.73 o                         
  -7  24   1       4994.83       4866.56        72.75 o                         
  -6  24   1       3876.72       3947.48        60.30 o                         
  -5  24   1       5544.17       5628.09        74.57 o                         
  -4  24   1       2155.84       2205.10        40.06 o                         
  -3  24   1        255.71        293.31        19.28 o                         
  -2  24   1       4047.58       4097.21        46.42 o                         
  -1  24   1       1128.87       1144.53        27.40 o                         
   0  24   1        200.33        208.12        15.44 o                         
   1  24   1       1119.36       1179.17        26.67 o                         
   2  24   1       4054.51       4124.42        44.32 o                         
   3  24   1        260.24        284.36        18.63 o                         
   4  24   1       2150.96       2154.76        38.42 o                         
   5  24   1       5563.03       5617.73        70.26 o                         
   6  24   1       3869.49       3855.63        58.69 o                         
   7  24   1       5006.46       5067.03        74.29 o                         
   8  24   1       2725.37       2837.48        58.40 o                         
   9  24   1       5519.34       5540.20        81.59 o                         
  10  24   1       6244.55       6027.41        88.50 o                         
  11  24   1        845.27        862.84        42.94 o                         
  12  24   1         71.41         44.60        32.22 o                         
  13  24   1        121.73        105.50        37.04 o                         
  14  24   1        223.09        140.77        39.24 o                         
 -13  25   1        216.89        151.32        42.67 o                         
 -12  25   1        414.56        354.71        41.45 o                         
 -11  25   1        133.03        128.74        36.26 o                         
 -10  25   1       2138.21       2034.08        62.41 o                         
  -9  25   1        880.56        825.25        43.20 o                         
  -8  25   1       2323.99       2292.10        60.71 o                         
  -7  25   1       1014.15        996.19        40.26 o                         
  -6  25   1       3159.88       3122.14        58.43 o                         
  -5  25   1        831.27        878.30        35.12 o                         
  -4  25   1       1496.89       1538.83        40.54 o                         
  -3  25   1        723.12        752.73        27.03 o                         
  -2  25   1       1017.37       1090.56        27.43 o                         
  -1  25   1        187.07        209.92        17.54 o                         
   0  25   1       1575.18       1520.70        30.15 o                         
   1  25   1        186.80        217.78        16.73 o                         
   2  25   1       1026.96       1072.91        25.83 o                         
   3  25   1        722.66        743.31        25.36 o                         
   4  25   1       1504.48       1549.69        37.07 o                         
   5  25   1        837.17        870.61        32.14 o                         
   6  25   1       3160.56       3144.13        57.97 o                         
   7  25   1       1017.77        992.83        38.12 o                         
   8  25   1       2313.39       2292.63        54.82 o                         
   9  25   1        874.49        896.32        40.47 o                         
  10  25   1       2142.25       2045.74        60.51 o                         
  11  25   1        131.35        101.11        35.26 o                         
  12  25   1        417.69        434.20        41.93 o                         
  13  25   1        218.35        191.26        40.00 o                         
 -13  26   1       1316.77       1352.65        63.45 o                         
 -12  26   1        119.25         76.35        38.14 o                         
 -11  26   1        325.97        288.46        39.04 o                         
 -10  26   1          5.66         -2.33        31.98 o                         
  -9  26   1       3086.18       3027.95        69.82 o                         
  -8  26   1        114.31        151.14        32.80 o                         
  -7  26   1       7799.56       7604.07        99.01 o                         
  -6  26   1        812.97        793.77        36.32 o                         
  -5  26   1       1116.58       1171.01        40.61 o                         
  -4  26   1       1818.81       1814.01        46.35 o                         
  -3  26   1        431.23        457.46        24.09 o                         
  -2  26   1       1811.67       1818.48        35.79 o                         
  -1  26   1       9339.03       9489.26        81.25 o                         
   0  26   1       6085.31       6231.80        64.13 o                         
   1  26   1       9334.53       9308.01        79.87 o                         
   2  26   1       1805.59       1804.15        34.91 o                         
   3  26   1        423.74        473.68        23.11 o                         
   4  26   1       1810.19       1751.86        39.38 o                         
   5  26   1       1111.25       1168.83        39.32 o                         
   6  26   1        808.14        812.83        35.72 o                         
   7  26   1       7797.38       7651.95        98.83 o                         
   8  26   1        114.36        137.32        32.25 o                         
   9  26   1       3085.01       3036.14        69.70 o                         
  10  26   1          5.64         -5.49        32.24 o                         
  11  26   1        331.14        360.53        40.38 o                         
  12  26   1        120.77         78.53        37.87 o                         
  13  26   1       1319.31       1266.16        57.91 o                         
 -12  27   1         66.13         19.97        38.32 o                         
 -11  27   1        274.46        197.88        38.87 o                         
 -10  27   1       1712.00       1666.28        60.48 o                         
  -9  27   1        421.76        423.58        39.02 o                         
  -8  27   1       5942.52       5958.88        88.89 o                         
  -7  27   1        137.29        132.76        29.91 o                         
  -6  27   1       4300.29       4329.93        70.09 o                         
  -5  27   1       4331.36       4277.71        68.04 o                         
  -4  27   1        914.65        906.24        36.39 o                         
  -3  27   1        380.24        398.23        26.39 o                         
  -2  27   1        437.16        504.00        24.78 o                         
  -1  27   1        786.13        874.17        26.55 o                         
   0  27   1       2664.78       2815.85        42.18 o                         
   1  27   1        785.68        886.83        27.07 o                         
   2  27   1        439.16        468.06        23.11 o                         
   3  27   1        380.15        398.37        25.09 o                         
   4  27   1        900.36        909.83        34.04 o                         
   5  27   1       4334.55       4189.74        64.94 o                         
   6  27   1       4291.67       4171.18        74.65 o                         
   7  27   1        136.91        129.78        30.59 o                         
   8  27   1       5963.26       5847.40        93.35 o                         
   9  27   1        422.20        458.36        38.70 o                         
  10  27   1       1718.20       1689.93        60.99 o                         
  11  27   1        275.16        263.08        38.77 o                         
  12  27   1         62.97         79.65        42.81 o                         
 -12  28   1         35.76         13.04        38.93 o                         
 -11  28   1         38.77          7.82        36.54 o                         
 -10  28   1        546.46        522.15        43.04 o                         
  -9  28   1        121.81         52.83        34.33 o                         
  -8  28   1       1263.20       1208.63        47.68 o                         
  -7  28   1        171.24        145.83        31.25 o                         
  -6  28   1        331.88        296.16        30.96 o                         
  -5  28   1        966.48        960.59        40.46 o                         
  -4  28   1        382.45        393.89        30.47 o                         
  -3  28   1       1564.76       1538.45        43.05 o                         
  -2  28   1       1186.90       1171.78        35.99 o                         
  -1  28   1       3902.27       3876.67        56.97 o                         
   0  28   1        201.36        214.91        22.44 o                         
   1  28   1       3888.46       3939.05        56.46 o                         
   2  28   1       1190.97       1236.09        35.21 o                         
   3  28   1       1564.70       1565.27        41.99 o                         
   4  28   1        380.03        386.14        28.11 o                         
   5  28   1        963.91        892.00        39.03 o                         
   6  28   1        329.78        310.65        33.41 o                         
   7  28   1        175.26        174.99        32.90 o                         
   8  28   1       1265.39       1325.83        62.94 o                         
   9  28   1        117.82         82.85        33.50 o                         
  10  28   1        547.42        592.48        43.74 o                         
  11  28   1         40.43          7.36        35.65 o                         
  12  28   1         35.21         -0.47        36.74 o                         
 -11  29   1        572.86        608.31        50.23 o                         
 -10  29   1        138.54        123.45        36.88 o                         
  -9  29   1        197.11        153.22        34.60 o                         
  -8  29   1        244.41        223.00        34.02 o                         
  -7  29   1        255.49        218.49        33.42 o                         
  -6  29   1        762.22        740.23        38.02 o                         
  -5  29   1       1029.17       1015.86        40.78 o                         
  -4  29   1        382.72        373.70        31.00 o                         
  -3  29   1       1633.65       1674.09        50.74 o                         
  -2  29   1       3971.63       3984.92        68.26 o                         
  -1  29   1       1845.05       1930.74        46.58 o                         
   0  29   1       9670.62       9769.13       102.40 o                         
   1  29   1       1848.70       1956.18        46.33 o                         
   2  29   1       3970.76       4044.47        62.64 o                         
   3  29   1       1642.13       1704.17        48.02 o                         
   4  29   1        385.66        370.22        30.86 o                         
   5  29   1       1033.39       1063.02        46.30 o                         
   6  29   1        768.83        750.74        41.76 o                         
   7  29   1        256.70        228.02        35.76 o                         
   8  29   1        247.98        207.56        35.21 o                         
   9  29   1        197.14        166.73        36.18 o                         
  10  29   1        135.87         82.04        36.37 o                         
  11  29   1        568.88        561.55        46.11 o                         
 -10  30   1        124.56         63.09        34.18 o                         
  -9  30   1       1711.22       1651.19        57.06 o                         
  -8  30   1        577.98        608.70        41.32 o                         
  -7  30   1       3464.92       3423.86        70.89 o                         
  -6  30   1        412.25        396.35        33.87 o                         
  -5  30   1         14.78          1.02        27.15 o                         
  -4  30   1        983.83       1018.44        42.71 o                         
  -3  30   1        499.77        508.58        38.16 o                         
  -2  30   1       1587.22       1715.61        50.63 o                         
  -1  30   1       7573.72       7726.78        92.70 o                         
   0  30   1       1470.63       1647.85        45.47 o                         
   1  30   1       7576.09       7851.96        90.38 o                         
   2  30   1       1589.35       1667.91        46.47 o                         
   3  30   1        503.33        556.38        37.02 o                         
   4  30   1        978.65        926.51        39.79 o                         
   5  30   1         15.20         46.07        30.55 o                         
   6  30   1        410.80        391.45        38.45 o                         
   7  30   1       3466.22       3299.98        75.59 o                         
   8  30   1        581.61        592.45        47.08 o                         
   9  30   1       1710.80       1687.34        65.79 o                         
  10  30   1        124.38         69.12        40.08 o                         
 -10  31   1        616.94        572.37        45.99 o                         
  -9  31   1        131.40         91.86        35.36 o                         
  -8  31   1        423.27        424.49        39.56 o                         
  -7  31   1        593.89        576.98        40.33 o                         
  -6  31   1        201.14        159.43        32.38 o                         
  -5  31   1         11.08          2.33        29.03 o                         
  -4  31   1        449.40        456.31        37.53 o                         
  -3  31   1        848.41        810.56        42.80 o                         
  -2  31   1       3018.07       3092.40        69.73 o                         
  -1  31   1        361.91        439.04        32.83 o                         
   0  31   1       6518.22       6592.72        88.27 o                         
   1  31   1        361.38        437.69        34.24 o                         
   2  31   1       3030.77       3083.37        58.87 o                         
   3  31   1        847.77        829.97        38.05 o                         
   4  31   1        458.32        518.42        36.93 o                         
   5  31   1         11.15         36.76        31.20 o                         
   6  31   1        200.20        217.14        35.59 o                         
   7  31   1        593.12        631.48        44.62 o                         
   8  31   1        423.20        402.41        44.35 o                         
   9  31   1        131.58         86.68        40.48 o                         
  10  31   1        616.66        588.12        51.42 o                         
  -9  32   1        187.82        129.59        36.48 o                         
  -8  32   1        319.74        265.02        37.25 o                         
  -7  32   1        530.36        541.19        43.86 o                         
  -6  32   1        463.09        499.42        41.53 o                         
  -5  32   1        321.95        328.00        36.64 o                         
  -4  32   1        244.94        265.88        36.75 o                         
  -3  32   1       1247.70       1252.13        51.09 o                         
  -2  32   1        124.74        131.15        32.92 o                         
  -1  32   1       5165.62       5234.44        86.38 o                         
   0  32   1        101.15        195.50        31.10 o                         
   1  32   1       5165.47       5265.53        84.47 o                         
   2  32   1        125.62        133.47        30.07 o                         
   3  32   1       1238.81       1242.69        44.69 o                         
   4  32   1        246.50        269.99        34.34 o                         
   5  32   1        314.56        303.06        36.74 o                         
   6  32   1        464.26        480.63        40.72 o                         
   7  32   1        522.13        473.16        42.43 o                         
   8  32   1        320.34        253.37        39.86 o                         
   9  32   1        191.56        171.10        42.45 o                         
  -8  33   1       3293.97       3231.54        79.85 o                         
  -7  33   1        583.75        543.35        44.68 o                         
  -6  33   1       2778.55       2765.57        73.72 o                         
  -5  33   1        427.21        393.45        40.41 o                         
  -4  33   1        212.48        193.24        36.23 o                         
  -3  33   1        107.11         92.97        34.07 o                         
  -2  33   1        872.54        949.51        47.13 o                         
  -1  33   1        658.22        693.74        42.25 o                         
   0  33   1       3091.42       3228.35        76.88 o                         
   1  33   1        659.87        715.96        40.44 o                         
   2  33   1        869.85        887.71        41.71 o                         
   3  33   1        108.58        107.86        32.76 o                         
   4  33   1        218.02        194.30        33.72 o                         
   5  33   1        423.28        418.33        40.19 o                         
   6  33   1       2780.03       2835.01        73.13 o                         
   7  33   1        580.93        588.82        44.90 o                         
   8  33   1       3292.00       3395.39        82.11 o                         
  -7  34   1       3975.41       3936.52        87.08 o                         
  -6  34   1       2045.76       2002.84        72.61 o                         
  -5  34   1        278.44        269.03        38.93 o                         
  -4  34   1       1037.38       1062.67        51.37 o                         
  -3  34   1         83.11         94.77        34.99 o                         
  -2  34   1        161.57        166.16        40.44 o                         
  -1  34   1       1240.22       1317.53        57.86 o                         
   0  34   1        139.66        212.72        37.27 o                         
   1  34   1       1241.40       1302.44        52.19 o                         
   2  34   1        163.09        143.05        31.49 o                         
   3  34   1         86.64         52.82        32.46 o                         
   4  34   1       1041.31        964.94        50.69 o                         
   5  34   1        279.70        250.77        37.57 o                         
   6  34   1       2052.68       2077.62        67.50 o                         
   7  34   1       3972.10       3975.02        87.22 o                         
  -6  35   1        432.87        495.07        47.57 o                         
  -5  35   1        443.59        407.37        42.99 o                         
  -4  35   1        888.67        935.74        50.61 o                         
  -3  35   1        329.70        334.71        40.61 o                         
  -2  35   1       2030.16       1985.85        73.74 o                         
  -1  35   1         25.59         48.62        37.18 o                         
   0  35   1       1782.36       1749.12        65.54 o                         
   1  35   1         25.46         57.03        35.57 o                         
   2  35   1       2031.58       2001.50        66.41 o                         
   3  35   1        329.53        304.78        38.02 o                         
   4  35   1        889.56        897.37        53.36 o                         
   5  35   1        443.42        448.09        46.84 o                         
   6  35   1        438.52        459.08        43.90 o                         
  -4  36   1        144.88        124.98        38.26 o                         
  -3  36   1        550.33        580.82        51.37 o                         
  -2  36   1       2347.58       2341.24        76.07 o                         
  -1  36   1       1129.52       1298.85        65.57 o                         
   0  36   1         35.50         34.13        42.14 o                         
   1  36   1       1146.23       1205.15        56.78 o                         
   2  36   1       2340.22       2422.55        81.83 o                         
   3  36   1        556.09        568.56        43.27 o                         
   4  36   1        145.98        123.20        37.63 o                         
  -2  37   1        662.02        697.39        89.62 o                         
  -1  37   1         66.85         38.36        43.25 o                         
   0  37   1       1360.99       1427.96        68.06 o                         
   1  37   1         68.32         25.08        39.93 o                         
   2  37   1        650.67        714.40       121.31 o                         
   0   0   2     190749.42     200763.22      2183.69 o                         
   1   0   2      55121.24      59323.43       354.88 o                         
   2   0   2      62063.16      64863.84       389.15 o                         
   3   0   2       3626.68       3927.86        30.98 o                         
   4   0   2         51.04         54.85        10.85 o                         
   5   0   2        233.45        189.52        12.04 o                         
   6   0   2      24087.32      24624.98       171.95 o                         
   7   0   2      39685.81      40146.21       297.27 o                         
   8   0   2      12521.63      12362.95       100.13 o                         
   9   0   2       3691.78       3551.40        42.59 o                         
  10   0   2        977.71        942.86        32.41 o                         
  11   0   2       1456.05       1461.00        31.96 o                         
  12   0   2       1344.58       1337.18        35.83 o                         
  13   0   2       2040.44       2019.66        42.77 o                         
  14   0   2      21811.83      21570.45       214.61 o                         
  15   0   2       8411.86       8403.72        98.69 o                         
  16   0   2      11640.42      11711.06       145.46 o                         
  17   0   2       1558.79       1754.87        92.01 o                         
  18   0   2       1194.45       1081.52        76.46 o                         
 -18   1   2        361.30        462.55        93.06 o                         
 -17   1   2         97.64        282.20       105.53 o                         
 -16   1   2       1069.38       1183.26       104.71 o                         
 -15   1   2        166.90        274.35        37.98 o                         
 -14   1   2       2879.04       2815.98        55.72 o                         
 -13   1   2        362.04        355.30        24.48 o                         
 -12   1   2       1652.89       1591.49        34.65 o                         
 -11   1   2       1548.43       1437.12        31.71 o                         
 -10   1   2        254.31        271.31        18.02 o                         
  -9   1   2        481.92        486.77        19.31 o                         
  -8   1   2        825.96        817.10        22.25 o                         
  -7   1   2       2774.84       2812.11        33.61 o                         
  -6   1   2        981.80        938.86        21.11 o                         
  -5   1   2        260.92        257.19        13.11 o                         
  -4   1   2        997.61        965.51        19.13 o                         
  -3   1   2       3677.68       3637.03        33.42 o                         
  -2   1   2       3038.19       3082.52        27.60 o                         
  -1   1   2       1241.34       1258.27        16.08 o                         
   0   1   2       5013.10       4995.25        51.94 o                         
   1   1   2       1236.07       1255.38        17.67 o                         
   2   1   2       3035.93       3069.92        26.30 o                         
   3   1   2       3671.60       3642.26        30.46 o                         
   4   1   2        998.76       1007.23        19.11 o                         
   5   1   2        257.93        259.91        12.71 o                         
   6   1   2        981.57        965.23        22.30 o                         
   7   1   2       2767.31       2803.21        33.67 o                         
   8   1   2        819.59        788.93        22.24 o                         
   9   1   2        483.89        464.15        18.89 o                         
  10   1   2        250.36        244.19        17.65 o                         
  11   1   2       1554.06       1425.58        31.83 o                         
  12   1   2       1658.14       1568.93        37.92 o                         
  13   1   2        364.38        348.42        24.66 o                         
  14   1   2       2887.61       2906.78        51.46 o                         
  15   1   2        166.00        235.20        34.32 o                         
  16   1   2       1064.37       1162.15        85.00 o                         
  17   1   2         99.03        138.43        42.57 o                         
  18   1   2        360.09        383.71        75.15 o                         
 -18   2   2         49.97         73.08        60.83 o                         
 -17   2   2        814.10        899.62        64.39 o                         
 -16   2   2        140.71        155.17        33.55 o                         
 -15   2   2        219.75        274.61        34.83 o                         
 -14   2   2        966.98        991.10        36.97 o                         
 -13   2   2        677.64        736.28        32.63 o                         
 -12   2   2        690.24        659.98        24.83 o                         
 -11   2   2       2603.78       2592.27        39.47 o                         
 -10   2   2       1662.02       1649.76        31.45 o                         
  -9   2   2       6468.61       6423.00        61.99 o                         
  -8   2   2       1829.95       1825.63        29.87 o                         
  -7   2   2       2684.24       2773.62        33.50 o                         
  -6   2   2        603.18        587.85        17.48 o                         
  -5   2   2       5147.89       5212.36        46.10 o                         
  -4   2   2       1688.12       1665.09        22.62 o                         
  -3   2   2       3262.07       3230.43        32.15 o                         
  -2   2   2       6870.41       7258.08        55.92 o                         
  -1   2   2        882.81        862.60        17.52 o                         
   0   2   2         52.39         71.31         9.13 o                         
   1   2   2        882.99        834.84        18.64 o                         
   2   2   2       6863.96       7340.91        56.00 o                         
   3   2   2       3265.28       3226.43        28.04 o                         
   4   2   2       1690.92       1631.67        22.65 o                         
   5   2   2       5153.50       5256.03        44.85 o                         
   6   2   2        603.86        599.99        16.74 o                         
   7   2   2       2687.98       2791.55        38.85 o                         
   8   2   2       1827.61       1802.06        29.77 o                         
   9   2   2       6462.62       6501.43        65.02 o                         
  10   2   2       1660.43       1617.99        31.23 o                         
  11   2   2       2600.39       2555.96        40.58 o                         
  12   2   2        690.34        623.33        26.76 o                         
  13   2   2        677.95        689.87        29.64 o                         
  14   2   2        966.26       1050.99        40.47 o                         
  15   2   2        221.10        258.93        37.59 o                         
  16   2   2        141.00        262.98        54.10 o                         
  17   2   2        809.86        746.03        49.34 o                         
  18   2   2         50.28        163.85        54.78 o                         
 -18   3   2        332.79        357.37        77.34 o                         
 -17   3   2        337.57        376.73        62.04 o                         
 -16   3   2       1268.14       1284.25        76.82 o                         
 -15   3   2        445.24        460.54        36.71 o                         
 -14   3   2       4262.60       4298.99        76.88 o                         
 -13   3   2        793.36        791.00        32.72 o                         
 -12   3   2       1403.57       1424.68        35.02 o                         
 -11   3   2        740.61        714.68        24.29 o                         
 -10   3   2       1357.56       1289.23        28.77 o                         
  -9   3   2        583.75        556.07        20.59 o                         
  -8   3   2       4062.50       4054.54        44.32 o                         
  -7   3   2       1703.51       1695.62        26.51 o                         
  -6   3   2       1413.77       1451.94        26.41 o                         
  -5   3   2       1060.10        966.00        26.80 o                         
  -4   3   2        155.16        151.00        11.45 o                         
  -3   3   2      14963.38      15332.91       111.85 o                         
  -2   3   2      14359.86      14834.55       104.21 o                         
  -1   3   2       5634.68       5807.57        43.75 o                         
   0   3   2      28009.76      29103.29       180.83 o                         
   1   3   2       5637.51       5810.33        48.24 o                         
   2   3   2      14351.03      14738.04       103.64 o                         
   3   3   2      14964.80      15173.38       107.07 o                         
   4   3   2        157.58        145.78        10.33 o                         
   5   3   2       1065.83       1005.65        19.22 o                         
   6   3   2       1419.75       1480.98        22.94 o                         
   7   3   2       1701.71       1742.51        25.29 o                         
   8   3   2       4077.40       4074.86        44.96 o                         
   9   3   2        582.10        551.10        20.15 o                         
  10   3   2       1367.54       1347.80        29.25 o                         
  11   3   2        738.97        670.87        25.68 o                         
  12   3   2       1404.57       1386.53        36.31 o                         
  13   3   2        793.37        765.93        29.89 o                         
  14   3   2       4246.60       4252.42        61.56 o                         
  15   3   2        446.98        471.51        41.95 o                         
  16   3   2       1264.59       1278.05        64.66 o                         
  17   3   2        335.67        354.13        44.60 o                         
  18   3   2        328.79        366.69        71.83 o                         
 -18   4   2       1387.06       1213.29       108.68 o                         
 -17   4   2        115.33        175.55        52.85 o                         
 -16   4   2       1973.85       2066.74        61.83 o                         
 -15   4   2       3238.06       3314.46       104.74 o                         
 -14   4   2       6344.21       6244.82        84.65 o                         
 -13   4   2       1059.68       1057.70        49.59 o                         
 -12   4   2       7018.78       6969.41        76.89 o                         
 -11   4   2        351.98        362.31        20.12 o                         
 -10   4   2       9454.98       9417.11        84.21 o                         
  -9   4   2      11707.76      11736.28        97.99 o                         
  -8   4   2      17346.44      16913.53       152.48 o                         
  -7   4   2      22233.56      21859.26       156.00 o                         
  -6   4   2      29429.17      29815.64       205.89 o                         
  -5   4   2        693.19        630.98        21.70 o                         
  -4   4   2       9968.33       9975.19        81.58 o                         
  -3   4   2       3038.66       3470.55        33.40 o                         
  -2   4   2      22131.20      22229.43       145.02 o                         
  -1   4   2      26644.16      27918.27       187.40 o                         
   0   4   2      53416.37      56169.59       336.82 o                         
   1   4   2      26659.09      27819.02       180.00 o                         
   2   4   2      22153.87      21814.79       144.84 o                         
   3   4   2       3055.72       3499.08        30.73 o                         
   4   4   2       9961.87       9897.48        69.12 o                         
   5   4   2        690.82        621.60        15.59 o                         
   6   4   2      29402.23      29966.73       198.47 o                         
   7   4   2      22245.19      21940.47       155.62 o                         
   8   4   2      17301.02      17006.48       159.44 o                         
   9   4   2      11705.41      11813.89        99.94 o                         
  10   4   2       9447.09       9487.14        91.63 o                         
  11   4   2        345.09        379.28        23.51 o                         
  12   4   2       7029.60       7045.64        76.74 o                         
  13   4   2       1054.41       1070.47        34.01 o                         
  14   4   2       6363.26       6326.72        76.45 o                         
  15   4   2       3237.45       3270.28        72.82 o                         
  16   4   2       1995.39       2124.30       121.67 o                         
  17   4   2        119.54        213.29        84.24 o                         
  18   4   2       1396.97       1335.17       100.84 o                         
 -18   5   2        728.32        777.77        73.37 o                         
 -17   5   2        259.57        284.95        45.23 o                         
 -16   5   2       1231.62       1284.48        84.30 o                         
 -15   5   2       1372.07       1327.67        48.89 o                         
 -14   5   2       2053.90       2064.79        67.93 o                         
 -13   5   2       1028.70       1093.32        43.88 o                         
 -12   5   2        675.36        704.32        28.60 o                         
 -11   5   2       1303.58       1253.79        30.46 o                         
 -10   5   2       1820.45       1829.00        32.81 o                         
  -9   5   2       3810.61       3711.64        43.73 o                         
  -8   5   2      13355.18      13340.43       124.34 o                         
  -7   5   2        103.04        110.97        12.58 o                         
  -6   5   2       7644.78       7517.04        64.24 o                         
  -5   5   2       5140.30       5151.58        50.79 o                         
  -4   5   2        267.07        237.61        13.57 o                         
  -3   5   2       9913.53      10159.35        72.28 o                         
  -2   5   2       7771.73       8045.82        54.19 o                         
  -1   5   2       6067.59       5899.08        43.28 o                         
   0   5   2      12737.90      13218.36        89.64 o                         
   1   5   2       6081.80       5930.89        43.32 o                         
   2   5   2       7765.65       8009.89        58.79 o                         
   3   5   2       9943.19      10219.83        72.27 o                         
   4   5   2        268.20        235.81        10.97 o                         
   5   5   2       5144.93       5157.29        43.56 o                         
   6   5   2       7661.17       7571.97        56.53 o                         
   7   5   2        100.13        116.24        10.58 o                         
   8   5   2      13359.71      13350.05       101.85 o                         
   9   5   2       3799.88       3655.21        42.02 o                         
  10   5   2       1827.54       1840.57        32.81 o                         
  11   5   2       1297.61       1312.46        34.30 o                         
  12   5   2        680.82        703.50        27.85 o                         
  13   5   2       1023.05       1010.57        33.32 o                         
  14   5   2       2045.21       2038.43        58.20 o                         
  15   5   2       1373.47       1432.98        98.73 o                         
  16   5   2       1221.26       1398.93       110.00 o                         
  17   5   2        262.32        339.37        86.35 o                         
  18   5   2        721.29        657.67        55.48 o                         
 -17   6   2         49.84         67.81        36.23 o                         
 -16   6   2       1291.99       1293.27        54.89 o                         
 -15   6   2        231.78        237.35        33.00 o                         
 -14   6   2       3666.30       3679.76        74.57 o                         
 -13   6   2       1001.05       1006.73        39.28 o                         
 -12   6   2       2543.82       2539.35        46.04 o                         
 -11   6   2       1102.78       1081.10        32.59 o                         
 -10   6   2       4849.86       4917.93        53.80 o                         
  -9   6   2       3430.67       3435.17        43.19 o                         
  -8   6   2        184.01        207.56        14.28 o                         
  -7   6   2       3537.59       3630.06        38.52 o                         
  -6   6   2      11834.69      12160.33        98.36 o                         
  -5   6   2       2399.18       2292.57        27.09 o                         
  -4   6   2       3237.02       3501.90        35.58 o                         
  -3   6   2        114.24        111.53         9.87 o                         
  -2   6   2      38358.31      40986.41       246.02 o                         
  -1   6   2       1677.40       1597.32        18.76 o                         
   0   6   2        246.02        228.16         9.37 o                         
   1   6   2       1673.86       1592.48        18.18 o                         
   2   6   2      38348.27      40933.11       263.87 o                         
   3   6   2        114.98        134.91         9.73 o                         
   4   6   2       3233.69       3436.04        36.10 o                         
   5   6   2       2402.35       2250.68        25.89 o                         
   6   6   2      11838.56      12047.96        91.59 o                         
   7   6   2       3542.70       3643.95        40.61 o                         
   8   6   2        182.98        216.46        14.65 o                         
   9   6   2       3425.35       3393.98        41.76 o                         
  10   6   2       4850.36       4934.50        53.78 o                         
  11   6   2       1101.77       1082.34        31.56 o                         
  12   6   2       2543.69       2576.49        45.90 o                         
  13   6   2        996.36        991.90        35.74 o                         
  14   6   2       3666.42       3567.41        91.61 o                         
  15   6   2        231.20        284.62        56.51 o                         
  16   6   2       1293.67       1428.62        93.87 o                         
  17   6   2         49.35        147.41        88.44 o                         
 -17   7   2          8.01         -0.95        37.14 o                         
 -16   7   2         33.00         17.45        34.63 o                         
 -15   7   2         43.67         64.80        30.52 o                         
 -14   7   2        450.27        459.18        33.40 o                         
 -13   7   2        690.22        664.45        33.30 o                         
 -12   7   2        631.88        651.33        29.33 o                         
 -11   7   2       1859.21       1800.20        38.18 o                         
 -10   7   2       1426.41       1410.62        30.86 o                         
  -9   7   2       1071.69       1044.59        25.43 o                         
  -8   7   2       7715.52       7677.38        72.96 o                         
  -7   7   2       1417.17       1340.30        26.37 o                         
  -6   7   2       9323.03       9464.59        78.99 o                         
  -5   7   2       1620.54       1681.51        23.19 o                         
  -4   7   2         63.30        108.21        11.65 o                         
  -3   7   2        349.92        386.32        13.67 o                         
  -2   7   2         18.86         13.24         8.11 o                         
  -1   7   2        110.62         92.26         8.36 o                         
   0   7   2        508.19        554.96        14.98 o                         
   1   7   2        111.33         98.01         8.88 o                         
   2   7   2         18.08         14.19         9.68 o                         
   3   7   2        348.98        383.34        12.67 o                         
   4   7   2         62.43         97.54         9.84 o                         
   5   7   2       1624.50       1645.87        21.56 o                         
   6   7   2       9304.67       9478.68        74.96 o                         
   7   7   2       1418.78       1350.50        25.40 o                         
   8   7   2       7724.17       7594.34        68.66 o                         
   9   7   2       1073.08       1020.20        24.98 o                         
  10   7   2       1426.90       1425.46        33.33 o                         
  11   7   2       1858.97       1769.13        37.98 o                         
  12   7   2        635.75        632.71        26.69 o                         
  13   7   2        689.75        700.47        32.79 o                         
  14   7   2        456.65        554.13        43.48 o                         
  15   7   2         43.59         34.52        60.26 o                         
  16   7   2         31.84         -9.16        48.13 o                         
  17   7   2          8.21         11.90        39.86 o                         
 -17   8   2        370.72        355.07        53.48 o                         
 -16   8   2       1315.70       1252.44        54.53 o                         
 -15   8   2        635.56        635.61        51.52 o                         
 -14   8   2        985.53       1097.07        41.02 o                         
 -13   8   2       1851.29       1821.05        52.01 o                         
 -12   8   2       4700.81       4758.86        66.27 o                         
 -11   8   2       1823.34       1894.31        39.96 o                         
 -10   8   2      10459.33      10376.72        96.97 o                         
  -9   8   2       1237.99       1257.96        30.85 o                         
  -8   8   2      34953.90      35350.37       318.25 o                         
  -7   8   2       4021.17       3946.64        44.08 o                         
  -6   8   2      26594.54      26783.00       195.15 o                         
  -5   8   2      17943.96      19382.58       143.28 o                         
  -4   8   2      33660.81      33510.10       246.06 o                         
  -3   8   2       3039.27       2813.57        29.23 o                         
  -2   8   2       7700.05       7651.23        57.42 o                         
  -1   8   2       2887.20       2869.35        24.78 o                         
   0   8   2        186.16        313.77        10.59 o                         
   1   8   2       2885.62       2863.22        24.22 o                         
   2   8   2       7677.80       7601.79        57.20 o                         
   3   8   2       3042.98       2778.71        29.55 o                         
   4   8   2      33629.84      33261.83       218.87 o                         
   5   8   2      17949.97      19155.62       137.29 o                         
   6   8   2      26571.75      26696.51       195.33 o                         
   7   8   2       4020.99       4028.40        42.89 o                         
   8   8   2      34949.34      35174.32       298.06 o                         
   9   8   2       1235.27       1222.77        26.54 o                         
  10   8   2      10466.23      10387.18        96.77 o                         
  11   8   2       1822.88       1874.03        38.75 o                         
  12   8   2       4719.28       4743.22        61.00 o                         
  13   8   2       1851.26       1898.04        52.42 o                         
  14   8   2        994.19       1066.49        57.20 o                         
  15   8   2        637.41        700.06        60.61 o                         
  16   8   2       1310.70       1359.20        85.95 o                         
  17   8   2        370.49        431.49        63.06 o                         
 -17   9   2        877.38        860.73        54.03 o                         
 -16   9   2        428.26        424.48        50.57 o                         
 -15   9   2       1069.23       1023.69        60.69 o                         
 -14   9   2          4.25         35.18        44.25 o                         
 -13   9   2         37.14         48.85        31.11 o                         
 -12   9   2          3.54         57.66        22.94 o                         
 -11   9   2        575.95        600.44        28.59 o                         
 -10   9   2       1680.27       1643.61        35.78 o                         
  -9   9   2       3323.94       3235.44        45.27 o                         
  -8   9   2       2302.33       2341.15        36.57 o                         
  -7   9   2       2819.53       2778.14        36.19 o                         
  -6   9   2        109.86        149.92        13.79 o                         
  -5   9   2       2314.99       2295.21        30.14 o                         
  -4   9   2       1412.63       1534.34        26.08 o                         
  -3   9   2       8925.75       9343.83        69.58 o                         
  -2   9   2       1060.42       1045.65        17.91 o                         
  -1   9   2       1225.94       1212.04        17.23 o                         
   0   9   2        175.53        174.93        10.23 o                         
   1   9   2       1211.07       1175.66        17.76 o                         
   2   9   2       1056.88       1029.48        17.95 o                         
   3   9   2       8943.78       9336.72        71.71 o                         
   4   9   2       1414.98       1539.66        21.00 o                         
   5   9   2       2322.31       2242.46        27.91 o                         
   6   9   2        107.71        142.29        12.34 o                         
   7   9   2       2832.54       2696.60        31.96 o                         
   8   9   2       2308.81       2294.86        38.21 o                         
   9   9   2       3318.34       3321.95        45.58 o                         
  10   9   2       1680.34       1611.79        36.59 o                         
  11   9   2        578.65        582.64        25.05 o                         
  12   9   2          3.48         25.13        22.07 o                         
  13   9   2         35.45         52.17        29.05 o                         
  14   9   2          4.06         27.49        30.42 o                         
  15   9   2       1061.98       1083.82        82.05 o                         
  16   9   2        428.57        498.10        91.09 o                         
  17   9   2        873.16        939.21        81.99 o                         
 -17  10   2       1287.49       1389.60       131.82 o                         
 -16  10   2       1094.02       1131.10        75.60 o                         
 -15  10   2         39.97         30.41        30.77 o                         
 -14  10   2       2923.52       2930.65        62.16 o                         
 -13  10   2       5147.25       5109.10        72.04 o                         
 -12  10   2       3986.01       3936.12        61.40 o                         
 -11  10   2       3735.73       3707.94        57.09 o                         
 -10  10   2       2592.68       2520.46        46.39 o                         
  -9  10   2        899.14        866.00        26.69 o                         
  -8  10   2       1808.04       1949.05        34.05 o                         
  -7  10   2        246.40        254.46        15.78 o                         
  -6  10   2       7879.42       7927.55        69.26 o                         
  -5  10   2        236.11        253.38        14.95 o                         
  -4  10   2        127.28        151.03        12.08 o                         
  -3  10   2       2033.58       1997.18        25.24 o                         
  -2  10   2       6348.97       6303.71        50.21 o                         
  -1  10   2       4459.27       4551.52        36.21 o                         
   0  10   2        371.56        400.01        14.24 o                         
   1  10   2       4453.52       4519.76        37.34 o                         
   2  10   2       6348.31       6306.82        55.00 o                         
   3  10   2       2030.35       1961.22        24.21 o                         
   4  10   2        127.21        152.25         9.81 o                         
   5  10   2        235.94        238.25        11.57 o                         
   6  10   2       7877.18       7876.12        68.91 o                         
   7  10   2        244.29        247.38        17.28 o                         
   8  10   2       1809.60       1894.51        33.96 o                         
   9  10   2        895.03        896.94        26.93 o                         
  10  10   2       2594.08       2527.41        41.71 o                         
  11  10   2       3738.82       3726.82        52.41 o                         
  12  10   2       3983.62       3895.00        61.21 o                         
  13  10   2       5152.54       5127.65        78.56 o                         
  14  10   2       2920.50       2939.67       100.86 o                         
  15  10   2         39.07         39.12        51.13 o                         
  16  10   2       1096.11       1122.98        69.24 o                         
  17  10   2       1285.16       1516.22       125.79 o                         
 -17  11   2        412.04        397.73        66.97 o                         
 -16  11   2        437.59        461.50        58.80 o                         
 -15  11   2         78.57         75.89        37.89 o                         
 -14  11   2        985.84        998.76        88.66 o                         
 -13  11   2       2053.91       2065.46        84.18 o                         
 -12  11   2        279.54        320.67        27.22 o                         
 -11  11   2       2805.76       2860.32        51.43 o                         
 -10  11   2       3404.56       3372.26        53.11 o                         
  -9  11   2        904.13        914.97        30.26 o                         
  -8  11   2       5753.87       5692.49        60.48 o                         
  -7  11   2       2901.18       2916.96        39.09 o                         
  -6  11   2       1810.68       1716.02        26.34 o                         
  -5  11   2       3526.55       3420.77        37.56 o                         
  -4  11   2       6695.56       6976.54        58.91 o                         
  -3  11   2       5342.71       5364.32        44.60 o                         
  -2  11   2        210.28        215.95        12.42 o                         
  -1  11   2       1151.12       1159.65        17.18 o                         
   0  11   2        130.24        145.69        12.29 o                         
   1  11   2       1148.83       1163.30        17.74 o                         
   2  11   2        215.38        210.82        11.70 o                         
   3  11   2       5362.32       5385.11        45.48 o                         
   4  11   2       6697.94       7043.41        57.12 o                         
   5  11   2       3537.05       3371.80        32.64 o                         
   6  11   2       1813.54       1641.14        30.53 o                         
   7  11   2       2906.87       2931.63        40.61 o                         
   8  11   2       5745.26       5654.05        61.12 o                         
   9  11   2        898.57        910.57        27.49 o                         
  10  11   2       3392.85       3401.71        48.52 o                         
  11  11   2       2798.95       2785.00        51.10 o                         
  12  11   2        283.53        306.29        30.13 o                         
  13  11   2       2050.62       2017.07        54.56 o                         
  14  11   2        995.64        957.43        65.25 o                         
  15  11   2         77.22         50.73        41.03 o                         
  16  11   2        437.76        398.07        65.96 o                         
  17  11   2        412.92        493.06        65.60 o                         
 -17  12   2       2220.89       2160.92        96.21 o                         
 -16  12   2       3270.02       3215.68       107.71 o                         
 -15  12   2         66.23         38.92        37.99 o                         
 -14  12   2       1740.53       1811.26        59.22 o                         
 -13  12   2       3101.71       3092.59        64.69 o                         
 -12  12   2       9531.34       9425.77       102.07 o                         
 -11  12   2       6647.17       6415.44        78.44 o                         
 -10  12   2       7253.10       7376.25        82.74 o                         
  -9  12   2        284.02        296.71        23.65 o                         
  -8  12   2       5398.02       5552.12        64.73 o                         
  -7  12   2       5032.36       5040.57        56.52 o                         
  -6  12   2       1650.81       1473.35        29.96 o                         
  -5  12   2       2993.29       2802.82        27.86 o                         
  -4  12   2      21761.85      21746.86       154.94 o                         
  -3  12   2      38432.16      39974.74       251.28 o                         
  -2  12   2      24419.90      24826.84       167.15 o                         
  -1  12   2       7652.78       7792.01        58.60 o                         
   0  12   2      26619.98      27136.16       188.12 o                         
   1  12   2       7653.95       7845.49        56.42 o                         
   2  12   2      24411.28      24857.51       172.70 o                         
   3  12   2      38426.03      39610.22       250.86 o                         
   4  12   2      21782.21      21871.76       154.81 o                         
   5  12   2       2973.13       2715.06        28.65 o                         
   6  12   2       1674.87       1495.97        29.59 o                         
   7  12   2       5019.57       5002.00        57.16 o                         
   8  12   2       5415.11       5488.35        60.14 o                         
   9  12   2        286.35        272.88        19.57 o                         
  10  12   2       7259.90       7291.99        76.52 o                         
  11  12   2       6658.54       6528.80        78.38 o                         
  12  12   2       9524.04       9427.52       110.38 o                         
  13  12   2       3106.81       3068.51        73.41 o                         
  14  12   2       1726.18       1777.93        67.13 o                         
  15  12   2         64.42         61.37        37.44 o                         
  16  12   2       3253.63       3191.86        94.84 o                         
  17  12   2       2220.28       2244.35       123.69 o                         
 -17  13   2       2327.59       2215.37       213.91 o                         
 -16  13   2       2277.44       2417.50        70.53 o                         
 -15  13   2        447.94        490.31        38.40 o                         
 -14  13   2        755.10        724.10        45.75 o                         
 -13  13   2       2000.29       2033.65        51.71 o                         
 -12  13   2        379.29        416.19        29.31 o                         
 -11  13   2       1993.84       2059.44        46.76 o                         
 -10  13   2       1541.72       1506.38        40.03 o                         
  -9  13   2        632.62        640.27        27.60 o                         
  -8  13   2       1050.57       1079.54        32.89 o                         
  -7  13   2       5668.45       5557.85        60.59 o                         
  -6  13   2       1372.78       1274.01        29.11 o                         
  -5  13   2       3588.77       3455.87        34.80 o                         
  -4  13   2        347.45        362.37        14.35 o                         
  -3  13   2       5431.87       5375.42        44.75 o                         
  -2  13   2       6101.48       6207.88        52.22 o                         
  -1  13   2       4028.62       3916.73        38.64 o                         
   0  13   2      12409.31      12383.45        93.65 o                         
   1  13   2       4022.12       3991.61        37.76 o                         
   2  13   2       6098.04       6257.56        51.36 o                         
   3  13   2       5398.89       5425.51        44.03 o                         
   4  13   2        345.18        338.92        13.69 o                         
   5  13   2       3569.19       3454.95        35.74 o                         
   6  13   2       1368.93       1265.36        28.40 o                         
   7  13   2       5676.11       5497.01        75.22 o                         
   8  13   2       1045.08       1054.37        29.36 o                         
   9  13   2        638.84        650.93        24.56 o                         
  10  13   2       1536.36       1520.93        39.33 o                         
  11  13   2       2004.84       2039.20        50.99 o                         
  12  13   2        376.31        362.11        34.54 o                         
  13  13   2       2012.17       1971.02        60.00 o                         
  14  13   2        761.27        737.56        44.13 o                         
  15  13   2        442.84        416.32        37.79 o                         
  16  13   2       2281.87       2322.11       114.70 o                         
  17  13   2       2318.06       2535.52       159.78 o                         
 -16  14   2        377.17        371.57        57.22 o                         
 -15  14   2          8.54         46.19        48.99 o                         
 -14  14   2         73.10         82.46        34.45 o                         
 -13  14   2       1600.89       1608.49        49.43 o                         
 -12  14   2        274.24        294.99        28.18 o                         
 -11  14   2         18.51         57.00        23.39 o                         
 -10  14   2       1254.49       1284.45        38.70 o                         
  -9  14   2        745.10        731.51        29.01 o                         
  -8  14   2         44.66         55.49        19.48 o                         
  -7  14   2       1479.82       1462.53        32.32 o                         
  -6  14   2       3152.45       3169.24        42.81 o                         
  -5  14   2       1610.97       1553.23        22.62 o                         
  -4  14   2       1507.19       1375.06        22.97 o                         
  -3  14   2       2563.81       2680.21        25.54 o                         
  -2  14   2        163.86        184.54        12.36 o                         
  -1  14   2       2287.69       2392.02        31.10 o                         
   0  14   2        767.57        838.77        20.22 o                         
   1  14   2       2283.48       2350.22        27.89 o                         
   2  14   2        164.30        194.72        11.88 o                         
   3  14   2       2556.06       2659.49        27.37 o                         
   4  14   2       1504.99       1390.35        23.01 o                         
   5  14   2       1613.86       1564.94        25.98 o                         
   6  14   2       3150.55       3226.60        42.52 o                         
   7  14   2       1476.86       1466.88        31.68 o                         
   8  14   2         44.33         41.54        16.66 o                         
   9  14   2        747.96        742.24        26.47 o                         
  10  14   2       1256.62       1233.76        37.29 o                         
  11  14   2         18.27         76.87        25.45 o                         
  12  14   2        275.70        299.33        34.84 o                         
  13  14   2       1606.13       1552.46        58.84 o                         
  14  14   2         73.69        108.32        31.97 o                         
  15  14   2          8.93        -33.85        33.85 o                         
  16  14   2        379.03        393.06        55.86 o                         
 -16  15   2       2021.13       1970.66       102.36 o                         
 -15  15   2        410.15        448.77        56.07 o                         
 -14  15   2        472.86        477.83        36.09 o                         
 -13  15   2         15.66         24.54        28.48 o                         
 -12  15   2       2593.60       2655.20        54.32 o                         
 -11  15   2        712.27        770.03        33.47 o                         
 -10  15   2       1870.47       1903.25        44.85 o                         
  -9  15   2        175.67        192.84        22.95 o                         
  -8  15   2         40.79         67.22        19.53 o                         
  -7  15   2       1640.27       1556.29        33.58 o                         
  -6  15   2       1134.14       1114.55        28.11 o                         
  -5  15   2       3870.28       3903.41        41.86 o                         
  -4  15   2       2994.05       2941.87        33.58 o                         
  -3  15   2       5453.77       5449.07        44.87 o                         
  -2  15   2       4620.32       4616.76        41.59 o                         
  -1  15   2        852.65        764.25        20.66 o                         
   0  15   2       5839.05       5783.04        50.74 o                         
   1  15   2        851.68        796.82        19.14 o                         
   2  15   2       4634.39       4582.95        41.02 o                         
   3  15   2       5461.67       5440.88        47.71 o                         
   4  15   2       2988.04       2951.32        33.89 o                         
   5  15   2       3862.84       3912.91        43.07 o                         
   6  15   2       1143.46       1105.45        28.25 o                         
   7  15   2       1636.85       1617.96        33.06 o                         
   8  15   2         40.30         70.18        17.26 o                         
   9  15   2        177.49        187.96        22.42 o                         
  10  15   2       1870.05       1817.88        42.88 o                         
  11  15   2        712.51        699.76        38.89 o                         
  12  15   2       2586.54       2564.70        63.60 o                         
  13  15   2         15.25         30.05        29.67 o                         
  14  15   2        471.03        468.93        37.96 o                         
  15  15   2        412.06        402.49        39.91 o                         
  16  15   2       2019.55       2041.56        66.97 o                         
 -16  16   2       1739.95       1720.03       111.80 o                         
 -15  16   2        529.41        548.64        60.34 o                         
 -14  16   2       2573.79       2401.09        69.86 o                         
 -13  16   2        723.31        773.43        39.68 o                         
 -12  16   2       7232.34       7109.84        89.09 o                         
 -11  16   2       7243.55       7338.65        87.19 o                         
 -10  16   2       5845.19       5868.42        74.39 o                         
  -9  16   2       1096.65       1089.27        35.21 o                         
  -8  16   2        428.47        439.36        25.01 o                         
  -7  16   2        759.09        723.47        32.72 o                         
  -6  16   2       5113.62       5048.73        57.13 o                         
  -5  16   2      11712.97      11851.00        91.56 o                         
  -4  16   2      27952.05      28121.49       192.19 o                         
  -3  16   2      25100.48      25884.44       164.50 o                         
  -2  16   2      13485.17      13079.73        93.26 o                         
  -1  16   2       2784.22       2885.60        33.89 o                         
   0  16   2      11399.77      11468.88        86.75 o                         
   1  16   2       2782.81       2941.05        31.35 o                         
   2  16   2      13509.04      13145.83        90.66 o                         
   3  16   2      25106.25      25717.28       174.02 o                         
   4  16   2      27970.87      28343.79       199.12 o                         
   5  16   2      11717.80      11938.18        98.46 o                         
   6  16   2       5131.28       5216.82        59.21 o                         
   7  16   2        755.34        776.15        25.60 o                         
   8  16   2        433.46        452.78        22.16 o                         
   9  16   2       1097.32       1140.08        35.08 o                         
  10  16   2       5834.66       5870.35       116.72 o                         
  11  16   2       7248.38       7297.58       102.01 o                         
  12  16   2       7218.31       7156.61        96.09 o                         
  13  16   2        722.05        775.68        40.90 o                         
  14  16   2       2567.19       2445.35        63.56 o                         
  15  16   2        521.75        496.62        41.14 o                         
  16  16   2       1740.80       1838.78        64.30 o                         
 -16  17   2        605.60        555.98        78.25 o                         
 -15  17   2       1018.48       1070.22        68.45 o                         
 -14  17   2        454.86        488.06        49.04 o                         
 -13  17   2       2397.60       2391.29        64.25 o                         
 -12  17   2       1280.32       1309.42        46.04 o                         
 -11  17   2       2574.76       2607.46        52.98 o                         
 -10  17   2        222.41        187.52        25.66 o                         
  -9  17   2        507.24        523.23        27.95 o                         
  -8  17   2         68.42         60.30        20.64 o                         
  -7  17   2         18.57         21.37        18.15 o                         
  -6  17   2        129.50        152.35        17.57 o                         
  -5  17   2       2578.10       2589.74        37.26 o                         
  -4  17   2        553.27        612.58        17.73 o                         
  -3  17   2       3428.36       3409.28        36.33 o                         
  -2  17   2       3429.24       3468.40        35.89 o                         
  -1  17   2       7377.27       7328.22        62.27 o                         
   0  17   2        146.45        121.77        12.79 o                         
   1  17   2       7390.08       7390.35        57.73 o                         
   2  17   2       3432.80       3525.93        37.17 o                         
   3  17   2       3421.79       3389.62        35.66 o                         
   4  17   2        553.08        585.31        18.12 o                         
   5  17   2       2585.66       2586.16        39.50 o                         
   6  17   2        128.95        118.13        17.16 o                         
   7  17   2         17.60         34.41        16.47 o                         
   8  17   2         69.33         71.77        18.47 o                         
   9  17   2        502.50        488.33        27.93 o                         
  10  17   2        223.21        189.69        29.89 o                         
  11  17   2       2565.33       2494.73        58.03 o                         
  12  17   2       1275.84       1272.62        46.22 o                         
  13  17   2       2400.07       2375.84        61.73 o                         
  14  17   2        454.51        498.31        39.16 o                         
  15  17   2       1022.41       1068.90        49.25 o                         
  16  17   2        608.11        638.91        45.62 o                         
 -15  18   2        383.34        304.37        62.49 o                         
 -14  18   2        974.36        962.90        48.50 o                         
 -13  18   2        781.39        749.29        44.43 o                         
 -12  18   2        844.15        864.09        45.23 o                         
 -11  18   2         37.86         86.47        28.39 o                         
 -10  18   2        515.28        537.73        33.59 o                         
  -9  18   2        146.21        113.61        25.40 o                         
  -8  18   2        178.76        161.07        23.14 o                         
  -7  18   2        186.26        227.04        21.96 o                         
  -6  18   2        597.45        625.89        23.54 o                         
  -5  18   2        955.40        981.88        28.87 o                         
  -4  18   2       1687.85       1745.23        30.31 o                         
  -3  18   2       4663.96       4650.62        53.46 o                         
  -2  18   2       7501.38       7500.38        60.67 o                         
  -1  18   2       6999.71       7055.41        61.34 o                         
   0  18   2       1050.07       1044.74        22.62 o                         
   1  18   2       7014.76       7138.52        55.01 o                         
   2  18   2       7491.69       7437.85        56.95 o                         
   3  18   2       4670.45       4747.07        44.65 o                         
   4  18   2       1682.66       1770.14        28.19 o                         
   5  18   2        957.88       1017.98        32.94 o                         
   6  18   2        600.10        624.63        23.72 o                         
   7  18   2        184.91        232.36        19.58 o                         
   8  18   2        178.11        188.09        22.28 o                         
   9  18   2        148.17        145.33        23.24 o                         
  10  18   2        513.90        512.83        33.59 o                         
  11  18   2         37.47         42.44        27.26 o                         
  12  18   2        848.19        805.01        40.42 o                         
  13  18   2        776.45        795.26        41.66 o                         
  14  18   2        977.75        983.86        46.97 o                         
  15  18   2        381.92        294.43        38.47 o                         
 -15  19   2         40.15         -4.53        42.52 o                         
 -14  19   2        132.63        137.89        48.87 o                         
 -13  19   2        204.06        192.99        35.09 o                         
 -12  19   2       2169.90       2095.79        61.48 o                         
 -11  19   2       2481.75       2363.43        61.74 o                         
 -10  19   2       2667.79       2597.53        56.67 o                         
  -9  19   2       1943.97       1966.49        49.42 o                         
  -8  19   2        231.69        257.83        26.73 o                         
  -7  19   2       2016.14       1950.97        44.73 o                         
  -6  19   2        179.90        228.81        20.71 o                         
  -5  19   2       4894.43       4709.10        53.07 o                         
  -4  19   2       2642.67       2614.90        36.76 o                         
  -3  19   2       3525.09       3506.09        38.01 o                         
  -2  19   2       4175.67       4122.72        41.32 o                         
  -1  19   2        396.61        396.36        17.37 o                         
   0  19   2         82.40         79.06        12.20 o                         
   1  19   2        400.02        421.11        14.88 o                         
   2  19   2       4161.14       4220.81        38.92 o                         
   3  19   2       3512.66       3487.96        39.19 o                         
   4  19   2       2643.52       2603.33        35.00 o                         
   5  19   2       4872.43       4780.44        53.86 o                         
   6  19   2        183.79        239.52        18.80 o                         
   7  19   2       2004.86       1992.62        36.44 o                         
   8  19   2        231.34        230.19        24.61 o                         
   9  19   2       1948.92       1878.09        50.03 o                         
  10  19   2       2669.50       2721.65        66.63 o                         
  11  19   2       2494.10       2346.47        58.86 o                         
  12  19   2       2172.23       2060.84        57.53 o                         
  13  19   2        208.06        161.51        33.63 o                         
  14  19   2        132.93        137.71        34.36 o                         
  15  19   2         41.27         71.97        35.02 o                         
 -15  20   2       1179.83       1232.18        59.93 o                         
 -14  20   2        717.52        679.74        64.35 o                         
 -13  20   2        324.46        280.57        37.24 o                         
 -12  20   2       1208.25       1274.76        51.83 o                         
 -11  20   2       9112.78       9202.91       119.56 o                         
 -10  20   2       9665.19       9545.74       111.75 o                         
  -9  20   2       7428.51       7305.33        92.57 o                         
  -8  20   2       5294.15       5138.93        73.07 o                         
  -7  20   2       1585.37       1644.41        43.47 o                         
  -6  20   2       5660.24       5601.81        64.08 o                         
  -5  20   2       7221.53       7426.70        74.97 o                         
  -4  20   2       6613.65       6426.97        62.79 o                         
  -3  20   2       3453.21       3403.34        39.00 o                         
  -2  20   2       7059.68       7084.23        63.49 o                         
  -1  20   2       2420.21       2414.99        33.98 o                         
   0  20   2        398.40        433.04        16.08 o                         
   1  20   2       2421.03       2495.52        29.40 o                         
   2  20   2       7045.52       7069.25        57.95 o                         
   3  20   2       3460.62       3497.68        39.49 o                         
   4  20   2       6608.65       6565.47        65.95 o                         
   5  20   2       7240.22       7435.25        76.20 o                         
   6  20   2       5658.09       5688.53        61.79 o                         
   7  20   2       1589.75       1643.73        40.96 o                         
   8  20   2       5282.86       5213.65        69.34 o                         
   9  20   2       7427.50       7326.08       123.22 o                         
  10  20   2       9657.42       9571.21       139.47 o                         
  11  20   2       9113.55       9161.38       113.26 o                         
  12  20   2       1215.84       1232.16        47.04 o                         
  13  20   2        319.70        258.54        35.08 o                         
  14  20   2        726.11        684.82        43.49 o                         
  15  20   2       1171.05       1176.15        52.17 o                         
 -14  21   2        403.07        373.28        53.27 o                         
 -13  21   2        723.64        714.03        49.16 o                         
 -12  21   2        626.25        618.82        41.25 o                         
 -11  21   2       2995.14       2836.52        66.58 o                         
 -10  21   2       1081.50       1049.28        42.23 o                         
  -9  21   2       1710.45       1719.50        53.01 o                         
  -8  21   2        326.71        345.10        28.83 o                         
  -7  21   2       2335.78       2425.72        50.23 o                         
  -6  21   2        199.75        173.06        21.75 o                         
  -5  21   2       3076.31       3140.48        47.37 o                         
  -4  21   2         19.81         21.97        16.76 o                         
  -3  21   2       2963.81       2958.60        38.97 o                         
  -2  21   2        568.97        579.63        20.56 o                         
  -1  21   2       3211.09       3079.78        37.47 o                         
   0  21   2       1255.15       1173.48        23.70 o                         
   1  21   2       3227.16       3134.85        34.25 o                         
   2  21   2        568.87        583.71        18.67 o                         
   3  21   2       2977.65       2978.99        37.16 o                         
   4  21   2         19.63         47.39        16.70 o                         
   5  21   2       3077.72       3074.99        43.93 o                         
   6  21   2        201.18        217.37        19.31 o                         
   7  21   2       2333.72       2392.89        48.11 o                         
   8  21   2        327.61        367.91        27.20 o                         
   9  21   2       1712.86       1707.04        50.59 o                         
  10  21   2       1084.61       1107.58        43.04 o                         
  11  21   2       2973.18       2955.11        63.98 o                         
  12  21   2        625.23        616.96        38.69 o                         
  13  21   2        720.67        697.47        46.78 o                         
  14  21   2        401.85        370.30        39.48 o                         
 -14  22   2       1215.06       1091.81        57.19 o                         
 -13  22   2        484.16        448.10        42.78 o                         
 -12  22   2        215.73        152.76        36.85 o                         
 -11  22   2        298.30        310.09        35.80 o                         
 -10  22   2      10866.32      10535.95       131.24 o                         
  -9  22   2       1013.23       1048.41        41.57 o                         
  -8  22   2       1154.24       1122.89        45.22 o                         
  -7  22   2        773.58        812.24        36.43 o                         
  -6  22   2       7670.03       7672.76        89.74 o                         
  -5  22   2       1097.73       1101.05        34.73 o                         
  -4  22   2       3841.09       3825.89        50.89 o                         
  -3  22   2        464.86        473.70        20.61 o                         
  -2  22   2        960.04        961.25        24.59 o                         
  -1  22   2       3015.44       2978.95        37.56 o                         
   0  22   2        147.48        168.24        14.21 o                         
   1  22   2       3022.15       3024.11        33.71 o                         
   2  22   2        955.47        923.58        22.93 o                         
   3  22   2        465.30        485.00        18.94 o                         
   4  22   2       3849.45       3831.66        49.51 o                         
   5  22   2       1092.03       1104.22        30.26 o                         
   6  22   2       7686.71       7771.18        87.78 o                         
   7  22   2        778.54        875.71        34.14 o                         
   8  22   2       1149.94       1137.78        41.52 o                         
   9  22   2       1018.77       1030.90        41.60 o                         
  10  22   2      10848.65      10719.62       127.30 o                         
  11  22   2        298.76        297.74        34.39 o                         
  12  22   2        216.40        194.31        33.90 o                         
  13  22   2        478.80        465.26        40.23 o                         
  14  22   2       1221.56        986.69        48.80 o                         
 -14  23   2        149.34         73.37        67.36 o                         
 -13  23   2        427.94        382.56        61.37 o                         
 -12  23   2        275.82        241.19        41.14 o                         
 -11  23   2       1112.88       1120.28        53.71 o                         
 -10  23   2       1802.63       1766.45        63.41 o                         
  -9  23   2       1585.44       1455.67        53.10 o                         
  -8  23   2       1336.47       1326.85        48.95 o                         
  -7  23   2       2319.74       2268.83        53.51 o                         
  -6  23   2       3051.91       3078.84        55.78 o                         
  -5  23   2       1749.31       1802.87        42.88 o                         
  -4  23   2       3296.46       3303.90        48.38 o                         
  -3  23   2       1530.83       1474.82        31.11 o                         
  -2  23   2       1064.96       1077.24        26.02 o                         
  -1  23   2        894.69        899.44        24.10 o                         
   0  23   2        612.46        627.58        19.40 o                         
   1  23   2        906.27        946.37        23.02 o                         
   2  23   2       1057.41       1061.76        24.40 o                         
   3  23   2       1533.60       1553.08        32.95 o                         
   4  23   2       3294.88       3322.77        46.60 o                         
   5  23   2       1742.20       1727.16        39.09 o                         
   6  23   2       3050.27       3030.53        53.45 o                         
   7  23   2       2313.52       2330.67        49.33 o                         
   8  23   2       1338.08       1364.25        45.72 o                         
   9  23   2       1593.51       1531.44        48.90 o                         
  10  23   2       1799.49       1851.92        54.68 o                         
  11  23   2       1114.31       1165.08        46.86 o                         
  12  23   2        281.93        247.41        36.52 o                         
  13  23   2        427.67        384.96        38.93 o                         
  14  23   2        152.76        128.96        37.19 o                         
 -13  24   2        364.37        297.57        60.46 o                         
 -12  24   2       1219.35       1183.43        57.52 o                         
 -11  24   2         59.42         16.24        36.84 o                         
 -10  24   2       1247.37       1314.89        56.33 o                         
  -9  24   2        760.94        787.30        44.75 o                         
  -8  24   2       4726.06       4696.41        75.74 o                         
  -7  24   2       1353.82       1352.99        44.90 o                         
  -6  24   2       4967.04       4964.69        72.08 o                         
  -5  24   2        732.77        728.03        32.79 o                         
  -4  24   2       2691.46       2790.83        45.61 o                         
  -3  24   2       1217.19       1202.85        28.81 o                         
  -2  24   2       4705.64       4740.69        50.07 o                         
  -1  24   2       3256.14       3233.38        40.92 o                         
   0  24   2        232.00        257.22        16.55 o                         
   1  24   2       3260.49       3242.69        37.90 o                         
   2  24   2       4693.30       4723.53        46.76 o                         
   3  24   2       1216.60       1249.45        30.18 o                         
   4  24   2       2681.99       2696.72        43.26 o                         
   5  24   2        723.68        735.00        31.62 o                         
   6  24   2       4965.03       5038.16        69.41 o                         
   7  24   2       1349.96       1410.56        42.55 o                         
   8  24   2       4726.64       4718.73        76.04 o                         
   9  24   2        762.51        803.45        40.01 o                         
  10  24   2       1250.67       1262.00        47.34 o                         
  11  24   2         58.88         57.43        31.58 o                         
  12  24   2       1221.90       1157.41        49.36 o                         
  13  24   2        364.87        346.03        38.95 o                         
 -13  25   2        360.88        279.41        48.94 o                         
 -12  25   2        271.25        254.23        46.34 o                         
 -11  25   2        712.67        706.38        48.32 o                         
 -10  25   2        641.76        557.89        44.72 o                         
  -9  25   2       3945.28       3855.30        78.32 o                         
  -8  25   2         36.10         26.25        28.49 o                         
  -7  25   2       5182.52       5081.74        78.72 o                         
  -6  25   2       1493.67       1524.34        46.56 o                         
  -5  25   2       5302.15       5293.17        74.00 o                         
  -4  25   2       1111.97       1081.43        33.27 o                         
  -3  25   2       1372.83       1350.39        30.51 o                         
  -2  25   2        452.69        490.66        21.06 o                         
  -1  25   2       1140.32       1202.46        27.77 o                         
   0  25   2       1198.44       1194.21        27.62 o                         
   1  25   2       1143.12       1231.60        27.28 o                         
   2  25   2        453.29        466.82        20.48 o                         
   3  25   2       1364.45       1413.76        32.61 o                         
   4  25   2       1114.09       1111.41        33.41 o                         
   5  25   2       5271.63       5407.14        72.15 o                         
   6  25   2       1494.08       1531.92        44.12 o                         
   7  25   2       5182.70       5178.57        78.02 o                         
   8  25   2         35.94         25.26        27.38 o                         
   9  25   2       3964.49       3931.79        72.51 o                         
  10  25   2        642.89        591.42        38.71 o                         
  11  25   2        718.57        761.06        42.40 o                         
  12  25   2        272.37        287.45        46.62 o                         
  13  25   2        356.04        368.33        39.95 o                         
 -12  26   2         75.44         27.64        42.69 o                         
 -11  26   2       1199.20       1211.28        89.19 o                         
 -10  26   2       1837.48       1767.94        66.17 o                         
  -9  26   2       2611.23       2478.36        66.62 o                         
  -8  26   2        901.65        863.94        41.95 o                         
  -7  26   2       1156.38       1141.14        44.12 o                         
  -6  26   2       5753.83       5749.40        80.06 o                         
  -5  26   2       1471.91       1447.57        45.19 o                         
  -4  26   2       1076.37       1131.74        39.29 o                         
  -3  26   2        392.86        409.73        24.89 o                         
  -2  26   2       1784.87       1833.29        34.12 o                         
  -1  26   2        409.97        451.25        20.98 o                         
   0  26   2        268.14        326.05        18.50 o                         
   1  26   2        405.45        421.14        19.07 o                         
   2  26   2       1775.40       1821.01        34.73 o                         
   3  26   2        396.71        391.53        23.15 o                         
   4  26   2       1084.09       1151.85        36.77 o                         
   5  26   2       1463.69       1435.21        42.71 o                         
   6  26   2       5772.59       5781.60        77.01 o                         
   7  26   2       1148.33       1138.40        42.87 o                         
   8  26   2        901.95        880.18        41.26 o                         
   9  26   2       2613.87       2501.94        61.57 o                         
  10  26   2       1828.67       1776.72        56.64 o                         
  11  26   2       1202.90       1176.19        49.87 o                         
  12  26   2         73.90         35.59        34.52 o                         
 -12  27   2        168.84         72.74        43.61 o                         
 -11  27   2        501.24        498.51        48.79 o                         
 -10  27   2        113.14         86.13        36.29 o                         
  -9  27   2         93.12         82.48        34.92 o                         
  -8  27   2         27.48         20.29        32.06 o                         
  -7  27   2        479.91        486.04        35.63 o                         
  -6  27   2       1097.83       1052.72        40.84 o                         
  -5  27   2       1044.60       1023.75        39.63 o                         
  -4  27   2       1018.82       1066.81        39.44 o                         
  -3  27   2       2022.58       1948.27        42.30 o                         
  -2  27   2       2148.48       2167.75        37.58 o                         
  -1  27   2       2759.75       2798.19        40.40 o                         
   0  27   2       2594.48       2631.70        37.55 o                         
   1  27   2       2766.90       2815.07        39.48 o                         
   2  27   2       2156.61       2149.19        38.24 o                         
   3  27   2       2036.40       2057.33        40.32 o                         
   4  27   2       1021.57       1098.94        36.33 o                         
   5  27   2       1052.08       1134.10        39.26 o                         
   6  27   2       1097.63       1145.46        40.52 o                         
   7  27   2        482.82        566.27        36.19 o                         
   8  27   2         27.38         19.99        28.09 o                         
   9  27   2         95.62         89.80        30.97 o                         
  10  27   2        110.21        117.30        32.84 o                         
  11  27   2        495.66        557.67        45.31 o                         
  12  27   2        165.55        152.81        41.26 o                         
 -11  28   2        458.94        479.86        48.23 o                         
 -10  28   2        589.89        574.68        45.05 o                         
  -9  28   2         24.94         27.84        33.88 o                         
  -8  28   2       1519.96       1418.43        54.74 o                         
  -7  28   2        620.90        582.26        38.06 o                         
  -6  28   2        235.00        230.27        30.66 o                         
  -5  28   2       1171.03       1114.21        41.43 o                         
  -4  28   2        448.61        420.32        31.71 o                         
  -3  28   2        630.90        643.92        33.56 o                         
  -2  28   2       2246.21       2193.99        40.92 o                         
  -1  28   2      13888.82      14108.38       106.69 o                         
   0  28   2       9930.69      10165.63        83.23 o                         
   1  28   2      13884.16      14174.16       111.85 o                         
   2  28   2       2248.74       2255.85        40.62 o                         
   3  28   2        621.93        636.37        27.85 o                         
   4  28   2        450.18        480.67        29.05 o                         
   5  28   2       1160.99       1220.63        39.42 o                         
   6  28   2        235.96        244.83        30.46 o                         
   7  28   2        620.01        607.12        36.73 o                         
   8  28   2       1519.12       1414.63        52.44 o                         
   9  28   2         26.16         12.46        33.05 o                         
  10  28   2        591.94        582.72        54.93 o                         
  11  28   2        457.38        461.23        44.48 o                         
 -11  29   2       1159.08       1106.47        59.70 o                         
 -10  29   2        148.33         85.95        37.54 o                         
  -9  29   2       1131.16       1096.77        52.75 o                         
  -8  29   2        614.05        651.30        44.22 o                         
  -7  29   2        814.76        820.03        45.60 o                         
  -6  29   2        524.70        498.53        35.60 o                         
  -5  29   2       1126.35       1095.47        42.57 o                         
  -4  29   2        807.97        823.74        38.09 o                         
  -3  29   2       1763.28       1696.13        51.03 o                         
  -2  29   2        701.16        719.00        30.14 o                         
  -1  29   2       2709.55       2817.03        42.18 o                         
   0  29   2        654.00        699.28        25.37 o                         
   1  29   2       2712.62       2915.35        46.82 o                         
   2  29   2        700.74        747.25        28.18 o                         
   3  29   2       1771.16       1756.36        41.92 o                         
   4  29   2        808.26        798.47        33.68 o                         
   5  29   2       1119.63       1208.65        41.18 o                         
   6  29   2        525.43        460.49        37.75 o                         
   7  29   2        813.75        884.28        45.92 o                         
   8  29   2        612.53        664.64        43.42 o                         
   9  29   2       1139.77       1150.78        52.26 o                         
  10  29   2        148.02         98.26        37.26 o                         
  11  29   2       1170.52       1161.57        56.37 o                         
 -10  30   2        364.31        290.76        45.05 o                         
  -9  30   2        716.61        714.12        46.64 o                         
  -8  30   2        128.79        110.89        36.06 o                         
  -7  30   2        880.49        860.09        46.84 o                         
  -6  30   2        637.02        637.53        37.94 o                         
  -5  30   2        238.45        203.34        30.90 o                         
  -4  30   2       1632.12       1658.25        53.27 o                         
  -3  30   2        100.08        126.41        29.17 o                         
  -2  30   2       1960.04       2056.79        49.96 o                         
  -1  30   2        168.83        198.95        21.33 o                         
   0  30   2       1993.77       2079.65        43.24 o                         
   1  30   2        167.10        185.49        22.79 o                         
   2  30   2       1954.91       1997.49        45.19 o                         
   3  30   2        101.45        119.20        25.22 o                         
   4  30   2       1622.07       1715.01        49.37 o                         
   5  30   2        239.28        231.41        32.19 o                         
   6  30   2        629.69        574.57        38.12 o                         
   7  30   2        880.97        846.98        45.79 o                         
   8  30   2        126.37         56.19        33.82 o                         
   9  30   2        715.51        716.04        45.94 o                         
  10  30   2        369.50        328.88        42.69 o                         
  -9  31   2        712.66        675.56        61.75 o                         
  -8  31   2        744.69        755.90        48.25 o                         
  -7  31   2       1654.63       1465.14        57.25 o                         
  -6  31   2        209.94        188.79        34.89 o                         
  -5  31   2        612.58        670.78        40.24 o                         
  -4  31   2         82.33         77.74        30.18 o                         
  -3  31   2         30.44         51.84        28.97 o                         
  -2  31   2       1287.41       1364.31        47.94 o                         
  -1  31   2       4048.53       3976.88        70.63 o                         
   0  31   2       4967.69       5127.58        76.29 o                         
   1  31   2       4042.23       4079.52        64.16 o                         
   2  31   2       1286.37       1291.17        44.58 o                         
   3  31   2         29.38         25.75        26.23 o                         
   4  31   2         85.28         55.15        28.33 o                         
   5  31   2        620.55        632.92        40.79 o                         
   6  31   2        213.21        245.06        35.05 o                         
   7  31   2       1658.43       1603.50        59.94 o                         
   8  31   2        744.60        821.70        48.37 o                         
   9  31   2        704.47        673.04        47.23 o                         
  -8  32   2       1202.66       1219.93        55.35 o                         
  -7  32   2       4779.21       4740.97        91.64 o                         
  -6  32   2       1774.03       1737.60        63.66 o                         
  -5  32   2        476.25        446.35        37.34 o                         
  -4  32   2        305.39        273.83        33.97 o                         
  -3  32   2        561.39        562.34        38.03 o                         
  -2  32   2        142.67        133.41        30.49 o                         
  -1  32   2        920.63       1017.77        46.77 o                         
   0  32   2       4761.82       4928.99        72.03 o                         
   1  32   2        920.67       1035.41        44.47 o                         
   2  32   2        147.47        133.84        34.14 o                         
   3  32   2        562.84        583.52        35.15 o                         
   4  32   2        305.21        320.17        33.90 o                         
   5  32   2        480.49        422.56        39.81 o                         
   6  32   2       1769.83       1733.75        61.55 o                         
   7  32   2       4788.17       4926.04        94.28 o                         
   8  32   2       1202.40       1184.44        59.05 o                         
  -7  33   2        754.91        689.91        49.93 o                         
  -6  33   2        458.03        460.56        43.32 o                         
  -5  33   2       1013.18       1006.33        50.80 o                         
  -4  33   2        677.13        672.37        40.88 o                         
  -3  33   2       2073.35       2064.56        60.05 o                         
  -2  33   2         49.76         23.27        32.42 o                         
  -1  33   2       3284.26       3295.99        74.95 o                         
   0  33   2        139.18        184.35        27.63 o                         
   1  33   2       3287.01       3318.88        70.09 o                         
   2  33   2         49.47         62.03        31.06 o                         
   3  33   2       2093.31       2196.25        56.81 o                         
   4  33   2        676.94        654.90        40.94 o                         
   5  33   2       1026.19       1063.96        50.72 o                         
   6  33   2        456.96        424.46        41.78 o                         
   7  33   2        756.32        752.88        48.11 o                         
  -6  34   2       2179.68       2121.61        70.20 o                         
  -5  34   2        975.79        950.03        50.91 o                         
  -4  34   2        931.55        906.54        45.93 o                         
  -3  34   2        165.62        174.51        37.42 o                         
  -2  34   2        697.93        663.94        44.92 o                         
  -1  34   2        633.01        673.50        41.72 o                         
   0  34   2        977.30       1065.03        58.53 o                         
   1  34   2        637.80        700.10        41.61 o                         
   2  34   2        702.53        710.96        42.52 o                         
   3  34   2        164.14        138.54        36.22 o                         
   4  34   2        925.02       1001.43        47.34 o                         
   5  34   2        981.80       1041.20        49.08 o                         
   6  34   2       2165.40       2212.98        69.85 o                         
  -5  35   2        640.51        613.19        50.68 o                         
  -4  35   2        234.31        201.48        42.17 o                         
  -3  35   2        731.26        756.18        53.71 o                         
  -2  35   2        196.60        180.82        36.88 o                         
  -1  35   2        797.71        791.33        51.86 o                         
   0  35   2       1215.33       1218.81        62.55 o                         
   1  35   2        788.20        782.98        46.37 o                         
   2  35   2        199.79        206.93        35.43 o                         
   3  35   2        723.34        760.05        49.94 o                         
   4  35   2        229.56        182.03        38.19 o                         
   5  35   2        640.47        634.41        43.92 o                         
  -3  36   2        288.30        301.72        41.18 o                         
  -2  36   2        590.04        500.27        43.09 o                         
  -1  36   2        119.78        110.47        39.88 o                         
   0  36   2        283.88        237.28        46.18 o                         
   1  36   2        121.74         92.39        42.92 o                         
   2  36   2        594.29        584.09        42.69 o                         
   3  36   2        290.51        324.06        43.23 o                         
   0   0   3        202.96        193.56        15.44 o                         
   1   0   3         38.73         75.58         9.60 o                         
   2   0   3         53.74         57.97         8.27 o                         
   3   0   3         50.57         50.82         8.77 o                         
   4   0   3       1228.30       1236.81        24.33 o                         
   5   0   3        361.55        378.84        15.01 o                         
   6   0   3        853.72        921.30        20.79 o                         
   7   0   3       1568.12       1520.62        25.88 o                         
   8   0   3         41.36         40.80        13.18 o                         
   9   0   3        635.79        612.18        20.19 o                         
  10   0   3         56.81         77.57        16.16 o                         
  11   0   3        678.21        641.12        24.27 o                         
  12   0   3        790.79        780.59        26.92 o                         
  13   0   3          1.23         65.52        25.10 o                         
  14   0   3        353.39        391.51        32.46 o                         
  15   0   3         25.24        158.39        37.97 o                         
  16   0   3        127.96        191.49        37.54 o                         
  17   0   3          0.49         97.19        52.72 o                         
 -17   1   3        380.13        550.07        82.21 o                         
 -16   1   3        352.33        359.97        47.18 o                         
 -15   1   3       5780.06       5825.70       105.44 o                         
 -14   1   3       1257.20       1422.83        48.11 o                         
 -13   1   3       2822.79       2806.77        54.82 o                         
 -12   1   3       1337.55       1334.53        35.91 o                         
 -11   1   3        861.18        856.37        25.60 o                         
 -10   1   3       2757.33       2728.59        38.56 o                         
  -9   1   3       2666.37       2768.51        35.56 o                         
  -8   1   3         16.99         22.19        13.03 o                         
  -7   1   3       3100.98       2997.44        34.36 o                         
  -6   1   3      12059.79      12233.80        89.80 o                         
  -5   1   3        225.34        170.53        12.81 o                         
  -4   1   3      15422.26      15258.24       105.84 o                         
  -3   1   3       3053.52       2933.20        34.36 o                         
  -2   1   3       8039.23       8006.39        62.30 o                         
  -1   1   3      11946.27      11939.89        82.62 o                         
   0   1   3        207.40        199.55        11.05 o                         
   1   1   3      11952.41      11876.92        83.11 o                         
   2   1   3       8063.44       7995.36        56.88 o                         
   3   1   3       3046.25       2917.28        30.60 o                         
   4   1   3      15442.82      15421.30        98.76 o                         
   5   1   3        229.62        186.01        13.10 o                         
   6   1   3      12070.00      12192.79        89.95 o                         
   7   1   3       3113.70       3030.50        34.76 o                         
   8   1   3         16.06         15.22        13.02 o                         
   9   1   3       2673.41       2716.85        35.59 o                         
  10   1   3       2745.42       2624.18        37.71 o                         
  11   1   3        856.21        775.26        25.87 o                         
  12   1   3       1327.34       1343.12        34.13 o                         
  13   1   3       2819.77       2865.43        50.31 o                         
  14   1   3       1250.22       1299.99        86.76 o                         
  15   1   3       5761.65       5664.75        98.40 o                         
  16   1   3        355.30        492.80        85.62 o                         
  17   1   3        380.67        484.23        81.73 o                         
 -17   2   3       1152.27       1381.21       114.97 o                         
 -16   2   3       4084.56       4047.95       108.85 o                         
 -15   2   3       2276.35       2464.29        73.32 o                         
 -14   2   3       9227.66       9108.79       109.56 o                         
 -13   2   3       6279.12       6006.48        83.37 o                         
 -12   2   3        113.02        137.55        21.15 o                         
 -11   2   3       6893.31       6746.28        69.58 o                         
 -10   2   3       1050.03       1018.83        28.63 o                         
  -9   2   3       4754.27       4803.83        47.98 o                         
  -8   2   3      30387.77      30644.34       207.61 o                         
  -7   2   3       6740.65       6575.08        56.02 o                         
  -6   2   3      20297.24      20649.95       141.88 o                         
  -5   2   3      13689.90      13511.63       104.81 o                         
  -4   2   3       2071.35       2239.29        27.07 o                         
  -3   2   3      21319.88      21757.91       165.60 o                         
  -2   2   3       8578.24       8593.79        69.17 o                         
  -1   2   3       8265.94       7938.97        58.57 o                         
   0   2   3      44400.93      45212.43       290.23 o                         
   1   2   3       8263.18       7834.18        63.87 o                         
   2   2   3       8591.59       8634.25        76.55 o                         
   3   2   3      21320.84      21888.37       152.39 o                         
   4   2   3       2080.11       2260.87        26.29 o                         
   5   2   3      13686.53      13570.94       100.78 o                         
   6   2   3      20306.70      20501.95       141.96 o                         
   7   2   3       6725.56       6469.80        55.96 o                         
   8   2   3      30384.18      30832.45       208.10 o                         
   9   2   3       4740.50       4703.74        47.82 o                         
  10   2   3       1049.88        987.21        26.72 o                         
  11   2   3       6876.49       6751.51        69.70 o                         
  12   2   3        106.78        126.80        20.40 o                         
  13   2   3       6288.20       6149.13        73.34 o                         
  14   2   3       9228.21       9251.11       121.85 o                         
  15   2   3       2293.61       2434.43        79.41 o                         
  16   2   3       4081.79       4305.43       145.45 o                         
  17   2   3       1162.21       1299.92        79.63 o                         
 -17   3   3        394.96        508.79        49.51 o                         
 -16   3   3        312.27        330.11        38.96 o                         
 -15   3   3        298.91        337.07        37.45 o                         
 -14   3   3        684.52        598.55        40.51 o                         
 -13   3   3       1048.77       1025.21        42.09 o                         
 -12   3   3       1835.33       1832.96        41.81 o                         
 -11   3   3       1647.42       1661.89        39.52 o                         
 -10   3   3       2867.31       2848.21        41.12 o                         
  -9   3   3        276.46        277.53        17.18 o                         
  -8   3   3       1621.90       1639.20        27.66 o                         
  -7   3   3       2472.27       2429.15        30.73 o                         
  -6   3   3        950.65        983.77        28.78 o                         
  -5   3   3       2707.10       2767.58        33.09 o                         
  -4   3   3       3078.95       2869.75        33.53 o                         
  -3   3   3        806.35        800.74        20.26 o                         
  -2   3   3      10847.71      11136.64        82.91 o                         
  -1   3   3        732.04        746.21        15.92 o                         
   0   3   3       2192.92       2073.66        24.11 o                         
   1   3   3        728.59        701.51        17.16 o                         
   2   3   3      10868.35      11080.24        86.59 o                         
   3   3   3        802.86        752.99        18.71 o                         
   4   3   3       3094.73       2884.24        29.75 o                         
   5   3   3       2699.96       2727.94        29.94 o                         
   6   3   3        962.38        998.86        21.41 o                         
   7   3   3       2480.82       2397.63        30.63 o                         
   8   3   3       1614.84       1631.54        27.35 o                         
   9   3   3        281.14        288.02        16.42 o                         
  10   3   3       2857.21       2767.33        43.53 o                         
  11   3   3       1646.20       1683.03        35.51 o                         
  12   3   3       1835.45       1782.73        40.88 o                         
  13   3   3       1052.36       1072.53        39.19 o                         
  14   3   3        680.36        729.26        36.35 o                         
  15   3   3        294.64        354.85        47.05 o                         
  16   3   3        311.68        381.95        65.94 o                         
  17   3   3        389.79        468.26        77.29 o                         
 -17   4   3        903.43        975.47        52.13 o                         
 -16   4   3        128.95        181.14        37.74 o                         
 -15   4   3         36.76         81.72        34.05 o                         
 -14   4   3        234.72        179.69        40.37 o                         
 -13   4   3       1335.95       1320.74        48.05 o                         
 -12   4   3         73.11         93.99        23.58 o                         
 -11   4   3        136.57        156.74        18.98 o                         
 -10   4   3        616.84        683.87        24.44 o                         
  -9   4   3       5889.78       5918.25        57.25 o                         
  -8   4   3        304.45        340.65        16.61 o                         
  -7   4   3       1734.89       1755.94        26.64 o                         
  -6   4   3        760.88        808.95        19.86 o                         
  -5   4   3      10200.90      10399.25        83.74 o                         
  -4   4   3       1070.64       1133.60        22.94 o                         
  -3   4   3        225.37        224.68        13.45 o                         
  -2   4   3       1257.44       1309.33        22.16 o                         
  -1   4   3      12024.62      12478.41       102.00 o                         
   0   4   3        331.49        331.12        13.22 o                         
   1   4   3      12008.20      12415.84        99.29 o                         
   2   4   3       1257.72       1298.81        23.37 o                         
   3   4   3        224.17        201.26        12.83 o                         
   4   4   3       1072.86       1124.97        19.97 o                         
   5   4   3      10214.27      10376.32        77.03 o                         
   6   4   3        759.77        788.47        19.32 o                         
   7   4   3       1738.54       1747.22        26.53 o                         
   8   4   3        303.58        338.17        15.97 o                         
   9   4   3       5881.85       5785.22        61.55 o                         
  10   4   3        618.62        661.89        23.99 o                         
  11   4   3        135.46        136.90        19.90 o                         
  12   4   3         73.04         83.23        24.28 o                         
  13   4   3       1338.04       1410.40        53.27 o                         
  14   4   3        232.92        245.97        38.51 o                         
  15   4   3         36.51         51.98        51.79 o                         
  16   4   3        129.48        139.46        76.77 o                         
  17   4   3        902.32        982.19        65.18 o                         
 -17   5   3        217.05        257.22        44.13 o                         
 -16   5   3        276.89        305.06        48.55 o                         
 -15   5   3        980.70        961.72        48.34 o                         
 -14   5   3        230.47        249.69        35.34 o                         
 -13   5   3       1742.54       1814.07        65.15 o                         
 -12   5   3        172.07        199.09        25.20 o                         
 -11   5   3        174.55        183.82        21.20 o                         
 -10   5   3       2032.23       2025.98        34.28 o                         
  -9   5   3        215.54        262.82        17.06 o                         
  -8   5   3         22.31         30.72        14.50 o                         
  -7   5   3        258.01        263.37        15.25 o                         
  -6   5   3        441.35        422.29        16.32 o                         
  -5   5   3       2504.36       2593.39        31.87 o                         
  -4   5   3       3056.58       3221.84        35.86 o                         
  -3   5   3       4208.67       4293.79        41.38 o                         
  -2   5   3       2053.44       2174.08        28.30 o                         
  -1   5   3       4599.06       4408.65        39.43 o                         
   0   5   3       1846.19       1998.83        25.69 o                         
   1   5   3       4604.89       4412.33        38.57 o                         
   2   5   3       2047.61       2157.27        29.84 o                         
   3   5   3       4204.31       4292.49        40.95 o                         
   4   5   3       3064.74       3208.81        33.61 o                         
   5   5   3       2517.56       2619.84        28.88 o                         
   6   5   3        443.65        411.51        14.97 o                         
   7   5   3        256.46        253.68        13.86 o                         
   8   5   3         21.52         37.97        12.16 o                         
   9   5   3        215.89        204.83        17.73 o                         
  10   5   3       2029.07       1999.30        36.30 o                         
  11   5   3        174.76        196.49        21.70 o                         
  12   5   3        170.09        188.74        23.56 o                         
  13   5   3       1748.57       1841.25        58.76 o                         
  14   5   3        228.13        270.68        34.57 o                         
  15   5   3        977.77       1012.69        52.06 o                         
  16   5   3        279.95        387.42       111.16 o                         
  17   5   3        215.84        327.78        79.58 o                         
 -17   6   3       1235.16       1266.33        57.33 o                         
 -16   6   3       1819.16       1802.23       102.14 o                         
 -15   6   3       2354.95       2399.51        75.11 o                         
 -14   6   3       2801.86       2760.92        70.22 o                         
 -13   6   3       2407.20       2520.23        62.81 o                         
 -12   6   3        554.58        555.00        34.37 o                         
 -11   6   3       3118.30       3165.48        49.07 o                         
 -10   6   3       3410.95       3483.88        44.34 o                         
  -9   6   3       7860.90       8110.33        75.99 o                         
  -8   6   3      15709.98      15891.68       126.17 o                         
  -7   6   3      14180.71      13952.11       111.23 o                         
  -6   6   3       6663.78       6391.96        56.20 o                         
  -5   6   3       9934.89       9640.27        79.76 o                         
  -4   6   3       5521.73       5677.27        54.59 o                         
  -3   6   3       6807.68       6805.60        54.69 o                         
  -2   6   3      11115.48      11589.32        86.65 o                         
  -1   6   3      15807.49      16097.48       113.97 o                         
   0   6   3      16606.47      16692.88       123.03 o                         
   1   6   3      15809.23      15987.54       109.76 o                         
   2   6   3      11127.44      11442.73        94.21 o                         
   3   6   3       6805.76       6867.60        56.22 o                         
   4   6   3       5537.45       5604.91        47.64 o                         
   5   6   3       9935.47       9819.04        73.39 o                         
   6   6   3       6665.86       6238.82        58.91 o                         
   7   6   3      14156.51      13843.18       101.99 o                         
   8   6   3      15709.71      15842.17       128.47 o                         
   9   6   3       7847.42       7977.47        75.19 o                         
  10   6   3       3417.55       3461.71        50.28 o                         
  11   6   3       3115.75       3171.26        49.76 o                         
  12   6   3        544.08        570.77        27.91 o                         
  13   6   3       2423.77       2479.17        51.42 o                         
  14   6   3       2794.60       2793.09        77.77 o                         
  15   6   3       2366.29       2569.75       138.97 o                         
  16   6   3       1818.33       1927.99       220.00 o                         
  17   6   3       1240.73       1359.29       158.23 o                         
 -17   7   3        783.72        880.71        53.71 o                         
 -16   7   3       1286.83       1270.99        55.60 o                         
 -15   7   3        895.97        909.20        48.66 o                         
 -14   7   3       2379.36       2285.46        74.49 o                         
 -13   7   3         59.86         48.89        28.36 o                         
 -12   7   3       1859.94       1941.87        50.27 o                         
 -11   7   3       2350.75       2338.90        50.19 o                         
 -10   7   3       1841.24       1834.79        36.19 o                         
  -9   7   3       2039.24       1977.76        39.91 o                         
  -8   7   3       4790.84       4784.06        52.07 o                         
  -7   7   3       7819.81       7954.39        71.55 o                         
  -6   7   3       5594.06       5736.16        52.22 o                         
  -5   7   3       4128.27       4124.21        39.78 o                         
  -4   7   3      10419.83      10424.31        84.66 o                         
  -3   7   3        550.46        544.11        15.60 o                         
  -2   7   3       1298.59       1153.30        22.21 o                         
  -1   7   3       4743.37       4678.14        40.93 o                         
   0   7   3       7310.51       7267.37        58.03 o                         
   1   7   3       4740.27       4820.33        41.96 o                         
   2   7   3       1307.07       1161.14        20.14 o                         
   3   7   3        548.70        541.77        15.47 o                         
   4   7   3      10457.39      10400.57        80.88 o                         
   5   7   3       4139.13       4129.65        37.64 o                         
   6   7   3       5616.73       5624.81        49.91 o                         
   7   7   3       7822.68       7900.56        64.88 o                         
   8   7   3       4775.58       4734.83        49.08 o                         
   9   7   3       2043.39       1974.01        36.67 o                         
  10   7   3       1820.56       1803.04        39.19 o                         
  11   7   3       2346.62       2300.34        43.67 o                         
  12   7   3       1858.48       1887.29        43.16 o                         
  13   7   3         61.27         87.17        34.84 o                         
  14   7   3       2364.70       2369.34       115.29 o                         
  15   7   3        889.56       1020.13        81.85 o                         
  16   7   3       1290.19       1500.01       202.14 o                         
  17   7   3        777.93        892.67       146.12 o                         
 -17   8   3       2356.07       2440.68       103.28 o                         
 -16   8   3         98.39        141.58        37.81 o                         
 -15   8   3        184.34        219.64        38.00 o                         
 -14   8   3       1037.59       1000.20        48.18 o                         
 -13   8   3       8253.28       8071.97       107.55 o                         
 -12   8   3       1805.44       1804.06        49.30 o                         
 -11   8   3        837.98        876.51        42.09 o                         
 -10   8   3        546.52        555.85        23.71 o                         
  -9   8   3       5923.48       5958.57        63.67 o                         
  -8   8   3        563.34        593.28        21.47 o                         
  -7   8   3        978.89       1030.72        25.31 o                         
  -6   8   3        101.13        132.02        13.62 o                         
  -5   8   3       2843.08       2746.64        32.78 o                         
  -4   8   3        221.48        242.51        13.30 o                         
  -3   8   3      17842.79      18292.51       121.46 o                         
  -2   8   3        316.60        363.19        11.59 o                         
  -1   8   3      18884.97      19165.88       135.37 o                         
   0   8   3         20.63         26.98        10.46 o                         
   1   8   3      18870.28      19038.32       129.52 o                         
   2   8   3        315.29        372.67        14.36 o                         
   3   8   3      17825.99      18276.30       131.60 o                         
   4   8   3        220.88        224.61        13.44 o                         
   5   8   3       2848.17       2744.52        31.45 o                         
   6   8   3        100.60        130.58        12.15 o                         
   7   8   3        982.48       1054.26        22.42 o                         
   8   8   3        563.88        559.45        19.38 o                         
   9   8   3       5918.53       5885.12        66.03 o                         
  10   8   3        543.27        544.02        25.53 o                         
  11   8   3        840.39        893.60        31.23 o                         
  12   8   3       1804.88       1789.46        44.16 o                         
  13   8   3       8255.88       8351.63       105.62 o                         
  14   8   3       1039.97       1044.96        73.88 o                         
  15   8   3        184.67        269.55        55.04 o                         
  16   8   3         97.07        245.01        80.25 o                         
  17   8   3       2355.07       2668.60       294.18 o                         
 -17   9   3        405.31        389.67        44.72 o                         
 -16   9   3        199.02        237.07        40.76 o                         
 -15   9   3       1158.08        995.77        50.49 o                         
 -14   9   3        851.56        851.26        44.77 o                         
 -13   9   3        443.07        426.26        34.97 o                         
 -12   9   3       5482.48       5323.34        77.64 o                         
 -11   9   3       1045.80       1093.06        39.21 o                         
 -10   9   3       4541.43       4436.15        59.26 o                         
  -9   9   3       6743.30       6511.54        66.00 o                         
  -8   9   3        590.16        573.68        21.34 o                         
  -7   9   3      11862.92      11884.48        98.69 o                         
  -6   9   3       5934.19       5874.75        56.34 o                         
  -5   9   3       4433.24       4338.55        45.51 o                         
  -4   9   3       3975.65       3801.74        35.71 o                         
  -3   9   3       4111.36       4275.97        37.25 o                         
  -2   9   3       2308.32       2299.46        25.53 o                         
  -1   9   3       1967.44       2002.31        25.72 o                         
   0   9   3          0.33          6.95        10.09 o                         
   1   9   3       1966.01       2013.04        24.45 o                         
   2   9   3       2307.27       2307.59        28.92 o                         
   3   9   3       4093.47       4344.77        42.25 o                         
   4   9   3       3972.93       3812.39        39.12 o                         
   5   9   3       4426.13       4303.34        41.45 o                         
   6   9   3       5933.25       5908.05        51.74 o                         
   7   9   3      11865.73      11941.13        90.21 o                         
   8   9   3        587.75        518.36        27.22 o                         
   9   9   3       6729.99       6436.73        77.44 o                         
  10   9   3       4550.91       4478.18        57.67 o                         
  11   9   3       1053.05       1053.33        35.27 o                         
  12   9   3       5483.11       5469.71        68.61 o                         
  13   9   3        449.87        502.16        52.65 o                         
  14   9   3        853.20        904.10        53.72 o                         
  15   9   3       1168.94       1104.78        64.64 o                         
  16   9   3        196.91        298.95        73.14 o                         
  17   9   3        406.13        457.64       165.64 o                         
 -16  10   3        931.92        963.78        57.20 o                         
 -15  10   3       1506.80       1529.97        61.16 o                         
 -14  10   3        941.66        971.66        54.03 o                         
 -13  10   3       2111.10       2042.58        57.81 o                         
 -12  10   3       8441.54       8462.54       103.95 o                         
 -11  10   3       5208.69       5165.56        74.34 o                         
 -10  10   3       2437.75       2514.97        51.00 o                         
  -9  10   3       3386.94       3244.06        47.83 o                         
  -8  10   3         42.49         32.50        18.83 o                         
  -7  10   3       4157.96       4284.41        47.02 o                         
  -6  10   3       1899.39       1921.19        30.10 o                         
  -5  10   3      15322.91      15555.69       112.06 o                         
  -4  10   3      19774.06      19790.68       137.06 o                         
  -3  10   3       8177.04       8072.75        61.19 o                         
  -2  10   3      12329.78      12004.82        84.01 o                         
  -1  10   3      13152.88      13037.90        89.56 o                         
   0  10   3       5615.71       5821.77        50.69 o                         
   1  10   3      13152.73      13025.52        92.74 o                         
   2  10   3      12336.74      12010.86        87.27 o                         
   3  10   3       8153.42       8097.45        66.55 o                         
   4  10   3      19777.79      19777.21       142.47 o                         
   5  10   3      15312.06      15471.49       111.39 o                         
   6  10   3       1884.51       1844.61        26.33 o                         
   7  10   3       4169.94       4170.23        44.83 o                         
   8  10   3         40.75         40.51        17.35 o                         
   9  10   3       3404.95       3257.49        48.09 o                         
  10  10   3       2439.74       2516.57        44.48 o                         
  11  10   3       5224.69       5212.76        65.59 o                         
  12  10   3       8450.42       8583.94        91.45 o                         
  13  10   3       2108.73       2156.20        57.63 o                         
  14  10   3        938.38       1012.90        63.88 o                         
  15  10   3       1490.65       1532.93       100.72 o                         
  16  10   3        930.20       1127.79        58.12 o                         
 -16  11   3       2587.44       2560.04        86.37 o                         
 -15  11   3        733.25        774.76        48.54 o                         
 -14  11   3        466.69        430.65        37.14 o                         
 -13  11   3        560.62        526.67        37.09 o                         
 -12  11   3       2368.85       2362.73        59.27 o                         
 -11  11   3        139.89        176.63        26.72 o                         
 -10  11   3       3649.36       3529.52        59.97 o                         
  -9  11   3        155.46        145.29        20.30 o                         
  -8  11   3       3493.47       3489.84        47.92 o                         
  -7  11   3         16.63         29.38        13.72 o                         
  -6  11   3       2247.41       2242.52        33.66 o                         
  -5  11   3        410.46        452.66        17.10 o                         
  -4  11   3       3321.10       3185.28        34.80 o                         
  -3  11   3       1784.75       1888.47        25.31 o                         
  -2  11   3       7109.00       7114.43        55.15 o                         
  -1  11   3       3462.17       3533.03        35.36 o                         
   0  11   3      10188.80      10350.64        76.41 o                         
   1  11   3       3468.12       3625.26        32.96 o                         
   2  11   3       7067.74       7077.88        57.34 o                         
   3  11   3       1781.22       1857.95        27.21 o                         
   4  11   3       3313.94       3255.72        35.96 o                         
   5  11   3        409.47        419.09        15.43 o                         
   6  11   3       2231.42       2220.12        28.67 o                         
   7  11   3         16.23          8.28        12.24 o                         
   8  11   3       3491.47       3455.49        48.74 o                         
   9  11   3        155.90        145.47        19.97 o                         
  10  11   3       3664.98       3637.08        52.48 o                         
  11  11   3        139.09        166.55        22.58 o                         
  12  11   3       2388.31       2366.64        52.21 o                         
  13  11   3        559.43        584.74        45.59 o                         
  14  11   3        470.82        489.47        46.43 o                         
  15  11   3        734.25        802.68        62.14 o                         
  16  11   3       2573.38       2551.79        81.09 o                         
 -16  12   3         94.58        146.95        46.09 o                         
 -15  12   3         14.64          8.50        35.66 o                         
 -14  12   3        168.31        212.23        46.93 o                         
 -13  12   3       2047.87       2038.26        57.74 o                         
 -12  12   3        334.86        342.37        36.52 o                         
 -11  12   3        123.45        126.04        26.90 o                         
 -10  12   3       1357.50       1294.35        41.78 o                         
  -9  12   3       2693.36       2615.97        48.11 o                         
  -8  12   3        753.67        781.85        27.55 o                         
  -7  12   3         87.07         80.37        16.71 o                         
  -6  12   3        764.88        753.83        21.42 o                         
  -5  12   3      10557.32      10730.98        96.15 o                         
  -4  12   3        531.05        521.43        16.62 o                         
  -3  12   3       2971.67       3059.92        31.90 o                         
  -2  12   3        913.09        939.50        17.84 o                         
  -1  12   3       8546.63       9002.75        66.87 o                         
   0  12   3        260.28        301.63        13.55 o                         
   1  12   3       8537.83       8908.56        72.06 o                         
   2  12   3        915.32        952.15        17.19 o                         
   3  12   3       2968.36       3003.14        35.09 o                         
   4  12   3        528.46        522.95        16.62 o                         
   5  12   3      10564.03      10725.33        82.30 o                         
   6  12   3        762.62        732.59        17.90 o                         
   7  12   3         88.21         77.57        17.70 o                         
   8  12   3        751.76        731.06        26.17 o                         
   9  12   3       2691.43       2624.57        44.59 o                         
  10  12   3       1359.56       1332.74        37.10 o                         
  11  12   3        123.43        150.08        22.38 o                         
  12  12   3        335.02        376.74        30.36 o                         
  13  12   3       2048.47       2045.75        69.88 o                         
  14  12   3        166.67        143.70        45.96 o                         
  15  12   3         14.78         33.49        35.42 o                         
  16  12   3         95.84        154.61        38.42 o                         
 -16  13   3          7.62         11.21        62.51 o                         
 -15  13   3        931.71        901.42        48.48 o                         
 -14  13   3        110.92         76.61        38.09 o                         
 -13  13   3        480.72        483.24        37.42 o                         
 -12  13   3        616.29        639.50        40.04 o                         
 -11  13   3       3120.19       3191.23        60.53 o                         
 -10  13   3        392.34        393.86        28.87 o                         
  -9  13   3       2652.55       2602.51        48.44 o                         
  -8  13   3         14.28         20.02        18.04 o                         
  -7  13   3        221.33        244.63        19.51 o                         
  -6  13   3        660.73        674.79        21.11 o                         
  -5  13   3        928.04        865.92        22.69 o                         
  -4  13   3        303.83        298.43        14.42 o                         
  -3  13   3       2917.35       2941.29        31.63 o                         
  -2  13   3        477.11        503.81        16.61 o                         
  -1  13   3       3780.37       3836.28        34.56 o                         
   0  13   3       2755.19       2747.15        35.02 o                         
   1  13   3       3766.48       3796.07        39.72 o                         
   2  13   3        477.16        506.53        15.93 o                         
   3  13   3       2934.92       2921.29        32.17 o                         
   4  13   3        305.45        313.40        13.93 o                         
   5  13   3        923.68        894.08        19.86 o                         
   6  13   3        661.11        689.05        19.74 o                         
   7  13   3        220.08        226.68        20.31 o                         
   8  13   3         13.94         39.51        18.40 o                         
   9  13   3       2642.20       2650.81        45.28 o                         
  10  13   3        392.86        403.83        25.12 o                         
  11  13   3       3120.17       3114.71        56.15 o                         
  12  13   3        613.51        713.45        37.61 o                         
  13  13   3        483.57        520.96        45.73 o                         
  14  13   3        111.82        118.54        38.82 o                         
  15  13   3        936.46       1012.33        62.38 o                         
  16  13   3          7.50         63.58        37.75 o                         
 -16  14   3        208.82        152.92        68.35 o                         
 -15  14   3       3473.20       3279.47       100.72 o                         
 -14  14   3        102.10         86.94        37.73 o                         
 -13  14   3       1086.52       1124.39        60.62 o                         
 -12  14   3      10935.85      10996.90       132.26 o                         
 -11  14   3        955.83       1030.06        42.50 o                         
 -10  14   3       4862.51       4761.89        70.71 o                         
  -9  14   3       4842.00       4685.56        64.11 o                         
  -8  14   3       3161.66       3276.80        48.79 o                         
  -7  14   3       3651.67       3554.21        47.79 o                         
  -6  14   3        627.95        635.29        22.19 o                         
  -5  14   3       2077.35       2029.89        31.19 o                         
  -4  14   3      33875.60      34333.02       230.78 o                         
  -3  14   3      10094.44       9873.46        78.01 o                         
  -2  14   3      10442.56      10320.41        79.87 o                         
  -1  14   3      11508.10      11332.48        82.23 o                         
   0  14   3         21.25         22.03        12.42 o                         
   1  14   3      11509.56      11357.60        88.99 o                         
   2  14   3      10425.30      10350.61        79.42 o                         
   3  14   3      10105.11       9872.04        80.30 o                         
   4  14   3      33870.81      34415.04       238.83 o                         
   5  14   3       2092.74       2046.56        27.62 o                         
   6  14   3        625.65        662.97        24.75 o                         
   7  14   3       3663.39       3572.55        49.79 o                         
   8  14   3       3149.42       3255.35        48.70 o                         
   9  14   3       4838.59       4663.56        59.65 o                         
  10  14   3       4862.51       4730.29        61.95 o                         
  11  14   3        952.79        971.82        36.82 o                         
  12  14   3      10949.14      10992.14       126.64 o                         
  13  14   3       1081.84       1089.75        55.04 o                         
  14  14   3        104.07         56.93        34.78 o                         
  15  14   3       3466.70       3438.23        90.12 o                         
  16  14   3        207.89        267.54        46.93 o                         
 -15  15   3        788.24        773.44        50.73 o                         
 -14  15   3       1102.47       1052.09        52.47 o                         
 -13  15   3         44.14          7.07        34.85 o                         
 -12  15   3        424.35        383.05        39.58 o                         
 -11  15   3        676.10        667.55        42.39 o                         
 -10  15   3       2914.94       2788.86        57.00 o                         
  -9  15   3       1505.86       1463.91        40.08 o                         
  -8  15   3       2841.79       2708.95        47.68 o                         
  -7  15   3       1008.36       1014.91        29.62 o                         
  -6  15   3       3560.71       3718.28        45.56 o                         
  -5  15   3       1052.08       1054.39        25.08 o                         
  -4  15   3       3573.74       3540.98        38.44 o                         
  -3  15   3        198.80        223.70        15.00 o                         
  -2  15   3       6121.07       6080.82        53.68 o                         
  -1  15   3       5098.77       4992.72        47.41 o                         
   0  15   3       1351.24       1306.25        25.61 o                         
   1  15   3       5099.49       4916.22        48.17 o                         
   2  15   3       6094.02       5944.78        52.89 o                         
   3  15   3        199.55        228.00        14.51 o                         
   4  15   3       3561.34       3529.68        37.91 o                         
   5  15   3       1051.19       1095.55        24.61 o                         
   6  15   3       3566.29       3750.27        50.13 o                         
   7  15   3       1005.40       1059.87        31.96 o                         
   8  15   3       2848.41       2786.98        45.64 o                         
   9  15   3       1502.99       1417.75        37.05 o                         
  10  15   3       2921.82       2852.96        53.69 o                         
  11  15   3        672.46        671.44        33.08 o                         
  12  15   3        429.10        511.73        38.70 o                         
  13  15   3         43.56         34.12        32.60 o                         
  14  15   3       1106.45       1072.79        50.36 o                         
  15  15   3        792.91        752.95        63.54 o                         
 -15  16   3        335.01        333.59        43.88 o                         
 -14  16   3         64.63        -13.84        49.10 o                         
 -13  16   3       1212.94       1191.50        54.21 o                         
 -12  16   3        156.62         86.83        34.62 o                         
 -11  16   3       1095.13       1092.92        64.23 o                         
 -10  16   3        249.19        261.86        32.65 o                         
  -9  16   3         70.81         91.42        25.18 o                         
  -8  16   3        114.32        113.32        24.28 o                         
  -7  16   3        213.82        199.38        21.52 o                         
  -6  16   3       1340.55       1369.17        32.95 o                         
  -5  16   3       3232.05       3261.94        40.61 o                         
  -4  16   3       1187.49       1167.84        28.33 o                         
  -3  16   3       7097.05       7060.30        61.86 o                         
  -2  16   3       1001.98       1052.23        22.23 o                         
  -1  16   3       2441.76       2481.23        32.98 o                         
   0  16   3        173.97        177.02        14.15 o                         
   1  16   3       2441.45       2506.25        33.33 o                         
   2  16   3       1004.74       1030.19        22.66 o                         
   3  16   3       7099.64       7072.12        61.13 o                         
   4  16   3       1185.87       1198.12        25.86 o                         
   5  16   3       3233.38       3268.93        39.90 o                         
   6  16   3       1344.18       1425.28        34.33 o                         
   7  16   3        212.76        207.42        20.74 o                         
   8  16   3        115.90        141.86        21.34 o                         
   9  16   3         70.52         51.33        20.72 o                         
  10  16   3        248.78        274.38        27.01 o                         
  11  16   3       1095.17       1049.67        46.06 o                         
  12  16   3        157.80        161.02        33.67 o                         
  13  16   3       1213.69       1234.80        53.53 o                         
  14  16   3         64.83         78.57        35.95 o                         
  15  16   3        336.42        309.55        44.60 o                         
 -15  17   3        903.73        744.84        68.84 o                         
 -14  17   3        124.35         96.36        46.51 o                         
 -13  17   3       1523.61       1555.34        73.17 o                         
 -12  17   3       1066.25        995.80        49.15 o                         
 -11  17   3       4363.43       4348.34        83.96 o                         
 -10  17   3        664.89        600.28        40.00 o                         
  -9  17   3        473.98        469.22        31.84 o                         
  -8  17   3         28.60         49.66        23.96 o                         
  -7  17   3       1871.76       1858.14        40.71 o                         
  -6  17   3       3434.86       3354.75        47.17 o                         
  -5  17   3       1026.55       1064.08        29.08 o                         
  -4  17   3       3611.90       3560.94        42.39 o                         
  -3  17   3       6847.77       6852.27        61.08 o                         
  -2  17   3        647.54        604.82        19.95 o                         
  -1  17   3       5378.85       5336.05        51.34 o                         
   0  17   3         71.35         67.80        13.22 o                         
   1  17   3       5366.38       5358.32        52.21 o                         
   2  17   3        645.77        648.58        19.09 o                         
   3  17   3       6846.02       6804.82        59.99 o                         
   4  17   3       3599.44       3565.52        41.94 o                         
   5  17   3       1027.80       1040.74        30.69 o                         
   6  17   3       3429.87       3354.61        48.97 o                         
   7  17   3       1881.77       1910.59        40.02 o                         
   8  17   3         29.15         29.92        19.84 o                         
   9  17   3        481.85        516.79        29.42 o                         
  10  17   3        668.49        620.33        32.37 o                         
  11  17   3       4356.72       4202.56        77.73 o                         
  12  17   3       1069.73       1067.25        47.85 o                         
  13  17   3       1518.57       1479.49        56.46 o                         
  14  17   3        125.66        104.90        36.42 o                         
  15  17   3        897.49        847.27        54.16 o                         
 -15  18   3        852.50        790.14        52.69 o                         
 -14  18   3        548.49        536.89        79.24 o                         
 -13  18   3        977.80        941.52        52.69 o                         
 -12  18   3       4291.56       4081.04        85.09 o                         
 -11  18   3       2017.97       2121.91        65.07 o                         
 -10  18   3       8739.62       8597.42       122.70 o                         
  -9  18   3       4352.43       4365.26        73.76 o                         
  -8  18   3        682.04        767.02        34.28 o                         
  -7  18   3       5531.46       5443.65        70.65 o                         
  -6  18   3       7125.93       7059.60        73.20 o                         
  -5  18   3       2032.33       1965.16        36.88 o                         
  -4  18   3      14817.46      14703.55       121.49 o                         
  -3  18   3       4416.58       4464.27        50.40 o                         
  -2  18   3        725.54        761.46        22.42 o                         
  -1  18   3       3422.30       3395.04        40.08 o                         
   0  18   3       1608.25       1591.79        27.48 o                         
   1  18   3       3418.96       3452.73        40.59 o                         
   2  18   3        723.81        786.65        20.78 o                         
   3  18   3       4426.27       4431.24        46.89 o                         
   4  18   3      14820.00      14663.61       115.08 o                         
   5  18   3       2047.33       2001.14        40.80 o                         
   6  18   3       7129.88       7188.06        76.56 o                         
   7  18   3       5533.87       5550.96        65.91 o                         
   8  18   3        676.42        799.10        30.68 o                         
   9  18   3       4340.99       4420.57        66.43 o                         
  10  18   3       8745.33       8899.81       107.25 o                         
  11  18   3       2006.22       2013.07        60.44 o                         
  12  18   3       4293.54       4195.18        92.36 o                         
  13  18   3        975.59        912.34        48.15 o                         
  14  18   3        542.91        507.69        40.38 o                         
  15  18   3        861.11        819.45        47.18 o                         
 -14  19   3        659.56        738.89       107.57 o                         
 -13  19   3        379.21        382.56        48.25 o                         
 -12  19   3       3433.74       3646.84        81.46 o                         
 -11  19   3          0.68         -7.75        32.95 o                         
 -10  19   3       3677.02       3636.98        76.62 o                         
  -9  19   3        185.79        165.09        31.12 o                         
  -8  19   3       2789.81       2684.89        52.38 o                         
  -7  19   3         75.75         84.41        23.37 o                         
  -6  19   3       2924.62       2776.58        48.39 o                         
  -5  19   3        483.95        465.22        25.35 o                         
  -4  19   3       1617.84       1568.10        33.53 o                         
  -3  19   3        213.74        197.52        17.20 o                         
  -2  19   3       7518.87       7560.46        67.67 o                         
  -1  19   3        755.73        750.21        22.27 o                         
   0  19   3       3624.72       3553.69        39.79 o                         
   1  19   3        758.26        785.17        22.08 o                         
   2  19   3       7542.08       7678.99        63.80 o                         
   3  19   3        213.42        220.33        16.49 o                         
   4  19   3       1641.49       1581.41        33.43 o                         
   5  19   3        483.67        481.61        24.23 o                         
   6  19   3       2935.23       2842.88        46.47 o                         
   7  19   3         76.78         69.50        20.86 o                         
   8  19   3       2780.65       2869.95        53.20 o                         
   9  19   3        186.78        193.32        27.93 o                         
  10  19   3       3661.57       3550.84        81.25 o                         
  11  19   3          0.63         14.27        30.88 o                         
  12  19   3       3415.77       3370.91        75.65 o                         
  13  19   3        378.33        375.05        39.89 o                         
  14  19   3        657.83        666.23        43.25 o                         
 -14  20   3        633.06        597.90        74.98 o                         
 -13  20   3        860.28        723.35        53.62 o                         
 -12  20   3        197.99        163.90        41.84 o                         
 -11  20   3        991.79        910.71        70.72 o                         
 -10  20   3         45.43         37.77        37.46 o                         
  -9  20   3       3879.68       3784.89        85.27 o                         
  -8  20   3        214.97        205.29        28.55 o                         
  -7  20   3        216.50        159.27        26.80 o                         
  -6  20   3        160.92        147.62        23.57 o                         
  -5  20   3       4786.02       4833.86        62.36 o                         
  -4  20   3       1237.80       1199.49        34.64 o                         
  -3  20   3        391.31        379.10        19.44 o                         
  -2  20   3       1797.37       1822.33        30.77 o                         
  -1  20   3       4211.16       4162.34        46.37 o                         
   0  20   3       2250.36       2247.78        32.71 o                         
   1  20   3       4207.89       4124.07        43.47 o                         
   2  20   3       1789.24       1803.53        30.67 o                         
   3  20   3        390.99        393.38        18.76 o                         
   4  20   3       1244.95       1277.78        34.79 o                         
   5  20   3       4790.58       4830.28        66.08 o                         
   6  20   3        162.68        166.57        21.44 o                         
   7  20   3        217.24        195.61        22.36 o                         
   8  20   3        217.08        230.94        27.59 o                         
   9  20   3       3875.88       3832.77        67.32 o                         
  10  20   3         44.21         52.20        31.37 o                         
  11  20   3        989.89        883.41        45.36 o                         
  12  20   3        195.29        152.32        35.60 o                         
  13  20   3        862.50        826.78        44.38 o                         
  14  20   3        633.42        583.95        43.98 o                         
 -14  21   3        318.78        219.20        90.46 o                         
 -13  21   3        128.70         43.76        45.94 o                         
 -12  21   3         93.20         13.37        44.04 o                         
 -11  21   3       2593.79       2397.55        78.27 o                         
 -10  21   3        687.53        624.12        47.55 o                         
  -9  21   3       2230.58       2132.65        65.34 o                         
  -8  21   3        238.05        186.13        29.14 o                         
  -7  21   3       1935.52       1902.48        51.07 o                         
  -6  21   3       1499.31       1453.60        43.95 o                         
  -5  21   3       3822.23       3892.99        56.75 o                         
  -4  21   3       2101.39       2125.22        43.32 o                         
  -3  21   3       4032.20       3980.95        47.49 o                         
  -2  21   3        333.39        344.55        18.40 o                         
  -1  21   3       1502.55       1484.45        28.89 o                         
   0  21   3          7.49         32.41        13.87 o                         
   1  21   3       1521.06       1530.91        28.27 o                         
   2  21   3        337.57        343.13        18.83 o                         
   3  21   3       4038.79       4060.36        47.67 o                         
   4  21   3       2104.28       2086.65        41.24 o                         
   5  21   3       3820.97       3883.82        54.79 o                         
   6  21   3       1493.14       1467.23        37.82 o                         
   7  21   3       1927.49       1951.56        46.63 o                         
   8  21   3        236.19        224.46        29.18 o                         
   9  21   3       2234.23       2294.60        56.83 o                         
  10  21   3        692.36        739.58        49.47 o                         
  11  21   3       2593.60       2501.78        62.94 o                         
  12  21   3         93.70         51.79        32.13 o                         
  13  21   3        128.79        125.64        35.27 o                         
  14  21   3        317.22        275.31        39.08 o                         
 -13  22   3        926.63        884.99        59.77 o                         
 -12  22   3       1886.97       1945.21        76.24 o                         
 -11  22   3       1569.86       1383.76        61.96 o                         
 -10  22   3       4521.67       4421.66        89.24 o                         
  -9  22   3       2744.13       2719.71        70.30 o                         
  -8  22   3       3191.50       3057.84        67.49 o                         
  -7  22   3       1835.69       1795.92        51.12 o                         
  -6  22   3       3145.44       3036.76        56.73 o                         
  -5  22   3       4978.81       4718.07        64.19 o                         
  -4  22   3       2110.62       2166.41        44.48 o                         
  -3  22   3       1344.01       1342.62        31.47 o                         
  -2  22   3       1617.62       1546.34        30.77 o                         
  -1  22   3       1052.63       1090.29        26.96 o                         
   0  22   3         38.97         37.66        14.59 o                         
   1  22   3       1052.38       1029.18        25.20 o                         
   2  22   3       1616.62       1568.00        31.89 o                         
   3  22   3       1337.14       1396.75        32.88 o                         
   4  22   3       2114.28       2215.18        42.94 o                         
   5  22   3       4967.95       4925.18        62.62 o                         
   6  22   3       3150.95       3025.87        49.91 o                         
   7  22   3       1832.36       1819.10        50.47 o                         
   8  22   3       3196.57       3178.73        62.07 o                         
   9  22   3       2743.21       2697.33        65.76 o                         
  10  22   3       4520.13       4434.58        77.94 o                         
  11  22   3       1573.26       1482.00        51.85 o                         
  12  22   3       1886.51       1765.26        58.31 o                         
  13  22   3        932.70        887.30        46.73 o                         
 -13  23   3          3.80        -53.14        53.14 o                         
 -12  23   3       1250.36       1165.51        62.39 o                         
 -11  23   3        585.58        613.71        62.04 o                         
 -10  23   3        803.66        842.62        48.39 o                         
  -9  23   3        452.89        362.65        40.26 o                         
  -8  23   3       1091.90       1017.74        48.94 o                         
  -7  23   3        426.62        386.66        32.80 o                         
  -6  23   3       4080.36       3962.00        65.76 o                         
  -5  23   3       1413.74       1383.74        43.58 o                         
  -4  23   3       5766.85       5709.16        70.70 o                         
  -3  23   3        495.13        477.57        23.05 o                         
  -2  23   3       3196.98       3194.62        41.54 o                         
  -1  23   3       3895.79       3884.85        45.09 o                         
   0  23   3       1331.97       1375.42        28.49 o                         
   1  23   3       3890.19       3886.34        43.37 o                         
   2  23   3       3213.87       3191.27        41.45 o                         
   3  23   3        493.01        488.01        24.17 o                         
   4  23   3       5756.22       5714.34        65.73 o                         
   5  23   3       1416.71       1327.48        36.09 o                         
   6  23   3       4061.06       4044.86        60.32 o                         
   7  23   3        428.51        475.52        31.16 o                         
   8  23   3       1104.00       1091.51        40.38 o                         
   9  23   3        454.10        488.43        36.39 o                         
  10  23   3        808.06        873.18        42.53 o                         
  11  23   3        587.09        618.90        41.44 o                         
  12  23   3       1240.12       1222.28        50.90 o                         
  13  23   3          3.61         36.29        34.19 o                         
 -12  24   3        660.15        516.83        52.56 o                         
 -11  24   3       2481.20       2364.36        74.29 o                         
 -10  24   3        906.04        930.96        52.18 o                         
  -9  24   3       5669.86       5691.18       100.76 o                         
  -8  24   3        532.18        575.54        43.32 o                         
  -7  24   3        799.34        813.90        39.72 o                         
  -6  24   3        495.19        492.26        33.14 o                         
  -5  24   3      13423.08      13450.09       135.37 o                         
  -4  24   3        314.19        326.42        26.76 o                         
  -3  24   3        174.11        171.92        19.97 o                         
  -2  24   3        410.13        439.16        21.21 o                         
  -1  24   3        867.62        867.63        23.78 o                         
   0  24   3        150.75        137.59        16.73 o                         
   1  24   3        864.69        921.27        24.82 o                         
   2  24   3        406.29        432.26        21.83 o                         
   3  24   3        175.78        169.69        20.60 o                         
   4  24   3        310.52        328.05        23.58 o                         
   5  24   3      13437.50      13318.57       119.30 o                         
   6  24   3        493.50        558.55        32.51 o                         
   7  24   3        802.56        899.82        46.83 o                         
   8  24   3        529.68        545.85        35.67 o                         
   9  24   3       5662.08       5770.05       106.07 o                         
  10  24   3        907.63        923.49        44.82 o                         
  11  24   3       2476.21       2362.53        64.05 o                         
  12  24   3        660.59        620.43        42.82 o                         
 -12  25   3        234.30        159.26        66.55 o                         
 -11  25   3        243.26        200.52        41.58 o                         
 -10  25   3         52.37         -2.26        36.73 o                         
  -9  25   3        400.48        328.59        41.09 o                         
  -8  25   3        747.76        699.93        45.91 o                         
  -7  25   3       3864.37       3797.28        74.43 o                         
  -6  25   3          3.00        -11.03        25.95 o                         
  -5  25   3       4472.32       4397.62        69.17 o                         
  -4  25   3        398.98        369.59        27.84 o                         
  -3  25   3        687.71        697.94        26.26 o                         
  -2  25   3        539.27        559.64        23.07 o                         
  -1  25   3        817.97        882.86        24.89 o                         
   0  25   3       3680.25       3634.33        43.41 o                         
   1  25   3        815.17        843.52        24.27 o                         
   2  25   3        541.50        568.07        24.01 o                         
   3  25   3        679.82        691.35        26.39 o                         
   4  25   3        403.79        435.33        24.67 o                         
   5  25   3       4481.88       4501.39        63.70 o                         
   6  25   3          3.29         32.91        25.24 o                         
   7  25   3       3860.18       3965.14        68.76 o                         
   8  25   3        748.35        720.34        39.34 o                         
   9  25   3        402.47        363.75        36.13 o                         
  10  25   3         53.33          1.02        31.83 o                         
  11  25   3        243.51        207.40        36.36 o                         
  12  25   3        232.47        196.61        37.30 o                         
 -11  26   3        673.14        700.00        51.68 o                         
 -10  26   3         65.24         11.44        43.55 o                         
  -9  26   3        487.09        496.56        44.65 o                         
  -8  26   3        576.98        553.08        46.71 o                         
  -7  26   3        451.85        391.73        39.59 o                         
  -6  26   3          6.97        -13.06        26.58 o                         
  -5  26   3       1557.15       1489.59        47.27 o                         
  -4  26   3         44.15         77.54        24.29 o                         
  -3  26   3       1111.19       1124.16        31.68 o                         
  -2  26   3       5315.24       5359.58        58.18 o                         
  -1  26   3       2109.31       2068.31        35.75 o                         
   0  26   3      12970.84      13122.34       100.22 o                         
   1  26   3       2105.45       2101.21        37.26 o                         
   2  26   3       5312.17       5447.77        62.80 o                         
   3  26   3       1101.80       1087.13        31.67 o                         
   4  26   3         41.47         38.26        21.41 o                         
   5  26   3       1554.68       1544.08        46.42 o                         
   6  26   3          6.96         26.39        26.08 o                         
   7  26   3        451.61        509.92        33.14 o                         
   8  26   3        577.47        568.06        37.89 o                         
   9  26   3        489.95        498.48        38.21 o                         
  10  26   3         62.23        -10.78        31.73 o                         
  11  26   3        676.19        660.46        44.21 o                         
 -11  27   3         97.85         14.69        39.91 o                         
 -10  27   3       2509.83       2355.12        87.82 o                         
  -9  27   3         90.56         39.59        37.37 o                         
  -8  27   3       2005.26       2023.89        67.81 o                         
  -7  27   3        480.59        436.37        41.30 o                         
  -6  27   3       2629.22       2584.70        61.93 o                         
  -5  27   3        129.80        121.40        28.33 o                         
  -4  27   3       3747.07       3791.75        61.64 o                         
  -3  27   3        540.18        481.11        24.64 o                         
  -2  27   3       1890.00       1957.86        38.48 o                         
  -1  27   3        661.52        701.03        24.45 o                         
   0  27   3       4979.65       5111.35        53.89 o                         
   1  27   3        662.11        714.00        25.35 o                         
   2  27   3       1894.60       1920.49        39.83 o                         
   3  27   3        540.80        546.66        26.26 o                         
   4  27   3       3723.85       3788.89        57.72 o                         
   5  27   3        129.39        174.92        27.54 o                         
   6  27   3       2605.15       2578.66        57.05 o                         
   7  27   3        480.12        513.84        37.09 o                         
   8  27   3       2020.71       2043.47        59.17 o                         
   9  27   3         89.71         28.52        30.40 o                         
  10  27   3       2532.33       2484.69        66.84 o                         
  11  27   3         98.26         26.71        34.22 o                         
 -10  28   3        191.04        163.24        43.53 o                         
  -9  28   3        436.11        402.44        45.25 o                         
  -8  28   3        653.95        628.87        48.04 o                         
  -7  28   3         14.68         18.77        34.04 o                         
  -6  28   3        881.33        928.75        47.04 o                         
  -5  28   3        643.14        571.03        35.65 o                         
  -4  28   3        589.00        615.37        33.24 o                         
  -3  28   3       3177.04       3177.82        52.51 o                         
  -2  28   3        210.98        237.66        21.96 o                         
  -1  28   3       1056.77       1075.83        28.66 o                         
   0  28   3        594.42        614.50        24.96 o                         
   1  28   3       1050.38       1087.87        29.52 o                         
   2  28   3        212.08        228.89        22.79 o                         
   3  28   3       3168.62       3173.65        58.90 o                         
   4  28   3        582.23        664.56        32.02 o                         
   5  28   3        647.44        685.04        35.84 o                         
   6  28   3        885.62        985.40        40.29 o                         
   7  28   3         14.28         -7.37        29.37 o                         
   8  28   3        651.62        685.06        40.71 o                         
   9  28   3        433.08        402.31        38.26 o                         
  10  28   3        190.25        214.71        36.64 o                         
 -10  29   3        109.13        101.83        43.26 o                         
  -9  29   3         10.44        -49.80        49.97 o                         
  -8  29   3        294.76        319.52        42.89 o                         
  -7  29   3        398.47        400.96        47.89 o                         
  -6  29   3        315.68        288.76        38.30 o                         
  -5  29   3        177.76        124.85        31.46 o                         
  -4  29   3        697.71        718.26        36.91 o                         
  -3  29   3        601.87        621.61        34.92 o                         
  -2  29   3        566.87        564.82        26.32 o                         
  -1  29   3       7771.84       7962.36        75.59 o                         
   0  29   3        321.00        360.86        22.97 o                         
   1  29   3       7774.08       8032.95        80.04 o                         
   2  29   3        569.23        585.79        28.84 o                         
   3  29   3        607.13        592.12        30.69 o                         
   4  29   3        701.24        751.36        33.55 o                         
   5  29   3        173.27        161.42        28.22 o                         
   6  29   3        318.45        357.66        33.02 o                         
   7  29   3        394.90        404.83        36.83 o                         
   8  29   3        292.72        296.17        35.71 o                         
   9  29   3          9.69        -31.32        31.32 o                         
  10  29   3        107.54         36.48        34.05 o                         
  -9  30   3         83.29          9.25        57.52 o                         
  -8  30   3       2503.54       2313.90        74.50 o                         
  -7  30   3        313.13        277.50        41.87 o                         
  -6  30   3       1176.59       1200.43        53.33 o                         
  -5  30   3        390.05        393.10        41.38 o                         
  -4  30   3        374.30        379.43        33.00 o                         
  -3  30   3       1990.34       1932.41        52.52 o                         
  -2  30   3        931.97        900.00        31.29 o                         
  -1  30   3        680.32        674.01        29.50 o                         
   0  30   3      13452.43      13717.03       111.80 o                         
   1  30   3        682.26        682.54        29.61 o                         
   2  30   3        939.74        964.08        34.27 o                         
   3  30   3       1992.90       2018.00        49.08 o                         
   4  30   3        370.42        418.49        30.12 o                         
   5  30   3        394.04        417.57        31.99 o                         
   6  30   3       1173.28       1221.47        48.07 o                         
   7  30   3        312.74        326.73        36.05 o                         
   8  30   3       2508.00       2337.40        66.03 o                         
   9  30   3         85.14        104.74        37.81 o                         
  -8  31   3        978.28        960.90        56.55 o                         
  -7  31   3       1479.96       1511.82        77.55 o                         
  -6  31   3       1049.45       1074.54        54.74 o                         
  -5  31   3        368.32        406.75        39.71 o                         
  -4  31   3       2806.59       2789.55        63.58 o                         
  -3  31   3        585.67        527.12        35.13 o                         
  -2  31   3       2540.70       2513.12        51.34 o                         
  -1  31   3         63.55         73.58        22.30 o                         
   0  31   3        534.91        635.08        30.14 o                         
   1  31   3         62.80         33.71        22.23 o                         
   2  31   3       2560.98       2631.55        54.29 o                         
   3  31   3        585.19        581.04        33.17 o                         
   4  31   3       2809.42       2872.85        55.78 o                         
   5  31   3        366.79        418.24        33.26 o                         
   6  31   3       1054.37       1044.85        47.56 o                         
   7  31   3       1481.70       1479.33        61.44 o                         
   8  31   3        985.83        965.00        51.65 o                         
  -7  32   3       1055.65       1103.63        62.03 o                         
  -6  32   3        386.18        435.47        45.44 o                         
  -5  32   3       2618.68       2535.35        68.79 o                         
  -4  32   3        858.53        917.26        46.15 o                         
  -3  32   3        529.78        561.00        33.27 o                         
  -2  32   3        389.72        426.90        33.73 o                         
  -1  32   3        428.90        452.19        30.73 o                         
   0  32   3        842.89        895.72        35.75 o                         
   1  32   3        427.25        474.03        28.44 o                         
   2  32   3        392.48        415.69        33.03 o                         
   3  32   3        525.51        543.44        36.25 o                         
   4  32   3        865.41        939.23        42.80 o                         
   5  32   3       2606.31       2646.43        66.35 o                         
   6  32   3        383.35        455.57        39.35 o                         
   7  32   3       1051.73       1128.48        53.86 o                         
  -6  33   3        721.14        762.35        52.62 o                         
  -5  33   3        296.69        286.87        38.76 o                         
  -4  33   3          3.69        -10.39        32.12 o                         
  -3  33   3        138.20        116.34        37.92 o                         
  -2  33   3        706.57        737.98        42.70 o                         
  -1  33   3       1791.95       1735.76        60.64 o                         
   0  33   3        134.33        114.51        29.62 o                         
   1  33   3       1785.03       1724.30        58.25 o                         
   2  33   3        702.74        695.83        41.09 o                         
   3  33   3        133.32         93.81        32.19 o                         
   4  33   3          3.37        -30.22        32.70 o                         
   5  33   3        292.97        359.38        40.72 o                         
   6  33   3        724.78        716.67        46.74 o                         
  -4  34   3          8.47        -15.27        33.10 o                         
  -3  34   3        497.66        478.05        45.82 o                         
  -2  34   3         45.72         30.01        34.02 o                         
  -1  34   3        108.95        121.81        38.62 o                         
   0  34   3         53.63          7.78        33.09 o                         
   1  34   3        110.17        108.50        36.24 o                         
   2  34   3         45.78         16.38        32.99 o                         
   3  34   3        498.90        472.38        42.02 o                         
   4  34   3          8.63         -3.82        35.73 o                         
  -2  35   3        954.40        907.15        54.84 o                         
  -1  35   3         41.19         21.66        36.24 o                         
   0  35   3        724.71        759.54        61.82 o                         
   1  35   3         41.66         45.33        37.32 o                         
   2  35   3        960.07        885.81        50.95 o                         
   0   0   4         41.45         27.20        15.35 o                         
   1   0   4      47211.19      47489.52       307.36 o                         
   2   0   4        218.46        183.25        14.04 o                         
   3   0   4       2463.47       2452.80        33.05 o                         
   4   0   4      13429.54      13585.69       100.84 o                         
   5   0   4        888.35        808.56        21.09 o                         
   6   0   4       9785.83       9746.80        89.55 o                         
   7   0   4      13129.99      12992.75        97.99 o                         
   8   0   4       2611.99       2684.80        35.72 o                         
   9   0   4       8339.84       8195.91        74.78 o                         
  10   0   4       9782.52       9826.47        91.38 o                         
  11   0   4         15.38         36.32        22.28 o                         
  12   0   4       4095.53       4045.92        67.17 o                         
  13   0   4       2913.45       3096.59        78.66 o                         
  14   0   4         75.65        112.73        34.93 o                         
  15   0   4       9153.08       9598.98       135.19 o                         
  16   0   4        143.09        144.46        61.57 o                         
 -16   1   4        316.69        352.36        78.98 o                         
 -15   1   4        528.48        607.06        45.86 o                         
 -14   1   4       1072.88       1206.12        83.94 o                         
 -13   1   4       1611.35       1712.89        57.24 o                         
 -12   1   4       1128.00       1131.14        39.79 o                         
 -11   1   4        623.23        660.41        27.86 o                         
 -10   1   4       1291.19       1265.33        32.78 o                         
  -9   1   4        399.31        421.71        21.79 o                         
  -8   1   4         97.26         93.00        16.52 o                         
  -7   1   4       1850.88       1809.00        30.35 o                         
  -6   1   4        455.53        443.93        16.78 o                         
  -5   1   4       5089.39       4963.50        46.12 o                         
  -4   1   4       1537.99       1497.25        27.89 o                         
  -3   1   4       2981.88       2913.15        36.82 o                         
  -2   1   4       1874.94       1897.48        26.34 o                         
  -1   1   4       1741.81       1710.26        23.45 o                         
   0   1   4       5019.37       4848.96        42.78 o                         
   1   1   4       1733.71       1721.68        24.42 o                         
   2   1   4       1873.28       1878.14        22.89 o                         
   3   1   4       2981.22       2882.84        33.67 o                         
   4   1   4       1533.63       1529.81        28.58 o                         
   5   1   4       5087.84       4954.59        48.28 o                         
   6   1   4        452.26        441.62        16.10 o                         
   7   1   4       1850.32       1769.65        28.91 o                         
   8   1   4         95.20         88.28        15.16 o                         
   9   1   4        391.41        441.60        20.44 o                         
  10   1   4       1283.59       1263.54        34.60 o                         
  11   1   4        630.93        680.03        30.03 o                         
  12   1   4       1132.02       1119.31        41.14 o                         
  13   1   4       1614.26       1604.09        54.93 o                         
  14   1   4       1080.01       1054.17        49.13 o                         
  15   1   4        523.77        599.45        42.01 o                         
  16   1   4        319.81        357.03        49.91 o                         
 -16   2   4        118.45        164.18        57.72 o                         
 -15   2   4        185.25        292.07        43.38 o                         
 -14   2   4        143.06        220.73        45.06 o                         
 -13   2   4        122.59        193.88        37.08 o                         
 -12   2   4         48.45         89.57        24.68 o                         
 -11   2   4        996.52       1001.68        32.30 o                         
 -10   2   4       1791.61       1825.74        37.22 o                         
  -9   2   4        104.05        111.22        18.24 o                         
  -8   2   4       1256.83       1285.97        31.00 o                         
  -7   2   4         87.10        107.29        14.85 o                         
  -6   2   4       3185.23       3253.46        39.46 o                         
  -5   2   4       1018.57       1010.89        26.03 o                         
  -4   2   4        354.88        415.18        17.59 o                         
  -3   2   4        995.25       1059.34        24.84 o                         
  -2   2   4       2202.09       2299.49        28.90 o                         
  -1   2   4        243.36        263.61        13.46 o                         
   0   2   4        308.52        341.57        13.45 o                         
   1   2   4        243.05        278.20        14.46 o                         
   2   2   4       2192.38       2262.69        32.13 o                         
   3   2   4        995.29       1073.05        26.01 o                         
   4   2   4        350.17        398.85        18.14 o                         
   5   2   4       1019.88        996.99        22.96 o                         
   6   2   4       3196.00       3255.53        35.27 o                         
   7   2   4         87.56        125.78        14.44 o                         
   8   2   4       1258.38       1247.76        28.70 o                         
   9   2   4        104.30        131.69        16.58 o                         
  10   2   4       1787.69       1798.00        37.45 o                         
  11   2   4        997.48       1108.15        33.03 o                         
  12   2   4         47.82         98.53        28.33 o                         
  13   2   4        122.84        233.51        37.30 o                         
  14   2   4        143.57        202.46        38.59 o                         
  15   2   4        185.65        288.37        69.48 o                         
  16   2   4        117.29        198.23       107.68 o                         
 -16   3   4       1550.33       1717.19       136.29 o                         
 -15   3   4         52.72        194.74        59.54 o                         
 -14   3   4       1751.99       1949.16        64.77 o                         
 -13   3   4       1197.73       1192.68        51.43 o                         
 -12   3   4       2195.95       2228.57        53.35 o                         
 -11   3   4       3660.15       3493.06        50.86 o                         
 -10   3   4       1476.71       1480.49        34.68 o                         
  -9   3   4        343.66        380.56        23.07 o                         
  -8   3   4         81.24        100.01        17.97 o                         
  -7   3   4       1668.26       1730.39        33.73 o                         
  -6   3   4       2121.52       2142.69        32.17 o                         
  -5   3   4       4949.74       4755.30        52.21 o                         
  -4   3   4        606.67        579.01        20.36 o                         
  -3   3   4       4790.21       4644.45        44.62 o                         
  -2   3   4       3212.86       3054.10        34.28 o                         
  -1   3   4       2939.70       2982.72        32.97 o                         
   0   3   4      19398.43      19310.93       132.33 o                         
   1   3   4       2953.38       2912.36        34.27 o                         
   2   3   4       3206.91       3111.78        38.64 o                         
   3   3   4       4810.89       4676.04        49.12 o                         
   4   3   4        611.17        547.35        19.66 o                         
   5   3   4       4963.93       4751.89        46.76 o                         
   6   3   4       2132.80       2153.56        31.41 o                         
   7   3   4       1662.53       1705.01        29.04 o                         
   8   3   4         83.36         95.58        15.17 o                         
   9   3   4        344.05        376.73        20.11 o                         
  10   3   4       1481.89       1456.12        35.18 o                         
  11   3   4       3640.74       3608.25        62.90 o                         
  12   3   4       2188.93       2262.21        56.09 o                         
  13   3   4       1195.11       1188.50        52.10 o                         
  14   3   4       1745.71       1868.14       129.09 o                         
  15   3   4         51.07        114.62        43.25 o                         
  16   3   4       1547.87       1743.95       157.03 o                         
 -16   4   4        600.37        648.03        50.89 o                         
 -15   4   4       4375.70       4303.30        97.19 o                         
 -14   4   4        655.35        728.82        65.70 o                         
 -13   4   4       3744.82       3704.01        70.45 o                         
 -12   4   4       4915.05       4943.28        80.12 o                         
 -11   4   4        290.89        317.06        24.74 o                         
 -10   4   4       4602.67       4552.80        59.21 o                         
  -9   4   4       4863.72       4691.37        58.60 o                         
  -8   4   4        792.28        814.08        27.72 o                         
  -7   4   4      31009.36      31225.91       240.48 o                         
  -6   4   4       1622.77       1665.08        28.83 o                         
  -5   4   4       9756.68      10021.11        89.52 o                         
  -4   4   4      19537.05      19126.09       152.27 o                         
  -3   4   4       1275.60       1232.30        23.62 o                         
  -2   4   4       8194.23       8305.01        67.70 o                         
  -1   4   4      14744.35      14706.18       103.11 o                         
   0   4   4        168.87        300.15        13.05 o                         
   1   4   4      14761.23      14585.82       107.89 o                         
   2   4   4       8201.96       8391.54        79.14 o                         
   3   4   4       1300.50       1273.68        26.95 o                         
   4   4   4      19541.30      19378.65       146.04 o                         
   5   4   4       9766.48      10158.42        81.60 o                         
   6   4   4       1622.71       1661.84        28.43 o                         
   7   4   4      31008.96      31187.44       216.76 o                         
   8   4   4        778.67        764.95        22.46 o                         
   9   4   4       4876.03       4754.64        52.99 o                         
  10   4   4       4590.23       4558.32        53.38 o                         
  11   4   4        284.95        339.88        30.07 o                         
  12   4   4       4919.72       4861.91        73.53 o                         
  13   4   4       3739.54       3791.04        84.69 o                         
  14   4   4        660.84        799.22        57.11 o                         
  15   4   4       4362.88       4663.74       160.80 o                         
  16   4   4        610.14        609.12        94.16 o                         
 -16   5   4        722.99        872.89        77.34 o                         
 -15   5   4       1867.16       1951.75        98.88 o                         
 -14   5   4         43.01        137.71        31.12 o                         
 -13   5   4       1260.71       1244.00        52.96 o                         
 -12   5   4        567.91        567.53        39.83 o                         
 -11   5   4       4109.94       4022.26        57.74 o                         
 -10   5   4       2681.09       2661.58        46.74 o                         
  -9   5   4       2664.26       2595.19        44.37 o                         
  -8   5   4       3433.24       3373.34        48.09 o                         
  -7   5   4       1375.59       1396.17        34.97 o                         
  -6   5   4       4220.59       4167.85        46.50 o                         
  -5   5   4       6764.32       6520.59        65.33 o                         
  -4   5   4         91.26        119.87        15.34 o                         
  -3   5   4       8175.03       8149.05        68.10 o                         
  -2   5   4       2098.00       2200.08        29.47 o                         
  -1   5   4       4116.08       4048.77        38.81 o                         
   0   5   4       2903.46       2797.21        31.52 o                         
   1   5   4       4124.92       4024.24        39.70 o                         
   2   5   4       2095.12       2122.08        34.53 o                         
   3   5   4       8205.86       8165.38        71.32 o                         
   4   5   4         90.11         99.77        14.49 o                         
   5   5   4       6797.10       6679.91        59.39 o                         
   6   5   4       4227.93       4206.18        44.57 o                         
   7   5   4       1366.19       1338.77        26.71 o                         
   8   5   4       3435.84       3430.29        40.52 o                         
   9   5   4       2657.74       2550.80        38.97 o                         
  10   5   4       2688.17       2647.65        44.14 o                         
  11   5   4       4086.44       4077.91        63.27 o                         
  12   5   4        562.56        585.69        35.07 o                         
  13   5   4       1256.96       1493.55        69.02 o                         
  14   5   4         42.09         67.85        29.61 o                         
  15   5   4       1863.74       2002.38       153.34 o                         
  16   5   4        718.48        927.07        91.01 o                         
 -16   6   4       1450.86       1570.16        83.17 o                         
 -15   6   4        245.83        345.90        45.12 o                         
 -14   6   4       1649.08       1648.03        64.84 o                         
 -13   6   4        969.35        899.75        41.74 o                         
 -12   6   4       3395.97       3331.54        62.03 o                         
 -11   6   4       2701.56       2625.30        52.08 o                         
 -10   6   4       1914.34       1950.72        47.18 o                         
  -9   6   4       2945.00       2932.63        47.61 o                         
  -8   6   4       2252.00       2278.74        40.87 o                         
  -7   6   4       2457.04       2337.00        39.61 o                         
  -6   6   4       4597.72       4617.11        50.64 o                         
  -5   6   4       7855.61       8026.73        76.25 o                         
  -4   6   4       1957.50       2010.37        31.52 o                         
  -3   6   4        134.84        141.80        13.79 o                         
  -2   6   4       9439.27       9480.55        78.68 o                         
  -1   6   4       3139.02       3271.94        33.23 o                         
   0   6   4        411.64        372.49        14.26 o                         
   1   6   4       3139.37       3224.51        36.62 o                         
   2   6   4       9421.46       9452.73       102.74 o                         
   3   6   4        134.62        133.12        14.62 o                         
   4   6   4       1965.29       1973.85        29.61 o                         
   5   6   4       7856.82       8113.52        69.01 o                         
   6   6   4       4608.64       4653.74        47.72 o                         
   7   6   4       2457.06       2374.61        33.16 o                         
   8   6   4       2243.01       2290.88        35.98 o                         
   9   6   4       2946.80       2963.85        41.33 o                         
  10   6   4       1906.76       1953.76        39.55 o                         
  11   6   4       2701.47       2658.43        58.06 o                         
  12   6   4       3401.17       3449.01        81.08 o                         
  13   6   4        966.63       1068.75        50.39 o                         
  14   6   4       1654.46       1773.63        82.83 o                         
  15   6   4        245.29        448.74        90.30 o                         
  16   6   4       1446.33       1746.91       248.00 o                         
 -16   7   4        921.70        967.62        53.31 o                         
 -15   7   4        173.80        187.60        34.23 o                         
 -14   7   4        817.74        847.24        42.67 o                         
 -13   7   4       1101.36       1096.90        44.76 o                         
 -12   7   4        168.40        155.43        28.23 o                         
 -11   7   4       1535.56       1536.49        43.85 o                         
 -10   7   4       2718.65       2571.59        49.87 o                         
  -9   7   4       1363.27       1369.78        35.94 o                         
  -8   7   4       6919.90       6756.03        72.21 o                         
  -7   7   4       1628.19       1673.66        35.21 o                         
  -6   7   4       4814.01       4693.19        54.52 o                         
  -5   7   4        947.09        940.34        26.85 o                         
  -4   7   4       1024.85        988.98        24.44 o                         
  -3   7   4        630.73        633.23        20.29 o                         
  -2   7   4        773.60        826.96        21.01 o                         
  -1   7   4         92.61         97.73        11.83 o                         
   0   7   4        329.94        359.85        14.08 o                         
   1   7   4         94.86        105.08        12.25 o                         
   2   7   4        766.47        810.61        24.87 o                         
   3   7   4        624.83        607.39        20.14 o                         
   4   7   4       1024.93       1004.08        23.49 o                         
   5   7   4        944.97        896.37        22.86 o                         
   6   7   4       4809.01       4716.63        48.34 o                         
   7   7   4       1628.73       1642.80        28.72 o                         
   8   7   4       6910.70       6709.33        64.56 o                         
   9   7   4       1359.84       1344.96        33.75 o                         
  10   7   4       2712.16       2613.42        45.51 o                         
  11   7   4       1536.18       1548.72        44.28 o                         
  12   7   4        172.41        179.91        27.42 o                         
  13   7   4       1103.28       1279.67        74.68 o                         
  14   7   4        824.64        864.47        47.95 o                         
  15   7   4        173.28        298.59        83.13 o                         
  16   7   4        927.76        993.24        64.69 o                         
 -16   8   4       2271.45       2433.20        75.74 o                         
 -15   8   4        604.32        623.91        41.03 o                         
 -14   8   4       1819.31       1914.95        58.62 o                         
 -13   8   4       2947.76       3192.03        67.58 o                         
 -12   8   4       1239.33       1270.89        43.59 o                         
 -11   8   4       7178.49       7027.58        85.39 o                         
 -10   8   4        258.05        238.52        25.79 o                         
  -9   8   4       5713.99       5667.75        66.69 o                         
  -8   8   4       1083.17       1122.70        31.30 o                         
  -7   8   4       6819.18       6827.03        71.58 o                         
  -6   8   4        469.69        431.75        21.30 o                         
  -5   8   4       6464.23       6166.13        67.33 o                         
  -4   8   4       2463.16       2371.66        36.80 o                         
  -3   8   4       6948.54       6729.42        62.39 o                         
  -2   8   4      15567.37      15503.43       140.34 o                         
  -1   8   4       8991.56       8861.61        71.97 o                         
   0   8   4       8715.38       8777.48        81.94 o                         
   1   8   4       9008.66       8920.11        68.60 o                         
   2   8   4      15552.77      15342.62       125.88 o                         
   3   8   4       6949.19       6793.80        62.79 o                         
   4   8   4       2458.98       2351.81        32.50 o                         
   5   8   4       6467.11       6302.94        58.01 o                         
   6   8   4        472.39        477.36        17.96 o                         
   7   8   4       6825.08       6871.87        62.08 o                         
   8   8   4       1081.78       1085.69        32.67 o                         
   9   8   4       5714.93       5672.49        63.31 o                         
  10   8   4        263.26        284.19        24.43 o                         
  11   8   4       7178.87       7235.42        81.69 o                         
  12   8   4       1243.07       1264.41        65.02 o                         
  13   8   4       2949.04       3065.50        60.31 o                         
  14   8   4       1820.63       1959.03       109.31 o                         
  15   8   4        596.36        703.41        51.92 o                         
  16   8   4       2268.69       2607.05       199.06 o                         
 -16   9   4        224.81        246.18        42.42 o                         
 -15   9   4       2051.22       2091.01        62.77 o                         
 -14   9   4        546.90        575.83        39.71 o                         
 -13   9   4       1250.66       1215.20        45.27 o                         
 -12   9   4       1384.79       1337.18        45.73 o                         
 -11   9   4       1337.04       1266.77        40.61 o                         
 -10   9   4        263.84        280.56        26.34 o                         
  -9   9   4       2343.60       2365.84        47.63 o                         
  -8   9   4         11.00         10.05        18.04 o                         
  -7   9   4       1126.75       1087.27        29.09 o                         
  -6   9   4        832.06        754.69        26.59 o                         
  -5   9   4       2156.61       2171.23        36.34 o                         
  -4   9   4        242.65        243.66        16.56 o                         
  -3   9   4       5460.30       5441.83        51.87 o                         
  -2   9   4         11.17         44.70        12.59 o                         
  -1   9   4       7344.17       7246.35        61.73 o                         
   0   9   4        832.88        817.87        21.45 o                         
   1   9   4       7359.38       7226.68        73.49 o                         
   2   9   4         11.17         39.82        12.06 o                         
   3   9   4       5437.17       5432.42        54.50 o                         
   4   9   4        242.36        259.54        15.53 o                         
   5   9   4       2168.65       2133.63        32.04 o                         
   6   9   4        833.51        796.90        21.49 o                         
   7   9   4       1131.45       1110.96        27.71 o                         
   8   9   4         11.33         26.92        17.53 o                         
   9   9   4       2338.19       2402.72        44.76 o                         
  10   9   4        265.60        309.46        25.28 o                         
  11   9   4       1331.54       1442.34        40.81 o                         
  12   9   4       1383.93       1342.87        44.63 o                         
  13   9   4       1264.94       1299.87        51.77 o                         
  14   9   4        546.67        580.24        50.52 o                         
  15   9   4       2050.30       2283.36       109.48 o                         
  16   9   4        221.96        323.11        88.65 o                         
 -16  10   4       1283.50       1202.76       133.32 o                         
 -15  10   4         78.05        103.72        33.97 o                         
 -14  10   4       1094.72       1149.10        48.61 o                         
 -13  10   4       1139.73        983.27        49.73 o                         
 -12  10   4       2074.97       2115.48        54.51 o                         
 -11  10   4        266.24        272.29        28.52 o                         
 -10  10   4        550.84        564.50        30.58 o                         
  -9  10   4       1881.88       1828.03        44.20 o                         
  -8  10   4          9.60         19.10        19.64 o                         
  -7  10   4       1343.40       1275.54        30.93 o                         
  -6  10   4       2369.85       2367.52        39.69 o                         
  -5  10   4        419.63        453.14        20.34 o                         
  -4  10   4       1284.29       1220.17        23.91 o                         
  -3  10   4       4461.73       4592.05        47.08 o                         
  -2  10   4       8248.69       8230.21        82.27 o                         
  -1  10   4        761.16        731.49        21.28 o                         
   0  10   4       1140.40       1115.48        23.07 o                         
   1  10   4        761.28        729.65        18.09 o                         
   2  10   4       8233.57       8118.76        82.81 o                         
   3  10   4       4463.13       4676.69        46.18 o                         
   4  10   4       1280.24       1230.47        23.54 o                         
   5  10   4        419.34        425.92        18.05 o                         
   6  10   4       2377.08       2393.07        33.19 o                         
   7  10   4       1341.35       1269.41        29.18 o                         
   8  10   4          9.93         28.46        19.55 o                         
   9  10   4       1884.04       1829.63        40.86 o                         
  10  10   4        548.17        531.52        27.76 o                         
  11  10   4        266.17        312.83        26.43 o                         
  12  10   4       2080.38       2169.47        51.43 o                         
  13  10   4       1136.93       1169.36        47.07 o                         
  14  10   4       1097.82       1188.71        65.68 o                         
  15  10   4         77.25        145.14        37.79 o                         
  16  10   4       1280.11       1620.64       238.52 o                         
 -15  11   4        218.27        222.90        40.13 o                         
 -14  11   4       1319.86       1328.07        55.55 o                         
 -13  11   4        411.46        430.46        33.94 o                         
 -12  11   4        417.36        463.73        33.33 o                         
 -11  11   4       3968.71       4001.69        64.49 o                         
 -10  11   4       3609.98       3610.00        59.38 o                         
  -9  11   4        592.88        636.80        30.69 o                         
  -8  11   4       2185.47       2126.61        41.64 o                         
  -7  11   4         23.36         15.68        18.22 o                         
  -6  11   4       4805.83       4726.54        56.27 o                         
  -5  11   4       1221.03       1270.63        29.55 o                         
  -4  11   4       2717.66       2605.23        33.41 o                         
  -3  11   4       1212.09       1154.89        25.72 o                         
  -2  11   4       1842.78       1875.99        26.23 o                         
  -1  11   4       2067.41       2052.42        26.90 o                         
   0  11   4        565.42        554.69        18.17 o                         
   1  11   4       2060.93       2031.28        27.54 o                         
   2  11   4       1830.88       1884.22        27.98 o                         
   3  11   4       1207.46       1149.28        24.37 o                         
   4  11   4       2707.42       2591.44        34.62 o                         
   5  11   4       1216.37       1245.09        26.56 o                         
   6  11   4       4798.87       4696.14        50.73 o                         
   7  11   4         22.69         28.04        17.24 o                         
   8  11   4       2191.71       2110.12        42.78 o                         
   9  11   4        592.90        619.67        28.07 o                         
  10  11   4       3602.72       3617.72        55.54 o                         
  11  11   4       3975.19       4070.34        60.80 o                         
  12  11   4        420.89        467.30        29.50 o                         
  13  11   4        414.71        472.23        36.82 o                         
  14  11   4       1331.45       1216.03        58.69 o                         
  15  11   4        219.42        264.32        44.77 o                         
 -15  12   4       1756.96       1695.43        69.48 o                         
 -14  12   4       1113.09       1106.04        79.40 o                         
 -13  12   4       2050.96       1931.47        65.62 o                         
 -12  12   4         40.82          1.29        31.05 o                         
 -11  12   4       5047.53       5153.83        85.01 o                         
 -10  12   4        933.39        954.25        36.33 o                         
  -9  12   4        710.03        781.77        37.04 o                         
  -8  12   4       6887.27       6916.99        76.34 o                         
  -7  12   4        584.65        576.64        25.57 o                         
  -6  12   4       4095.95       3855.59        50.78 o                         
  -5  12   4       9999.32       9785.29        87.65 o                         
  -4  12   4         44.33         60.93        12.99 o                         
  -3  12   4      22218.35      22193.04       149.34 o                         
  -2  12   4       2649.49       2664.15        31.53 o                         
  -1  12   4       6415.12       6475.28        57.74 o                         
   0  12   4      19198.12      19139.59       139.79 o                         
   1  12   4       6411.70       6456.70        63.48 o                         
   2  12   4       2640.68       2679.95        31.38 o                         
   3  12   4      22217.73      22451.95       161.66 o                         
   4  12   4         47.49         46.15        12.89 o                         
   5  12   4       9997.80      10013.27        82.95 o                         
   6  12   4       4103.05       3879.84        45.95 o                         
   7  12   4        573.20        565.29        25.58 o                         
   8  12   4       6893.27       7014.34        77.25 o                         
   9  12   4        704.23        776.62        30.60 o                         
  10  12   4        937.16        957.23        33.94 o                         
  11  12   4       5054.94       5191.71        68.82 o                         
  12  12   4         42.23         35.22        26.47 o                         
  13  12   4       2051.12       2073.14        64.74 o                         
  14  12   4       1108.90       1055.47        72.46 o                         
  15  12   4       1761.56       1859.71       125.00 o                         
 -15  13   4       1306.45       1273.21        64.93 o                         
 -14  13   4        443.99        398.92        55.05 o                         
 -13  13   4        980.57        965.01        50.96 o                         
 -12  13   4        396.88        391.29        41.31 o                         
 -11  13   4       2596.44       2503.62        59.19 o                         
 -10  13   4       1614.91       1576.12        47.65 o                         
  -9  13   4       4367.36       4292.56        69.06 o                         
  -8  13   4       1055.60       1016.40        35.19 o                         
  -7  13   4       5271.72       5127.62        62.68 o                         
  -6  13   4       1780.85       1733.16        36.63 o                         
  -5  13   4       1780.57       1758.70        33.33 o                         
  -4  13   4        261.95        284.87        16.13 o                         
  -3  13   4       7458.55       7343.01        60.42 o                         
  -2  13   4       1632.89       1588.03        24.84 o                         
  -1  13   4       6355.48       6206.46        56.69 o                         
   0  13   4       1500.77       1416.40        25.85 o                         
   1  13   4       6334.64       6246.30        54.27 o                         
   2  13   4       1632.62       1586.36        24.92 o                         
   3  13   4       7418.69       7458.64        72.62 o                         
   4  13   4        260.43        298.72        16.14 o                         
   5  13   4       1762.07       1712.25        29.41 o                         
   6  13   4       1777.91       1734.16        35.81 o                         
   7  13   4       5274.01       5157.10        63.21 o                         
   8  13   4       1052.51       1018.35        33.16 o                         
   9  13   4       4373.77       4232.29        59.74 o                         
  10  13   4       1612.21       1539.26        41.93 o                         
  11  13   4       2621.43       2573.58        50.62 o                         
  12  13   4        396.18        478.79        33.12 o                         
  13  13   4        991.44       1027.15        46.07 o                         
  14  13   4        447.22        489.29        48.29 o                         
  15  13   4       1303.37       1386.94        65.56 o                         
 -15  14   4          2.48        -38.27        46.43 o                         
 -14  14   4        290.68        271.02        57.56 o                         
 -13  14   4        519.54        529.02        51.16 o                         
 -12  14   4        141.92         60.24        35.80 o                         
 -11  14   4        309.60        272.36        37.92 o                         
 -10  14   4        980.80        979.29        40.38 o                         
  -9  14   4        378.72        388.20        29.28 o                         
  -8  14   4        301.24        286.64        26.39 o                         
  -7  14   4       1026.02       1052.65        35.53 o                         
  -6  14   4       1227.64       1153.53        35.22 o                         
  -5  14   4       1481.90       1429.39        35.00 o                         
  -4  14   4       1220.06       1216.20        29.48 o                         
  -3  14   4       1087.32       1074.40        26.41 o                         
  -2  14   4       1502.05       1548.03        27.68 o                         
  -1  14   4          2.29         22.98        12.46 o                         
   0  14   4        255.95        277.85        16.88 o                         
   1  14   4          2.25         19.23        13.26 o                         
   2  14   4       1508.31       1528.39        27.63 o                         
   3  14   4       1089.59       1107.17        26.10 o                         
   4  14   4       1221.29       1224.30        25.91 o                         
   5  14   4       1485.16       1519.20        31.19 o                         
   6  14   4       1230.13       1162.64        34.24 o                         
   7  14   4       1025.28       1080.37        33.79 o                         
   8  14   4        299.67        298.24        24.22 o                         
   9  14   4        377.76        367.92        25.93 o                         
  10  14   4        977.79        939.42        33.45 o                         
  11  14   4        310.05        344.29        30.26 o                         
  12  14   4        142.18        100.79        28.10 o                         
  13  14   4        519.12        449.07        40.15 o                         
  14  14   4        291.51        282.29        44.50 o                         
  15  14   4          2.30        -16.93        40.39 o                         
 -15  15   4        300.87        174.68       237.21 o                         
 -14  15   4       1525.82       1381.60        60.24 o                         
 -13  15   4        209.54        143.73        40.59 o                         
 -12  15   4       1914.62       1838.28        65.24 o                         
 -11  15   4        114.17        142.41        33.69 o                         
 -10  15   4       1612.55       1670.57        50.84 o                         
  -9  15   4         42.42         25.12        24.27 o                         
  -8  15   4        829.92        788.34        33.87 o                         
  -7  15   4        427.73        442.13        27.12 o                         
  -6  15   4        439.15        435.85        26.33 o                         
  -5  15   4        208.00        226.08        21.27 o                         
  -4  15   4       3299.91       3320.37        45.62 o                         
  -3  15   4       1147.43       1078.62        27.34 o                         
  -2  15   4      12452.04      12195.34        98.83 o                         
  -1  15   4       1726.99       1718.73        31.68 o                         
   0  15   4       1662.55       1588.33        30.64 o                         
   1  15   4       1724.67       1711.66        31.21 o                         
   2  15   4      12463.34      12414.58       108.62 o                         
   3  15   4       1149.32       1130.60        26.44 o                         
   4  15   4       3294.81       3283.47        40.36 o                         
   5  15   4        210.40        214.39        19.42 o                         
   6  15   4        439.36        486.30        25.67 o                         
   7  15   4        429.62        426.81        25.66 o                         
   8  15   4        837.74        848.96        31.26 o                         
   9  15   4         42.10         72.74        22.70 o                         
  10  15   4       1618.26       1545.40        42.80 o                         
  11  15   4        115.49        112.31        27.43 o                         
  12  15   4       1911.79       1872.24        63.15 o                         
  13  15   4        211.53        183.50        35.27 o                         
  14  15   4       1520.78       1528.59        78.07 o                         
  15  15   4        298.92        311.35        77.37 o                         
 -14  16   4        594.72        650.02        77.04 o                         
 -13  16   4        959.29        933.30        54.22 o                         
 -12  16   4         15.06        -40.80        43.51 o                         
 -11  16   4       9083.48       8942.10       127.60 o                         
 -10  16   4        914.45        814.41        38.92 o                         
  -9  16   4       2986.37       2904.88        56.48 o                         
  -8  16   4       5840.16       5956.81        76.91 o                         
  -7  16   4        225.14        197.28        25.00 o                         
  -6  16   4       5553.53       5532.41        69.54 o                         
  -5  16   4       5112.12       5081.84        66.80 o                         
  -4  16   4        442.64        452.39        24.63 o                         
  -3  16   4      17510.83      17135.24       148.79 o                         
  -2  16   4        604.42        610.06        21.49 o                         
  -1  16   4       1007.90        975.43        26.60 o                         
   0  16   4       7401.65       7326.16        67.31 o                         
   1  16   4        998.54       1020.81        25.65 o                         
   2  16   4        613.29        641.55        20.87 o                         
   3  16   4      17511.61      17566.12       132.46 o                         
   4  16   4        451.01        473.37        21.33 o                         
   5  16   4       5101.27       5034.86        62.79 o                         
   6  16   4       5550.04       5743.71        68.02 o                         
   7  16   4        217.18        252.11        24.27 o                         
   8  16   4       5833.55       5906.03        71.98 o                         
   9  16   4       2982.47       2927.21        52.18 o                         
  10  16   4        912.85        879.84        38.68 o                         
  11  16   4       9088.04       9077.97       126.30 o                         
  12  16   4         15.33         18.51        32.79 o                         
  13  16   4        965.16        899.87        53.23 o                         
  14  16   4        591.93        639.88        51.79 o                         
 -14  17   4        158.36        127.44        58.28 o                         
 -13  17   4        577.46        486.04        55.03 o                         
 -12  17   4         99.99         75.08        43.79 o                         
 -11  17   4       2585.91       2499.25        76.46 o                         
 -10  17   4        349.90        353.69        33.65 o                         
  -9  17   4       5753.27       5769.84        80.67 o                         
  -8  17   4        176.52        137.48        27.76 o                         
  -7  17   4       5846.43       5774.61        79.92 o                         
  -6  17   4       1526.16       1431.37        42.59 o                         
  -5  17   4       3375.53       3437.87        55.46 o                         
  -4  17   4        253.95        268.97        22.59 o                         
  -3  17   4       3024.45       3000.67        44.65 o                         
  -2  17   4        660.83        697.59        23.17 o                         
  -1  17   4       1027.77       1050.34        28.25 o                         
   0  17   4        205.48        217.34        16.46 o                         
   1  17   4       1028.40       1069.87        26.72 o                         
   2  17   4        660.61        704.18        22.72 o                         
   3  17   4       3049.50       3058.65        42.60 o                         
   4  17   4        255.17        263.13        19.02 o                         
   5  17   4       3371.85       3379.80        52.00 o                         
   6  17   4       1529.12       1420.02        38.51 o                         
   7  17   4       5856.49       5857.34        71.13 o                         
   8  17   4        178.20        169.70        24.06 o                         
   9  17   4       5749.64       5888.32        74.78 o                         
  10  17   4        347.46        307.68        30.01 o                         
  11  17   4       2573.73       2583.23        61.12 o                         
  12  17   4         98.76         92.45        33.69 o                         
  13  17   4        571.88        551.06        42.83 o                         
  14  17   4        158.20        155.31        41.42 o                         
 -14  18   4        851.16        762.50        63.93 o                         
 -13  18   4        327.11        253.92        51.78 o                         
 -12  18   4        891.80        749.14        55.15 o                         
 -11  18   4         57.48         16.10        35.16 o                         
 -10  18   4        671.03        610.90        40.59 o                         
  -9  18   4         26.23         40.38        27.96 o                         
  -8  18   4        555.61        528.11        33.53 o                         
  -7  18   4        620.69        526.33        32.80 o                         
  -6  18   4         20.79         34.23        23.87 o                         
  -5  18   4        150.75        170.64        23.88 o                         
  -4  18   4        564.26        558.18        26.80 o                         
  -3  18   4        571.72        586.24        25.19 o                         
  -2  18   4        353.60        352.33        20.72 o                         
  -1  18   4        313.43        295.36        19.62 o                         
   0  18   4        244.13        266.26        17.65 o                         
   1  18   4        314.76        288.25        18.22 o                         
   2  18   4        354.06        374.93        20.17 o                         
   3  18   4        569.61        611.44        23.52 o                         
   4  18   4        565.14        567.68        27.06 o                         
   5  18   4        151.13        182.59        22.44 o                         
   6  18   4         20.54         10.93        20.73 o                         
   7  18   4        622.95        604.69        29.21 o                         
   8  18   4        556.61        547.33        29.30 o                         
   9  18   4         25.84         40.96        25.37 o                         
  10  18   4        671.17        680.56        35.80 o                         
  11  18   4         57.72         42.45        32.93 o                         
  12  18   4        889.04        898.27        49.13 o                         
  13  18   4        327.76        283.60        39.39 o                         
  14  18   4        848.72        781.86        49.93 o                         
 -13  19   4         93.13         -3.29        55.57 o                         
 -12  19   4       1822.33       1628.65        64.08 o                         
 -11  19   4        356.67        319.51        47.17 o                         
 -10  19   4       2469.92       2366.21        65.63 o                         
  -9  19   4         61.00         82.74        29.20 o                         
  -8  19   4        144.02        132.65        28.91 o                         
  -7  19   4        415.09        401.33        31.24 o                         
  -6  19   4        422.03        454.67        29.93 o                         
  -5  19   4       2318.94       2261.92        48.55 o                         
  -4  19   4       4074.57       4015.70        56.96 o                         
  -3  19   4        724.15        772.43        29.31 o                         
  -2  19   4       2996.65       3026.80        45.27 o                         
  -1  19   4        149.31        155.27        17.65 o                         
   0  19   4       1814.31       1850.64        32.32 o                         
   1  19   4        149.50        145.78        17.09 o                         
   2  19   4       3009.78       3046.92        45.58 o                         
   3  19   4        724.00        775.56        25.89 o                         
   4  19   4       4078.51       3986.25        57.21 o                         
   5  19   4       2320.02       2232.73        44.39 o                         
   6  19   4        425.10        407.93        26.45 o                         
   7  19   4        415.27        401.22        26.90 o                         
   8  19   4        144.58        175.24        25.51 o                         
   9  19   4         60.56         85.15        27.82 o                         
  10  19   4       2469.27       2453.37        60.31 o                         
  11  19   4        355.11        259.61        37.32 o                         
  12  19   4       1818.56       1820.54        63.64 o                         
  13  19   4         92.66         77.12        36.33 o                         
 -13  20   4         71.01         92.81        47.48 o                         
 -12  20   4        527.83        469.99        61.40 o                         
 -11  20   4       4053.12       3950.22        88.35 o                         
 -10  20   4        195.83        194.56        35.48 o                         
  -9  20   4       6072.90       5943.53        88.33 o                         
  -8  20   4       3456.44       3189.97        63.67 o                         
  -7  20   4       2488.65       2484.26        57.07 o                         
  -6  20   4       2382.18       2452.02        52.73 o                         
  -5  20   4       8759.09       8830.83        97.92 o                         
  -4  20   4        165.06        182.84        23.90 o                         
  -3  20   4       9091.20       8944.84        91.46 o                         
  -2  20   4        593.51        649.98        25.91 o                         
  -1  20   4       1770.13       1712.66        32.72 o                         
   0  20   4       4773.54       4661.48        50.53 o                         
   1  20   4       1758.41       1716.92        33.88 o                         
   2  20   4        592.73        616.60        24.94 o                         
   3  20   4       9081.10       8901.39        90.89 o                         
   4  20   4        163.07        162.75        23.19 o                         
   5  20   4       8764.28       8758.70       101.35 o                         
   6  20   4       2378.00       2382.37        47.53 o                         
   7  20   4       2496.74       2549.63        49.59 o                         
   8  20   4       3448.33       3247.27        69.82 o                         
   9  20   4       6070.97       6106.22        87.79 o                         
  10  20   4        196.91        227.68        32.95 o                         
  11  20   4       4055.42       4044.49        98.59 o                         
  12  20   4        530.65        546.86        43.71 o                         
  13  20   4         71.77        -14.19        35.88 o                         
 -13  21   4       1926.07       1872.10        82.87 o                         
 -12  21   4        308.42        256.70        48.15 o                         
 -11  21   4       2367.35       2285.03        74.29 o                         
 -10  21   4        169.67        141.42        35.42 o                         
  -9  21   4       1846.44       1732.77        56.28 o                         
  -8  21   4       1021.10       1006.71        42.96 o                         
  -7  21   4       1181.85       1340.18        86.68 o                         
  -6  21   4        286.66        321.86        30.00 o                         
  -5  21   4       2708.80       2785.77        54.29 o                         
  -4  21   4        276.22        315.72        25.63 o                         
  -3  21   4       4650.43       4756.62        63.02 o                         
  -2  21   4       1226.24       1223.55        34.27 o                         
  -1  21   4       5353.66       5368.23        54.82 o                         
   0  21   4       2143.92       2102.41        35.71 o                         
   1  21   4       5369.93       5322.65        60.85 o                         
   2  21   4       1227.67       1195.91        32.12 o                         
   3  21   4       4683.06       4800.66        66.58 o                         
   4  21   4        279.26        238.70        23.90 o                         
   5  21   4       2707.36       2772.61        50.55 o                         
   6  21   4        286.98        350.59        26.83 o                         
   7  21   4       1187.17       1369.87        60.76 o                         
   8  21   4       1025.43       1099.17        40.73 o                         
   9  21   4       1843.64       1784.55        65.85 o                         
  10  21   4        170.05        168.89        34.23 o                         
  11  21   4       2351.50       2421.64        68.90 o                         
  12  21   4        306.44        297.69        44.64 o                         
  13  21   4       1908.66       1903.58        68.27 o                         
 -12  22   4        100.56         40.92        53.45 o                         
 -11  22   4        310.47        255.92        43.18 o                         
 -10  22   4       4447.48       4316.69        91.10 o                         
  -9  22   4        899.29        921.50        43.22 o                         
  -8  22   4       1370.09       1459.86        49.53 o                         
  -7  22   4        658.39        594.81        36.34 o                         
  -6  22   4       6081.78       6106.73        81.94 o                         
  -5  22   4        497.99        543.92        32.03 o                         
  -4  22   4       1170.55       1121.45        37.35 o                         
  -3  22   4       2133.38       2066.78        44.66 o                         
  -2  22   4       1698.23       1661.64        39.64 o                         
  -1  22   4       1787.15       1804.64        35.16 o                         
   0  22   4          2.63         -5.60        17.18 o                         
   1  22   4       1781.28       1778.64        37.45 o                         
   2  22   4       1698.05       1625.03        38.89 o                         
   3  22   4       2126.05       2100.61        47.66 o                         
   4  22   4       1168.81       1172.55        36.80 o                         
   5  22   4        500.97        536.41        29.21 o                         
   6  22   4       6080.36       6060.07        75.43 o                         
   7  22   4        663.43        670.04        33.38 o                         
   8  22   4       1368.58       1447.46        49.89 o                         
   9  22   4        893.47        851.14        43.23 o                         
  10  22   4       4446.70       4422.65        85.85 o                         
  11  22   4        308.07        310.74        40.02 o                         
  12  22   4        101.25         61.07        37.31 o                         
 -12  23   4        350.36        286.41        45.51 o                         
 -11  23   4         76.90         36.11        39.46 o                         
 -10  23   4       1678.52       1656.43        65.32 o                         
  -9  23   4        344.16        332.33        35.68 o                         
  -8  23   4       4363.28       4401.09        76.73 o                         
  -7  23   4         24.48         18.61        28.16 o                         
  -6  23   4       3754.96       3764.42        65.29 o                         
  -5  23   4        364.08        361.87        30.20 o                         
  -4  23   4       5032.69       4996.62        71.16 o                         
  -3  23   4        473.42        455.75        27.68 o                         
  -2  23   4       1109.25       1153.06        33.93 o                         
  -1  23   4       1057.16       1109.95        31.20 o                         
   0  23   4         23.48          9.14        17.81 o                         
   1  23   4       1056.79       1078.39        31.66 o                         
   2  23   4       1126.75       1107.54        33.79 o                         
   3  23   4        474.36        420.86        28.77 o                         
   4  23   4       5041.65       4987.08        67.04 o                         
   5  23   4        363.86        381.86        27.73 o                         
   6  23   4       3744.00       3754.03        63.11 o                         
   7  23   4         24.17         10.33        28.04 o                         
   8  23   4       4365.11       4353.39        75.73 o                         
   9  23   4        343.20        359.35        42.77 o                         
  10  23   4       1678.03       1649.25        60.67 o                         
  11  23   4         76.20         38.85        36.42 o                         
  12  23   4        348.27        282.51        42.07 o                         
 -11  24   4        969.47        866.70        65.92 o                         
 -10  24   4        492.95        441.65        45.57 o                         
  -9  24   4       1038.86       1018.25        45.68 o                         
  -8  24   4        234.03        239.57        33.56 o                         
  -7  24   4        452.71        420.47        34.46 o                         
  -6  24   4        228.42        265.65        30.58 o                         
  -5  24   4        677.67        643.35        34.09 o                         
  -4  24   4       1381.79       1447.38        44.53 o                         
  -3  24   4        260.98        289.65        26.19 o                         
  -2  24   4        996.20        952.01        33.78 o                         
  -1  24   4       8553.62       8573.87        79.92 o                         
   0  24   4          5.93         -6.23        19.44 o                         
   1  24   4       8558.76       8616.10        83.19 o                         
   2  24   4        993.31        951.92        33.86 o                         
   3  24   4        263.45        292.74        27.54 o                         
   4  24   4       1380.61       1328.40        39.99 o                         
   5  24   4        684.81        710.39        32.24 o                         
   6  24   4        229.50        271.88        27.97 o                         
   7  24   4        455.31        458.41        34.73 o                         
   8  24   4        235.89        261.40        32.96 o                         
   9  24   4       1042.45       1086.22        50.88 o                         
  10  24   4        494.07        532.22        44.05 o                         
  11  24   4        968.64       1014.03        52.94 o                         
 -11  25   4       1370.49       1281.25        61.66 o                         
 -10  25   4        191.30        124.54        42.89 o                         
  -9  25   4       1627.32       1602.02        57.96 o                         
  -8  25   4        429.16        370.95        35.36 o                         
  -7  25   4        439.47        421.63        35.47 o                         
  -6  25   4        375.30        392.13        32.45 o                         
  -5  25   4       4505.45       4575.52        71.89 o                         
  -4  25   4        288.30        338.09        29.60 o                         
  -3  25   4       5893.45       6060.25        74.99 o                         
  -2  25   4         73.82         82.04        23.88 o                         
  -1  25   4       3792.28       3729.37        51.55 o                         
   0  25   4       1368.49       1384.57        36.79 o                         
   1  25   4       3802.29       3815.76        53.29 o                         
   2  25   4         73.79         80.03        23.28 o                         
   3  25   4       5878.78       5799.17        78.38 o                         
   4  25   4        285.73        291.90        27.99 o                         
   5  25   4       4476.18       4472.37        75.38 o                         
   6  25   4        372.27        377.60        33.92 o                         
   7  25   4        430.36        430.03        35.72 o                         
   8  25   4        429.95        405.12        35.68 o                         
   9  25   4       1649.74       1625.18        60.14 o                         
  10  25   4        193.11        190.98        35.94 o                         
  11  25   4       1382.23       1376.70        60.74 o                         
 -10  26   4       1641.93       1515.08        59.36 o                         
  -9  26   4        695.67        653.82        45.37 o                         
  -8  26   4        167.28        128.88        33.14 o                         
  -7  26   4        689.18        692.40        40.82 o                         
  -6  26   4        364.54        300.23        32.18 o                         
  -5  26   4        687.80        709.19        36.98 o                         
  -4  26   4        841.17        861.58        37.56 o                         
  -3  26   4        274.82        282.55        28.84 o                         
  -2  26   4        247.92        243.85        27.32 o                         
  -1  26   4        487.22        511.34        26.63 o                         
   0  26   4         41.67         60.18        20.76 o                         
   1  26   4        482.83        560.00        29.93 o                         
   2  26   4        248.05        264.67        25.26 o                         
   3  26   4        271.75        316.99        25.88 o                         
   4  26   4        843.27        854.64        34.55 o                         
   5  26   4        690.09        681.00        33.94 o                         
   6  26   4        365.50        345.19        31.93 o                         
   7  26   4        690.95        744.07        40.92 o                         
   8  26   4        166.65        154.03        33.63 o                         
   9  26   4        691.60        641.71        42.52 o                         
  10  26   4       1640.40       1566.08        61.12 o                         
 -10  27   4        264.43        186.89        52.65 o                         
  -9  27   4         42.34          8.10        34.28 o                         
  -8  27   4       1250.76       1173.50        48.39 o                         
  -7  27   4        165.16        118.65        32.66 o                         
  -6  27   4        745.35        689.71        38.28 o                         
  -5  27   4        136.27         99.83        29.20 o                         
  -4  27   4       1232.66       1202.83        45.17 o                         
  -3  27   4        700.20        720.45        35.38 o                         
  -2  27   4       2188.58       2084.38        47.25 o                         
  -1  27   4        253.38        228.13        23.95 o                         
   0  27   4       2740.72       2865.93        49.95 o                         
   1  27   4        254.51        237.97        26.51 o                         
   2  27   4       2187.66       2177.33        46.65 o                         
   3  27   4        701.62        725.82        31.48 o                         
   4  27   4       1227.65       1211.33        41.83 o                         
   5  27   4        136.79        128.27        29.15 o                         
   6  27   4        737.62        761.63        39.02 o                         
   7  27   4        165.89        168.85        30.98 o                         
   8  27   4       1251.91       1150.58        48.59 o                         
   9  27   4         41.84         41.15        33.80 o                         
  10  27   4        270.77        254.30        40.93 o                         
  -9  28   4         38.77        -32.86        35.24 o                         
  -8  28   4        575.78        532.59        47.63 o                         
  -7  28   4       1025.13        988.40        45.67 o                         
  -6  28   4        120.94         97.81        30.49 o                         
  -5  28   4         63.59         71.01        29.62 o                         
  -4  28   4       2588.67       2641.45        61.27 o                         
  -3  28   4        847.80        837.98        38.19 o                         
  -2  28   4        569.28        547.76        30.21 o                         
  -1  28   4       5966.29       5832.71        75.33 o                         
   0  28   4         38.52         49.87        23.54 o                         
   1  28   4       5969.92       5954.98        76.55 o                         
   2  28   4        570.52        575.48        30.39 o                         
   3  28   4        852.70        866.61        34.06 o                         
   4  28   4       2589.38       2606.75        55.56 o                         
   5  28   4         66.82         67.28        28.67 o                         
   6  28   4        122.40        113.18        30.00 o                         
   7  28   4       1025.16       1043.88        43.69 o                         
   8  28   4        580.06        550.10        41.73 o                         
   9  28   4         36.84         42.79        33.98 o                         
  -8  29   4       1714.55       1671.69        61.27 o                         
  -7  29   4        960.97        812.16        44.15 o                         
  -6  29   4        114.04        121.04        32.56 o                         
  -5  29   4       2837.04       2826.35        64.89 o                         
  -4  29   4        182.26        129.86        31.16 o                         
  -3  29   4       2854.95       2763.54        59.14 o                         
  -2  29   4         18.52         24.02        24.09 o                         
  -1  29   4        938.58        998.09        37.52 o                         
   0  29   4        382.82        382.28        31.72 o                         
   1  29   4        948.00       1013.64        37.31 o                         
   2  29   4         17.98         45.77        24.80 o                         
   3  29   4       2852.27       2961.89        58.42 o                         
   4  29   4        180.10        165.27        29.84 o                         
   5  29   4       2829.16       2834.70        61.62 o                         
   6  29   4        112.87        120.02        30.79 o                         
   7  29   4        954.34        972.21        46.80 o                         
   8  29   4       1711.88       1657.59        58.51 o                         
  -7  30   4        517.83        501.84        41.45 o                         
  -6  30   4        678.64        673.65        41.70 o                         
  -5  30   4        330.75        394.14        36.58 o                         
  -4  30   4       1311.10       1347.24        49.40 o                         
  -3  30   4        322.87        316.97        31.12 o                         
  -2  30   4       2174.86       2073.22        56.54 o                         
  -1  30   4        353.50        389.60        30.90 o                         
   0  30   4        116.32        116.36        28.62 o                         
   1  30   4        352.64        351.24        29.42 o                         
   2  30   4       2170.74       2175.12        53.47 o                         
   3  30   4        324.13        349.99        33.03 o                         
   4  30   4       1307.67       1378.85        47.16 o                         
   5  30   4        332.13        375.94        33.91 o                         
   6  30   4        678.91        769.63        41.08 o                         
   7  30   4        516.37        504.77        40.37 o                         
  -6  31   4        974.39        895.43        45.91 o                         
  -5  31   4         96.41        101.48        32.62 o                         
  -4  31   4        434.60        406.20        37.08 o                         
  -3  31   4        163.94        171.73        31.72 o                         
  -2  31   4       2490.53       2505.30        64.92 o                         
  -1  31   4         87.15         99.91        31.46 o                         
   0  31   4       8447.49       8448.26       119.38 o                         
   1  31   4         86.82         72.80        29.15 o                         
   2  31   4       2478.31       2504.85        60.79 o                         
   3  31   4        162.87        140.55        32.11 o                         
   4  31   4        424.87        412.36        34.79 o                         
   5  31   4         97.10        103.38        30.25 o                         
   6  31   4        977.75        905.53        46.78 o                         
  -5  32   4        373.43        372.77        37.91 o                         
  -4  32   4       1282.93       1316.63        53.39 o                         
  -3  32   4         51.46         82.88        34.47 o                         
  -2  32   4        198.52        138.05        34.32 o                         
  -1  32   4        654.40        610.66        40.20 o                         
   0  32   4         37.68         78.43        30.57 o                         
   1  32   4        654.09        606.21        38.35 o                         
   2  32   4        198.61        163.64        32.32 o                         
   3  32   4         50.19         58.65        30.69 o                         
   4  32   4       1279.89       1315.33        50.55 o                         
   5  32   4        367.58        363.03        34.85 o                         
  -3  33   4       1154.11       1075.15        54.61 o                         
  -2  33   4        187.18        111.56        36.86 o                         
  -1  33   4        421.26        394.92        41.21 o                         
   0  33   4         28.88         65.76        32.25 o                         
   1  33   4        422.34        432.12        36.48 o                         
   2  33   4        189.66        139.84        37.85 o                         
   3  33   4       1168.42       1232.90        49.62 o                         
   0   0   5       3215.21       3050.74        48.28 o                         
   1   0   5        259.35        290.13        14.38 o                         
   2   0   5        470.95        479.92        19.02 o                         
   3   0   5        459.35        414.79        20.38 o                         
   4   0   5        180.86        249.57        20.76 o                         
   5   0   5        335.52        330.81        21.85 o                         
   6   0   5        100.32        145.50        20.69 o                         
   7   0   5        554.58        527.10        26.44 o                         
   8   0   5          5.76         63.00        19.93 o                         
   9   0   5        670.53        728.63        29.36 o                         
  10   0   5          2.73         83.31        22.85 o                         
  11   0   5        863.50        827.27        32.13 o                         
  12   0   5         83.77        232.97        64.56 o                         
  13   0   5        444.30        468.84        48.71 o                         
  14   0   5        346.32        435.18        57.62 o                         
  15   0   5          8.04         86.06        51.12 o                         
 -15   1   5       2097.64       2362.93       171.75 o                         
 -14   1   5       1159.23       1374.38       116.29 o                         
 -13   1   5        226.44        380.02        58.97 o                         
 -12   1   5        983.62       1042.92        40.57 o                         
 -11   1   5        528.47        524.55        40.92 o                         
 -10   1   5       1086.17       1126.49        46.15 o                         
  -9   1   5          3.91         46.24        20.47 o                         
  -8   1   5       3143.40       3135.88        48.62 o                         
  -7   1   5        379.71        377.20        24.31 o                         
  -6   1   5       2356.21       2331.84        43.49 o                         
  -5   1   5        216.66        233.03        20.65 o                         
  -4   1   5       4582.67       4546.17        56.25 o                         
  -3   1   5        304.13        329.04        18.43 o                         
  -2   1   5       2165.54       2059.10        29.41 o                         
  -1   1   5       4038.01       3906.70        39.91 o                         
   0   1   5       1544.05       1513.82        25.01 o                         
   1   1   5       4036.64       3947.77        42.39 o                         
   2   1   5       2169.80       2100.35        29.64 o                         
   3   1   5        306.46        344.08        20.89 o                         
   4   1   5       4596.93       4531.60        56.55 o                         
   5   1   5        218.24        235.89        20.37 o                         
   6   1   5       2378.59       2354.45        43.13 o                         
   7   1   5        382.23        428.41        24.90 o                         
   8   1   5       3130.45       3090.18        48.47 o                         
   9   1   5          3.67         26.33        21.54 o                         
  10   1   5       1074.93       1082.17        50.34 o                         
  11   1   5        531.63        568.20        38.29 o                         
  12   1   5        978.04       1014.70        44.01 o                         
  13   1   5        226.00        392.44        65.60 o                         
  14   1   5       1159.12       1425.33       121.71 o                         
  15   1   5       2093.62       2230.11       136.08 o                         
 -15   2   5       2838.68       3144.57       149.30 o                         
 -14   2   5       5295.32       5660.91       141.45 o                         
 -13   2   5        304.28        402.48        77.46 o                         
 -12   2   5       1429.43       1521.54        60.16 o                         
 -11   2   5       7782.84       7693.84        90.59 o                         
 -10   2   5       1150.78       1169.71        53.65 o                         
  -9   2   5       1076.36       1131.41        43.19 o                         
  -8   2   5       4929.43       4946.57        61.96 o                         
  -7   2   5        210.38        245.80        22.87 o                         
  -6   2   5      11496.25      11437.19       114.23 o                         
  -5   2   5       7875.09       7748.42        80.85 o                         
  -4   2   5       3316.75       3284.10        43.60 o                         
  -3   2   5       9807.19       9712.66        83.77 o                         
  -2   2   5       8905.77       8822.03        73.01 o                         
  -1   2   5       4677.34       4723.63        46.44 o                         
   0   2   5      20143.54      19615.94       136.97 o                         
   1   2   5       4678.09       4674.85        47.09 o                         
   2   2   5       8904.67       8897.83        87.06 o                         
   3   2   5       9812.58       9823.47        93.92 o                         
   4   2   5       3321.87       3240.46        47.18 o                         
   5   2   5       7882.31       7771.59        80.89 o                         
   6   2   5      11503.99      11477.30       109.28 o                         
   7   2   5        209.88        266.90        23.08 o                         
   8   2   5       4925.61       5014.72        61.61 o                         
   9   2   5       1068.01       1109.66        50.89 o                         
  10   2   5       1147.58       1247.77        48.84 o                         
  11   2   5       7780.10       7815.45        95.60 o                         
  12   2   5       1430.94       1438.36        52.45 o                         
  13   2   5        303.90        383.31        49.03 o                         
  14   2   5       5295.18       5674.74       169.61 o                         
  15   2   5       2842.62       3247.83       322.04 o                         
 -15   3   5        544.74        601.70        48.21 o                         
 -14   3   5       1158.94       1226.76        93.21 o                         
 -13   3   5          6.03         43.74        48.83 o                         
 -12   3   5       1390.36       1404.89        49.13 o                         
 -11   3   5          5.72         36.74        24.53 o                         
 -10   3   5       1720.13       1793.60        45.29 o                         
  -9   3   5        308.08        301.28        24.01 o                         
  -8   3   5       1574.27       1604.35        39.07 o                         
  -7   3   5        801.99        780.19        29.54 o                         
  -6   3   5       6258.63       6113.23        70.66 o                         
  -5   3   5        539.25        543.41        24.38 o                         
  -4   3   5       5835.01       5672.87        60.46 o                         
  -3   3   5         75.29        100.33        15.37 o                         
  -2   3   5       2367.37       2339.96        32.14 o                         
  -1   3   5        135.20        170.13        14.05 o                         
   0   3   5       2545.25       2459.81        30.54 o                         
   1   3   5        135.50        152.13        13.88 o                         
   2   3   5       2372.66       2371.86        36.59 o                         
   3   3   5         74.75         67.60        16.19 o                         
   4   3   5       5857.08       5744.00        64.75 o                         
   5   3   5        538.83        559.31        24.77 o                         
   6   3   5       6284.12       6049.17        69.83 o                         
   7   3   5        800.74        801.55        29.11 o                         
   8   3   5       1562.26       1555.03        35.19 o                         
   9   3   5        307.67        323.06        27.56 o                         
  10   3   5       1702.43       1782.20        44.54 o                         
  11   3   5          5.48         49.37        30.06 o                         
  12   3   5       1383.50       1490.01        71.27 o                         
  13   3   5          5.79         59.37        33.71 o                         
  14   3   5       1154.40       1212.88        85.60 o                         
  15   3   5        545.28        672.83        54.80 o                         
 -15   4   5        390.14        420.93        45.15 o                         
 -14   4   5         43.68         85.77        37.79 o                         
 -13   4   5        133.45        152.49        38.04 o                         
 -12   4   5        503.81        584.19        41.72 o                         
 -11   4   5        331.34        349.10        30.29 o                         
 -10   4   5       6469.34       6479.65        75.69 o                         
  -9   4   5       1369.59       1440.43        38.83 o                         
  -8   4   5       2142.83       2226.93        42.93 o                         
  -7   4   5       1229.98       1262.97        37.40 o                         
  -6   4   5      17468.41      17371.16       153.10 o                         
  -5   4   5       1545.93       1513.51        33.47 o                         
  -4   4   5       5728.07       5802.87        61.48 o                         
  -3   4   5        839.84        830.56        22.02 o                         
  -2   4   5        468.41        477.88        18.12 o                         
  -1   4   5        701.59        689.95        19.66 o                         
   0   4   5        403.58        391.09        15.44 o                         
   1   4   5        702.17        667.41        22.16 o                         
   2   4   5        467.17        475.57        21.19 o                         
   3   4   5        845.51        806.92        30.81 o                         
   4   4   5       5737.91       5787.63        65.82 o                         
   5   4   5       1552.38       1543.02        35.93 o                         
   6   4   5      17485.37      17300.21       152.36 o                         
   7   4   5       1236.14       1283.61        33.92 o                         
   8   4   5       2138.07       2203.05        42.63 o                         
   9   4   5       1361.79       1352.43        36.96 o                         
  10   4   5       6464.57       6485.55        81.82 o                         
  11   4   5        331.45        354.11        29.17 o                         
  12   4   5        502.50        566.39        48.71 o                         
  13   4   5        132.96        125.36        41.77 o                         
  14   4   5         43.42        231.87        86.25 o                         
  15   4   5        387.21        562.62        90.19 o                         
 -15   5   5        988.51       1027.15        64.25 o                         
 -14   5   5       1030.02       1053.19        54.38 o                         
 -13   5   5        186.02        290.35        64.46 o                         
 -12   5   5       1340.32       1332.93        51.36 o                         
 -11   5   5        695.75        695.52        35.20 o                         
 -10   5   5        912.70        918.29        32.49 o                         
  -9   5   5       1182.03       1208.43        35.22 o                         
  -8   5   5       1895.36       1923.97        41.69 o                         
  -7   5   5       1800.39       1703.38        41.11 o                         
  -6   5   5       3140.90       3168.39        49.45 o                         
  -5   5   5        149.52        132.21        18.01 o                         
  -4   5   5       3273.84       3387.57        44.87 o                         
  -3   5   5        388.62        392.40        17.74 o                         
  -2   5   5        178.85        203.17        15.23 o                         
  -1   5   5        196.20        206.21        15.51 o                         
   0   5   5        509.05        547.84        17.79 o                         
   1   5   5        195.74        192.47        14.44 o                         
   2   5   5        177.34        139.20        18.71 o                         
   3   5   5        389.46        378.63        20.33 o                         
   4   5   5       3273.32       3297.02        44.86 o                         
   5   5   5        147.80        145.06        20.21 o                         
   6   5   5       3153.15       3121.97        45.71 o                         
   7   5   5       1808.93       1762.39        37.30 o                         
   8   5   5       1891.96       1874.83        40.28 o                         
   9   5   5       1177.41       1210.82        35.69 o                         
  10   5   5        908.27        961.12        35.26 o                         
  11   5   5        690.54        679.64        35.44 o                         
  12   5   5       1334.55       1406.24        81.03 o                         
  13   5   5        186.47        270.30        40.40 o                         
  14   5   5       1023.48       1009.35        48.63 o                         
  15   5   5        992.58       1144.58       114.46 o                         
 -15   6   5        884.83        947.32        55.48 o                         
 -14   6   5       1667.14       1912.42        85.95 o                         
 -13   6   5       1131.38       1239.74        94.86 o                         
 -12   6   5       2224.12       2310.38        57.03 o                         
 -11   6   5       1482.85       1519.04        44.80 o                         
 -10   6   5       3864.22       3843.73        61.71 o                         
  -9   6   5        118.43        140.85        22.59 o                         
  -8   6   5       9300.62       9486.48        94.03 o                         
  -7   6   5       1300.15       1302.80        37.40 o                         
  -6   6   5       6186.33       6137.12        70.00 o                         
  -5   6   5       2082.98       1958.30        36.86 o                         
  -4   6   5       6488.39       6397.75        66.40 o                         
  -3   6   5        876.44        826.25        23.16 o                         
  -2   6   5       6391.94       6388.88        58.62 o                         
  -1   6   5       6423.73       6522.72        58.61 o                         
   0   6   5       5598.87       5533.95        52.70 o                         
   1   6   5       6420.25       6484.86        62.47 o                         
   2   6   5       6393.52       6337.63        65.17 o                         
   3   6   5        877.48        841.22        25.89 o                         
   4   6   5       6493.26       6512.44        67.26 o                         
   5   6   5       2084.35       1945.24        41.37 o                         
   6   6   5       6194.51       6154.14        66.94 o                         
   7   6   5       1306.68       1334.34        35.63 o                         
   8   6   5       9305.96       9469.24        93.56 o                         
   9   6   5        115.86        133.76        23.90 o                         
  10   6   5       3869.07       3850.76        65.79 o                         
  11   6   5       1476.29       1423.54        46.57 o                         
  12   6   5       2222.71       2363.40        61.31 o                         
  13   6   5       1131.08       1196.70        51.17 o                         
  14   6   5       1659.13       1873.66        87.78 o                         
  15   6   5        886.71       1025.50       101.14 o                         
 -15   7   5        369.11        434.12        46.56 o                         
 -14   7   5       2162.17       2290.98        91.82 o                         
 -13   7   5        299.01        346.82        36.22 o                         
 -12   7   5       1802.33       1872.81        66.50 o                         
 -11   7   5        803.06        777.01        35.18 o                         
 -10   7   5       2505.17       2474.56        52.27 o                         
  -9   7   5          6.63         43.59        23.15 o                         
  -8   7   5       1327.09       1312.75        37.72 o                         
  -7   7   5       2380.66       2403.53        46.20 o                         
  -6   7   5       2430.72       2311.69        41.22 o                         
  -5   7   5        573.02        618.31        24.56 o                         
  -4   7   5       1336.45       1319.13        30.02 o                         
  -3   7   5         67.47         64.17        14.67 o                         
  -2   7   5       7130.74       7090.05        63.33 o                         
  -1   7   5       1728.77       1744.35        28.78 o                         
   0   7   5       7021.27       6934.72        61.98 o                         
   1   7   5       1731.12       1681.30        33.41 o                         
   2   7   5       7124.11       6985.64        70.06 o                         
   3   7   5         67.77         59.53        17.03 o                         
   4   7   5       1351.97       1302.53        32.05 o                         
   5   7   5        574.31        601.66        23.16 o                         
   6   7   5       2446.99       2457.22        40.97 o                         
   7   7   5       2381.87       2320.34        42.75 o                         
   8   7   5       1314.76       1276.11        35.24 o                         
   9   7   5          6.57         23.66        23.41 o                         
  10   7   5       2493.15       2480.80        55.30 o                         
  11   7   5        802.96        821.51        36.94 o                         
  12   7   5       1799.31       1909.04        76.72 o                         
  13   7   5        299.47        334.61        35.53 o                         
  14   7   5       2162.50       2249.57        88.98 o                         
  15   7   5        366.77        465.57        90.23 o                         
 -15   8   5        109.13        156.57        46.57 o                         
 -14   8   5       1118.08       1191.90        65.34 o                         
 -13   8   5        752.68        758.43        49.03 o                         
 -12   8   5        707.85        763.05        38.41 o                         
 -11   8   5        663.96        682.73        34.75 o                         
 -10   8   5       1639.90       1648.93        46.35 o                         
  -9   8   5        484.42        476.68        29.64 o                         
  -8   8   5        337.12        395.97        25.16 o                         
  -7   8   5        201.28        205.99        22.95 o                         
  -6   8   5       2079.71       1996.26        39.50 o                         
  -5   8   5        851.08        837.09        30.76 o                         
  -4   8   5        860.79        824.42        24.86 o                         
  -3   8   5       1151.11       1129.34        26.81 o                         
  -2   8   5       7043.78       6982.54        68.59 o                         
  -1   8   5       1787.79       1828.21        29.69 o                         
   0   8   5        127.30        157.11        14.54 o                         
   1   8   5       1780.18       1737.31        34.07 o                         
   2   8   5       7034.13       7013.84        70.38 o                         
   3   8   5       1146.28       1105.18        29.18 o                         
   4   8   5        862.19        818.93        25.60 o                         
   5   8   5        854.88        798.47        25.94 o                         
   6   8   5       2080.72       2067.10        35.29 o                         
   7   8   5        201.30        195.80        20.44 o                         
   8   8   5        336.14        344.39        26.09 o                         
   9   8   5        481.11        441.47        30.81 o                         
  10   8   5       1636.76       1734.23        49.47 o                         
  11   8   5        668.03        677.49        36.55 o                         
  12   8   5        708.38        793.79        38.59 o                         
  13   8   5        757.43        792.83        39.71 o                         
  14   8   5       1118.22       1186.31        57.66 o                         
  15   8   5        107.78        259.60        91.56 o                         
 -14   9   5        786.62        824.89        49.48 o                         
 -13   9   5        297.90        370.93        40.22 o                         
 -12   9   5       1309.06       1317.85        44.81 o                         
 -11   9   5        523.09        492.77        32.11 o                         
 -10   9   5       2817.44       2701.22        54.18 o                         
  -9   9   5       1577.60       1583.43        48.24 o                         
  -8   9   5       1936.88       1909.25        45.59 o                         
  -7   9   5       4346.36       4194.76        56.52 o                         
  -6   9   5        556.60        571.41        25.38 o                         
  -5   9   5       2994.26       2993.79        45.12 o                         
  -4   9   5        445.53        421.73        20.79 o                         
  -3   9   5        314.31        331.57        18.21 o                         
  -2   9   5       1519.15       1537.01        29.10 o                         
  -1   9   5        391.53        396.57        17.49 o                         
   0   9   5        810.06        750.80        22.92 o                         
   1   9   5        391.55        398.85        20.40 o                         
   2   9   5       1514.95       1513.24        32.50 o                         
   3   9   5        314.17        320.28        21.17 o                         
   4   9   5        438.11        389.07        20.79 o                         
   5   9   5       2996.95       3021.26        42.87 o                         
   6   9   5        550.69        548.65        23.64 o                         
   7   9   5       4342.14       4207.09        53.37 o                         
   8   9   5       1937.03       1830.41        47.67 o                         
   9   9   5       1572.91       1613.08        47.31 o                         
  10   9   5       2815.63       2641.05        56.57 o                         
  11   9   5        518.63        569.20        34.93 o                         
  12   9   5       1317.03       1428.84        48.30 o                         
  13   9   5        301.44        382.01        37.14 o                         
  14   9   5        792.85        817.82        45.19 o                         
 -14  10   5       1220.62       1272.47        56.15 o                         
 -13  10   5        365.50        404.70        41.49 o                         
 -12  10   5       3330.51       3393.68        68.59 o                         
 -11  10   5        357.65        413.52        39.62 o                         
 -10  10   5       3939.95       3952.77        69.49 o                         
  -9  10   5        254.14        227.50        27.78 o                         
  -8  10   5       3947.59       3750.18        59.43 o                         
  -7  10   5        198.45        239.16        22.88 o                         
  -6  10   5       2602.70       2593.54        43.97 o                         
  -5  10   5         17.06         26.11        17.71 o                         
  -4  10   5       7471.34       7628.71        70.63 o                         
  -3  10   5       1457.00       1397.90        29.40 o                         
  -2  10   5       6981.87       6834.63        63.56 o                         
  -1  10   5       7232.26       7268.18        64.62 o                         
   0  10   5       5153.09       5105.22        57.47 o                         
   1  10   5       7230.20       7133.36        71.95 o                         
   2  10   5       6990.61       6960.37        70.20 o                         
   3  10   5       1455.24       1349.07        33.26 o                         
   4  10   5       7478.04       7651.39        73.81 o                         
   5  10   5         16.94         26.52        17.03 o                         
   6  10   5       2597.57       2550.32        41.21 o                         
   7  10   5        202.00        233.95        23.57 o                         
   8  10   5       3946.69       3851.23        65.87 o                         
   9  10   5        257.64        227.98        28.61 o                         
  10  10   5       3944.65       4035.61        69.19 o                         
  11  10   5        362.08        378.13        32.16 o                         
  12  10   5       3331.18       3431.42        66.46 o                         
  13  10   5        366.61        444.39        36.99 o                         
  14  10   5       1217.43       1231.52        52.28 o                         
 -14  11   5       2038.01       2008.73        81.59 o                         
 -13  11   5        819.20        832.03        48.73 o                         
 -12  11   5       2115.14       1962.44        57.16 o                         
 -11  11   5        751.79        750.43        39.43 o                         
 -10  11   5       1554.61       1648.50        56.77 o                         
  -9  11   5        255.09        250.49        30.74 o                         
  -8  11   5       2596.54       2618.82        52.41 o                         
  -7  11   5        645.47        638.74        30.53 o                         
  -6  11   5       4188.37       4151.77        59.64 o                         
  -5  11   5        413.72        406.54        23.09 o                         
  -4  11   5       2473.80       2390.86        37.45 o                         
  -3  11   5       2393.55       2269.12        35.47 o                         
  -2  11   5       6366.65       6315.85        62.09 o                         
  -1  11   5        306.74        294.84        16.90 o                         
   0  11   5       4662.46       4619.07        56.99 o                         
   1  11   5        303.70        319.74        19.62 o                         
   2  11   5       6334.88       6239.64        65.93 o                         
   3  11   5       2386.50       2286.42        35.19 o                         
   4  11   5       2452.54       2416.65        39.52 o                         
   5  11   5        412.49        449.54        21.93 o                         
   6  11   5       4180.11       4129.47        52.75 o                         
   7  11   5        642.35        655.46        29.01 o                         
   8  11   5       2591.35       2647.92        51.16 o                         
   9  11   5        254.41        246.62        28.57 o                         
  10  11   5       1564.08       1669.74        49.67 o                         
  11  11   5        754.71        798.69        38.78 o                         
  12  11   5       2135.50       2086.04        56.23 o                         
  13  11   5        822.27        898.29        45.50 o                         
  14  11   5       2049.97       2064.57        71.24 o                         
 -14  12   5        795.25        759.07        49.74 o                         
 -13  12   5       1211.82       1273.33        58.28 o                         
 -12  12   5       2651.02       2596.91        67.84 o                         
 -11  12   5        316.94        323.64        37.67 o                         
 -10  12   5         70.65        101.71        29.21 o                         
  -9  12   5        212.36        228.27        30.63 o                         
  -8  12   5        769.66        805.69        34.31 o                         
  -7  12   5        144.14        130.46        24.25 o
[truncated: 145,234 more chars]
